# Supplementary material for: Evaluating intra- and inter-individual variation in the human placental transcriptome
Source: Genome Biol. 2015 Mar 19;16(1):54. doi: 10.1186/s13059-015-0627-z (PMC4404591; doi:10.1186/s13059-015-0627-z)
Supplement: Additional file 2: — PCA Enrichment: contains GO and KEGG enrichment results for the top four principle components derived from total gene expression variation across individuals. [file 13059_2015_627_MOESM2_ESM.xls]

## Sheet: TAB A - GO Enrich
PC1	PC1	PC1	PC1		PC2	PC2	PC2	PC2		PC3	PC3	PC3	PC3		PC4	PC4	PC4	PC4
GO	Ontology	Term	padj		GO	Ontology	Term	padj		GO	Ontology	Term	padj		GO	Ontology	Term	padj
GO:0008150	BP	biological_process	1.70019e-74		GO:0008150	BP	biological_process	5.39366e-36		GO:0003674	MF	molecular_function	2.77272e-05		GO:0003674	MF	molecular_function	5.61521e-08
GO:0003674	MF	molecular_function	2.24714e-67		GO:0003674	MF	molecular_function	3.59122e-34		GO:0008150	BP	biological_process	0.00011946		GO:0008150	BP	biological_process	1.34243e-07
GO:0009987	BP	cellular process	3.66005e-61		GO:0009987	BP	cellular process	6.12189e-28		GO:0005488	MF	binding	0.000373183		GO:0005488	MF	binding	5.20226e-05
GO:0008152	BP	metabolic process	2.96029e-44		GO:0005488	MF	binding	3.76468e-19		GO:0009987	BP	cellular process	0.000655751		GO:0009987	BP	cellular process	6.13722e-05
GO:0044237	BP	cellular metabolic process	2.32923e-40		GO:0044699	BP	single-organism process	3.76468e-19							GO:0005515	MF	protein binding	0.00838074
GO:0071704	BP	organic substance metabolic process	2.44311e-38		GO:0008152	BP	metabolic process	1.97393e-15							GO:0044699	BP	single-organism process	0.0224779
GO:0044238	BP	primary metabolic process	1.00973e-35		GO:0044237	BP	cellular metabolic process	7.12159e-15							GO:0071704	BP	organic substance metabolic process	0.0452529
GO:0044699	BP	single-organism process	1.16493e-33		GO:0044763	BP	single-organism cellular process	1.05653e-14
GO:0044763	BP	single-organism cellular process	6.10903e-32		GO:0044238	BP	primary metabolic process	2.5688e-14
GO:0005488	MF	binding	7.08228e-31		GO:0071704	BP	organic substance metabolic process	4.92039e-14
GO:0065007	BP	biological regulation	1.5313e-25		GO:0065007	BP	biological regulation	9.73548e-14
GO:0043170	BP	macromolecule metabolic process	2.84994e-25		GO:0050789	BP	regulation of biological process	2.26006e-13
GO:0050789	BP	regulation of biological process	9.68796e-24		GO:0050794	BP	regulation of cellular process	2.49896e-12
GO:0044260	BP	cellular macromolecule metabolic process	3.89777e-22		GO:0005515	MF	protein binding	2.78399e-12
GO:0050794	BP	regulation of cellular process	8.92908e-22		GO:0043170	BP	macromolecule metabolic process	4.4866e-11
GO:0005515	MF	protein binding	8.35059e-20		GO:0044260	BP	cellular macromolecule metabolic process	1.7373e-10
GO:0003824	MF	catalytic activity	4.33906e-18		GO:0003824	MF	catalytic activity	2.65978e-10
GO:0006807	BP	nitrogen compound metabolic process	2.58253e-17		GO:0071840	BP	cellular component organization or biogenesis	1.32798e-09
GO:0050896	BP	response to stimulus	1.05769e-16		GO:0050896	BP	response to stimulus	3.97091e-09
GO:0019538	BP	protein metabolic process	4.16397e-16		GO:0016043	BP	cellular component organization	6.75625e-09
GO:0034641	BP	cellular nitrogen compound metabolic process	1.54202e-15		GO:0034641	BP	cellular nitrogen compound metabolic process	6.75625e-09
GO:0044267	BP	cellular protein metabolic process	1.03682e-14		GO:0051716	BP	cellular response to stimulus	7.25223e-09
GO:1901360	BP	organic cyclic compound metabolic process	2.04631e-14		GO:0006807	BP	nitrogen compound metabolic process	1.17167e-08
GO:0006725	BP	cellular aromatic compound metabolic process	3.2073e-14		GO:0006725	BP	cellular aromatic compound metabolic process	1.82589e-08
GO:0048518	BP	positive regulation of biological process	4.83509e-14		GO:0046483	BP	heterocycle metabolic process	2.65426e-08
GO:0046483	BP	heterocycle metabolic process	4.89395e-14		GO:1901360	BP	organic cyclic compound metabolic process	3.00952e-08
GO:0006139	BP	nucleobase-containing compound metabolic process	7.21603e-14		GO:0006139	BP	nucleobase-containing compound metabolic process	5.23467e-08
GO:0048519	BP	negative regulation of biological process	7.30861e-14		GO:0009058	BP	biosynthetic process	9.7512e-08
GO:0019222	BP	regulation of metabolic process	1.51589e-13		GO:1901576	BP	organic substance biosynthetic process	1.24189e-07
GO:1901576	BP	organic substance biosynthetic process	1.51589e-13		GO:0007154	BP	cell communication	1.88917e-07
GO:0048522	BP	positive regulation of cellular process	2.94705e-13		GO:0031323	BP	regulation of cellular metabolic process	2.38474e-07
GO:0048523	BP	negative regulation of cellular process	5.6924e-13		GO:0080090	BP	regulation of primary metabolic process	2.38474e-07
GO:0009058	BP	biosynthetic process	5.80635e-13		GO:0023052	BP	signaling	2.38474e-07
GO:0051716	BP	cellular response to stimulus	1.18589e-12		GO:0044700	BP	single organism signaling	2.38474e-07
GO:0044249	BP	cellular biosynthetic process	1.26376e-12		GO:0032501	BP	multicellular organismal process	4.67738e-07
GO:0044710	BP	single-organism metabolic process	1.5494e-12		GO:0051179	BP	localization	4.89821e-07
GO:0031323	BP	regulation of cellular metabolic process	2.57157e-12		GO:0019222	BP	regulation of metabolic process	5.65548e-07
GO:1901575	BP	organic substance catabolic process	5.43526e-12		GO:0090304	BP	nucleic acid metabolic process	7.788e-07
GO:0009056	BP	catabolic process	8.82128e-12		GO:0044249	BP	cellular biosynthetic process	1.10358e-06
GO:0080090	BP	regulation of primary metabolic process	9.75246e-12		GO:0019538	BP	protein metabolic process	1.21766e-06
GO:0010467	BP	gene expression	1.20143e-11		GO:0044707	BP	single-multicellular organism process	1.39182e-06
GO:0048856	BP	anatomical structure development	3.10066e-11		GO:0034645	BP	cellular macromolecule biosynthetic process	1.42942e-06
GO:0044707	BP	single-multicellular organism process	4.27463e-11		GO:0009059	BP	macromolecule biosynthetic process	1.64357e-06
GO:0007154	BP	cell communication	5.23996e-11		GO:0007165	BP	signal transduction	2.02297e-06
GO:0071840	BP	cellular component organization or biogenesis	5.51366e-11		GO:0060255	BP	regulation of macromolecule metabolic process	4.38909e-06
GO:0032502	BP	developmental process	7.73321e-11		GO:0044267	BP	cellular protein metabolic process	5.156e-06
GO:0023052	BP	signaling	8.31532e-11		GO:0008104	BP	protein localization	7.5545e-06
GO:0044700	BP	single organism signaling	8.31532e-11		GO:0097159	MF	organic cyclic compound binding	8.10806e-06
GO:0032501	BP	multicellular organismal process	1.07451e-10		GO:0010467	BP	gene expression	8.51939e-06
GO:0060255	BP	regulation of macromolecule metabolic process	2.96005e-10		GO:1901363	MF	heterocyclic compound binding	1.31488e-05
GO:0007165	BP	signal transduction	3.71776e-10		GO:0007275	BP	multicellular organismal development	1.83186e-05
GO:0048731	BP	system development	4.02078e-10		GO:0019219	BP	regulation of nucleobase-containing compound metabolic process	2.88284e-05
GO:0016043	BP	cellular component organization	4.02078e-10		GO:0051171	BP	regulation of nitrogen compound metabolic process	5.39942e-05
GO:1901363	MF	heterocyclic compound binding	5.11293e-10		GO:0016070	BP	RNA metabolic process	5.65927e-05
GO:0051239	BP	regulation of multicellular organismal process	5.17973e-10		GO:0032502	BP	developmental process	6.02496e-05
GO:0006950	BP	response to stress	5.42415e-10		GO:0045184	BP	establishment of protein localization	7.28073e-05
GO:0006464	BP	cellular protein modification process	7.51803e-10		GO:0009056	BP	catabolic process	0.000222773
GO:0036211	BP	protein modification process	7.51803e-10		GO:1901700	BP	response to oxygen-containing compound	0.000244191
GO:0097159	MF	organic cyclic compound binding	8.30003e-10		GO:0048731	BP	system development	0.000245237
GO:0044281	BP	small molecule metabolic process	1.0091e-09		GO:0015031	BP	protein transport	0.000268861
GO:0043412	BP	macromolecule modification	1.88866e-09		GO:0006793	BP	phosphorus metabolic process	0.000378797
GO:0044767	BP	single-organism developmental process	3.24642e-09		GO:0006996	BP	organelle organization	0.000545612
GO:0007275	BP	multicellular organismal development	3.86707e-09		GO:0019438	BP	aromatic compound biosynthetic process	0.000578647
GO:0090304	BP	nucleic acid metabolic process	8.19719e-09		GO:0018130	BP	heterocycle biosynthetic process	0.00058974
GO:0044248	BP	cellular catabolic process	1.08142e-08		GO:0009889	BP	regulation of biosynthetic process	0.000590732
GO:0009059	BP	macromolecule biosynthetic process	1.27839e-08		GO:0010646	BP	regulation of cell communication	0.00063722
GO:0006793	BP	phosphorus metabolic process	1.27839e-08		GO:0031326	BP	regulation of cellular biosynthetic process	0.000638178
GO:0016070	BP	RNA metabolic process	1.51225e-08		GO:0033036	BP	macromolecule localization	0.00067396
GO:0048869	BP	cellular developmental process	2.52594e-08		GO:1901362	BP	organic cyclic compound biosynthetic process	0.000682464
GO:0048513	BP	organ development	2.6866e-08		GO:0032268	BP	regulation of cellular protein metabolic process	0.000682464
GO:0034645	BP	cellular macromolecule biosynthetic process	2.74861e-08		GO:0070727	BP	cellular macromolecule localization	0.000706602
GO:0006796	BP	phosphate-containing compound metabolic process	3.16229e-08		GO:0034654	BP	nucleobase-containing compound biosynthetic process	0.000706602
GO:0009893	BP	positive regulation of metabolic process	9.16573e-08		GO:0006796	BP	phosphate-containing compound metabolic process	0.000708514
GO:0008219	BP	cell death	9.16573e-08		GO:0010556	BP	regulation of macromolecule biosynthetic process	0.000708514
GO:0010646	BP	regulation of cell communication	1.05536e-07		GO:0023051	BP	regulation of signaling	0.000708816
GO:0016265	BP	death	1.15701e-07		GO:0044271	BP	cellular nitrogen compound biosynthetic process	0.000708816
GO:0051179	BP	localization	1.34603e-07		GO:0034613	BP	cellular protein localization	0.000772817
GO:0023051	BP	regulation of signaling	1.54283e-07		GO:0010604	BP	positive regulation of macromolecule metabolic process	0.000781631
GO:0065008	BP	regulation of biological quality	1.62718e-07		GO:2000112	BP	regulation of cellular macromolecule biosynthetic process	0.000997391
GO:0051171	BP	regulation of nitrogen compound metabolic process	1.80621e-07		GO:0009893	BP	positive regulation of metabolic process	0.00106755
GO:0044085	BP	cellular component biogenesis	1.98964e-07		GO:0031325	BP	positive regulation of cellular metabolic process	0.00121959
GO:0051246	BP	regulation of protein metabolic process	2.0855e-07		GO:0080135	BP	regulation of cellular response to stress	0.00130999
GO:0048583	BP	regulation of response to stimulus	2.8735e-07		GO:0006950	BP	response to stress	0.00130999
GO:0010604	BP	positive regulation of macromolecule metabolic process	4.36956e-07		GO:0048856	BP	anatomical structure development	0.00155413
GO:0010468	BP	regulation of gene expression	5.70761e-07		GO:0030154	BP	cell differentiation	0.00156929
GO:1901361	BP	organic cyclic compound catabolic process	6.11262e-07		GO:0044248	BP	cellular catabolic process	0.00173553
GO:0006996	BP	organelle organization	6.63257e-07		GO:0006810	BP	transport	0.00173809
GO:0019219	BP	regulation of nucleobase-containing compound metabolic process	6.63257e-07		GO:0051246	BP	regulation of protein metabolic process	0.00173809
GO:0030154	BP	cell differentiation	6.63257e-07		GO:0006468	BP	protein phosphorylation	0.00174994
GO:0009057	BP	macromolecule catabolic process	8.05481e-07		GO:0032774	BP	RNA biosynthetic process	0.00195923
GO:0031325	BP	positive regulation of cellular metabolic process	8.24246e-07		GO:0043412	BP	macromolecule modification	0.00196862
GO:0006915	BP	apoptotic process	8.24246e-07		GO:0044085	BP	cellular component biogenesis	0.00220824
GO:0009966	BP	regulation of signal transduction	8.30991e-07		GO:0006886	BP	intracellular protein transport	0.00250754
GO:0009653	BP	anatomical structure morphogenesis	8.91737e-07		GO:0040011	BP	locomotion	0.00264205
GO:0006810	BP	transport	1.02511e-06		GO:0051234	BP	establishment of localization	0.00264205
GO:0012501	BP	programmed cell death	1.15917e-06		GO:0006464	BP	cellular protein modification process	0.00283641
GO:0051234	BP	establishment of localization	1.1643e-06		GO:0036211	BP	protein modification process	0.00283641
GO:0007166	BP	cell surface receptor signaling pathway	1.18668e-06		GO:0051128	BP	regulation of cellular component organization	0.00297404
GO:0065009	BP	regulation of molecular function	1.68061e-06		GO:0051247	BP	positive regulation of protein metabolic process	0.0031073
GO:0046700	BP	heterocycle catabolic process	1.81405e-06		GO:0043167	MF	ion binding	0.00324058
GO:0043167	MF	ion binding	2.01774e-06		GO:0016310	BP	phosphorylation	0.00347095
GO:0045184	BP	establishment of protein localization	2.18033e-06		GO:0048518	BP	positive regulation of biological process	0.0037394
GO:0034655	BP	nucleobase-containing compound catabolic process	2.67217e-06		GO:1901701	BP	cellular response to oxygen-containing compound	0.0037394
GO:0044265	BP	cellular macromolecule catabolic process	2.67217e-06		GO:0010468	BP	regulation of gene expression	0.00396753
GO:0050790	BP	regulation of catalytic activity	3.35857e-06		GO:0032270	BP	positive regulation of cellular protein metabolic process	0.00399738
GO:0044270	BP	cellular nitrogen compound catabolic process	3.66271e-06		GO:1901575	BP	organic substance catabolic process	0.00399738
GO:0032268	BP	regulation of cellular protein metabolic process	4.02216e-06		GO:0048869	BP	cellular developmental process	0.00401949
GO:0010941	BP	regulation of cell death	4.15526e-06		GO:0044093	BP	positive regulation of molecular function	0.00403905
GO:0031329	BP	regulation of cellular catabolic process	5.0565e-06		GO:0051252	BP	regulation of RNA metabolic process	0.00415384
GO:0031324	BP	negative regulation of cellular metabolic process	5.66476e-06		GO:0044767	BP	single-organism developmental process	0.00446186
GO:0044765	BP	single-organism transport	5.89695e-06		GO:0072593	BP	reactive oxygen species metabolic process	0.0046418
GO:0071702	BP	organic substance transport	6.21001e-06		GO:0051174	BP	regulation of phosphorus metabolic process	0.00470976
GO:0009894	BP	regulation of catabolic process	6.65199e-06		GO:0022607	BP	cellular component assembly	0.00488877
GO:0019439	BP	aromatic compound catabolic process	6.65199e-06		GO:0042623	MF	ATPase activity, coupled	0.0049457
GO:0006508	BP	proteolysis	7.15444e-06		GO:0048523	BP	negative regulation of cellular process	0.00514175
GO:0044271	BP	cellular nitrogen compound biosynthetic process	7.43252e-06		GO:0048522	BP	positive regulation of cellular process	0.00527724
GO:0009889	BP	regulation of biosynthetic process	7.43252e-06		GO:0016740	MF	transferase activity	0.00597753
GO:0070887	BP	cellular response to chemical stimulus	7.43252e-06		GO:0048519	BP	negative regulation of biological process	0.00598319
GO:0031326	BP	regulation of cellular biosynthetic process	7.43252e-06		GO:0042221	BP	response to chemical stimulus	0.00601442
GO:0051174	BP	regulation of phosphorus metabolic process	8.73367e-06		GO:0033993	BP	response to lipid	0.00644828
GO:0042981	BP	regulation of apoptotic process	9.53155e-06		GO:0071702	BP	organic substance transport	0.00644828
GO:0002376	BP	immune system process	9.8713e-06		GO:0031399	BP	regulation of protein modification process	0.00656081
GO:0022607	BP	cellular component assembly	9.96892e-06		GO:0006355	BP	regulation of transcription, DNA-dependent	0.0067699
GO:0035556	BP	intracellular signal transduction	1.00411e-05		GO:2001141	BP	regulation of RNA biosynthetic process	0.0067699
GO:0015031	BP	protein transport	1.03722e-05		GO:0007399	BP	nervous system development	0.0067699
GO:0003676	MF	nucleic acid binding	1.08033e-05		GO:0006351	BP	transcription, DNA-dependent	0.0067699
GO:0010605	BP	negative regulation of macromolecule metabolic process	1.11387e-05		GO:0065008	BP	regulation of biological quality	0.00690445
GO:0043067	BP	regulation of programmed cell death	1.13358e-05		GO:0010033	BP	response to organic substance	0.00892562
GO:0009892	BP	negative regulation of metabolic process	1.29723e-05		GO:0019220	BP	regulation of phosphate metabolic process	0.00905199
GO:1901564	BP	organonitrogen compound metabolic process	1.33568e-05		GO:0043085	BP	positive regulation of catalytic activity	0.0102733
GO:0008104	BP	protein localization	1.5947e-05		GO:0032612	BP	interleukin-1 production	0.0102941
GO:0010556	BP	regulation of macromolecule biosynthetic process	1.72558e-05		GO:0048513	BP	organ development	0.0112572
GO:0019220	BP	regulation of phosphate metabolic process	1.73968e-05		GO:0003676	MF	nucleic acid binding	0.0112661
GO:0051726	BP	regulation of cell cycle	2.55064e-05		GO:0009966	BP	regulation of signal transduction	0.0113471
GO:0016740	MF	transferase activity	2.61235e-05		GO:0080134	BP	regulation of response to stress	0.0117536
GO:0042221	BP	response to chemical stimulus	2.9119e-05		GO:0009894	BP	regulation of catabolic process	0.0128595
GO:0045595	BP	regulation of cell differentiation	3.21968e-05		GO:0032496	BP	response to lipopolysaccharide	0.013698
GO:0050793	BP	regulation of developmental process	3.68398e-05		GO:0032611	BP	interleukin-1 beta production	0.0153999
GO:1901565	BP	organonitrogen compound catabolic process	5.30873e-05		GO:0051641	BP	cellular localization	0.0153999
GO:2000112	BP	regulation of cellular macromolecule biosynthetic process	5.69609e-05		GO:0048870	BP	cell motility	0.0153999
GO:0060341	BP	regulation of cellular localization	6.09159e-05		GO:0051674	BP	localization of cell	0.0153999
GO:0048468	BP	cell development	7.66474e-05		GO:0001932	BP	regulation of protein phosphorylation	0.0163797
GO:0046907	BP	intracellular transport	8.48128e-05		GO:0006259	BP	DNA metabolic process	0.0163797
GO:0072358	BP	cardiovascular system development	8.79816e-05		GO:0072358	BP	cardiovascular system development	0.0163797
GO:0072359	BP	circulatory system development	8.79816e-05		GO:0072359	BP	circulatory system development	0.0163797
GO:2000026	BP	regulation of multicellular organismal development	0.000100603		GO:0016049	BP	cell growth	0.0163797
GO:0036094	MF	small molecule binding	0.000112772		GO:0072594	BP	establishment of protein localization to organelle	0.0170288
GO:0000166	MF	nucleotide binding	0.000116846		GO:0042325	BP	regulation of phosphorylation	0.0170288
GO:1901265	MF	nucleoside phosphate binding	0.000116846		GO:0007166	BP	cell surface receptor signaling pathway	0.0172936
GO:0051641	BP	cellular localization	0.000116846		GO:0006412	BP	translation	0.0172936
GO:0033036	BP	macromolecule localization	0.000116846		GO:0060907	BP	positive regulation of macrophage cytokine production	0.0179076
GO:0016310	BP	phosphorylation	0.000132127		GO:1902369	BP	negative regulation of RNA catabolic process	0.0197506
GO:1901362	BP	organic cyclic compound biosynthetic process	0.00014122		GO:0016787	MF	hydrolase activity	0.0202167
GO:0051704	BP	multi-organism process	0.00014984		GO:0048583	BP	regulation of response to stimulus	0.0208453
GO:0010033	BP	response to organic substance	0.000155873		GO:0031175	BP	neuron projection development	0.0222527
GO:0019438	BP	aromatic compound biosynthetic process	0.000162471		GO:0032652	BP	regulation of interleukin-1 production	0.0228604
GO:0070727	BP	cellular macromolecule localization	0.000171673		GO:0046777	BP	protein autophosphorylation	0.0246589
GO:0034613	BP	cellular protein localization	0.000174073		GO:0006605	BP	protein targeting	0.0247993
GO:0008283	BP	cell proliferation	0.000181741		GO:0044765	BP	single-organism transport	0.0247993
GO:0018130	BP	heterocycle biosynthetic process	0.000207479		GO:0031401	BP	positive regulation of protein modification process	0.0252312
GO:0034654	BP	nucleobase-containing compound biosynthetic process	0.000233786		GO:0048585	BP	negative regulation of response to stimulus	0.0264283
GO:0043169	MF	cation binding	0.000235593		GO:0009605	BP	response to external stimulus	0.0278485
GO:0009607	BP	response to biotic stimulus	0.000263948		GO:0033554	BP	cellular response to stress	0.0289406
GO:0051094	BP	positive regulation of developmental process	0.000265177		GO:0035556	BP	intracellular signal transduction	0.0296569
GO:0033554	BP	cellular response to stress	0.000265401		GO:0019899	MF	enzyme binding	0.0296569
GO:0071310	BP	cellular response to organic substance	0.000318329		GO:0018209	BP	peptidyl-serine modification	0.0314593
GO:0032774	BP	RNA biosynthetic process	0.000355004		GO:0051239	BP	regulation of multicellular organismal process	0.0321797
GO:0051707	BP	response to other organism	0.000360457		GO:0032879	BP	regulation of localization	0.0331239
GO:0046872	MF	metal ion binding	0.000387219		GO:0031329	BP	regulation of cellular catabolic process	0.034108
GO:0009888	BP	tissue development	0.000442897		GO:0071396	BP	cellular response to lipid	0.035885
GO:0006629	BP	lipid metabolic process	0.000546987		GO:1901606	BP	alpha-amino acid catabolic process	0.0362308
GO:0006886	BP	intracellular protein transport	0.000551277		GO:0002237	BP	response to molecule of bacterial origin	0.0362308
GO:0030163	BP	protein catabolic process	0.000598936		GO:0009953	BP	dorsal/ventral pattern formation	0.0363793
GO:0051252	BP	regulation of RNA metabolic process	0.000639789		GO:0003677	MF	DNA binding	0.036648
GO:0031399	BP	regulation of protein modification process	0.000642612		GO:0016887	MF	ATPase activity	0.0385354
GO:0006351	BP	transcription, DNA-dependent	0.000654126		GO:0007389	BP	pattern specification process	0.0397276
GO:0051649	BP	establishment of localization in cell	0.000667892		GO:0010557	BP	positive regulation of macromolecule biosynthetic process	0.039934
GO:0006195	BP	purine nucleotide catabolic process	0.000687644		GO:0018105	BP	peptidyl-serine phosphorylation	0.040856
GO:0044092	BP	negative regulation of molecular function	0.000687644		GO:0016477	BP	cell migration	0.040856
GO:0016787	MF	hydrolase activity	0.000706525		GO:0033365	BP	protein localization to organelle	0.040856
GO:1901069	BP	guanosine-containing compound catabolic process	0.00092665		GO:0071900	BP	regulation of protein serine/threonine kinase activity	0.040856
GO:1901292	BP	nucleoside phosphate catabolic process	0.00101877		GO:0051347	BP	positive regulation of transferase activity	0.040856
GO:0009261	BP	ribonucleotide catabolic process	0.00114046		GO:0016853	MF	isomerase activity	0.040856
GO:0042325	BP	regulation of phosphorylation	0.00117511		GO:0050790	BP	regulation of catalytic activity	0.040856
GO:0072523	BP	purine-containing compound catabolic process	0.00117672		GO:0071310	BP	cellular response to organic substance	0.040856
GO:0000976	MF	transcription regulatory region sequence-specific DNA binding	0.00117672		GO:0032651	BP	regulation of interleukin-1 beta production	0.0421766
GO:0044772	BP	mitotic cell cycle phase transition	0.00117672		GO:0042176	BP	regulation of protein catabolic process	0.0427639
GO:0009166	BP	nucleotide catabolic process	0.0012273		GO:0019900	MF	kinase binding	0.0427639
GO:0080134	BP	regulation of response to stress	0.00125674		GO:0031330	BP	negative regulation of cellular catabolic process	0.0428531
GO:0060548	BP	negative regulation of cell death	0.00127048		GO:0048699	BP	generation of neurons	0.0428531
GO:1901135	BP	carbohydrate derivative metabolic process	0.00128271		GO:0044281	BP	small molecule metabolic process	0.0428531
GO:0051128	BP	regulation of cellular component organization	0.00131803		GO:0019901	MF	protein kinase binding	0.0429783
GO:0046434	BP	organophosphate catabolic process	0.00136372		GO:0043393	BP	regulation of protein binding	0.04578
GO:0044770	BP	cell cycle phase transition	0.0013852		GO:0046332	MF	SMAD binding	0.04578
GO:0003723	MF	RNA binding	0.00139413		GO:0051649	BP	establishment of localization in cell	0.0498398
GO:1901068	BP	guanosine-containing compound metabolic process	0.00139632
GO:0043632	BP	modification-dependent macromolecule catabolic process	0.00143189
GO:0007399	BP	nervous system development	0.0014603
GO:0043549	BP	regulation of kinase activity	0.0014603
GO:0033121	BP	regulation of purine nucleotide catabolic process	0.0014603
GO:0019899	MF	enzyme binding	0.00148225
GO:0009154	BP	purine ribonucleotide catabolic process	0.00154883
GO:0043066	BP	negative regulation of apoptotic process	0.00155265
GO:0044257	BP	cellular protein catabolic process	0.00160982
GO:0019637	BP	organophosphate metabolic process	0.00166726
GO:0006396	BP	RNA processing	0.00170102
GO:0030811	BP	regulation of nucleotide catabolic process	0.00170231
GO:0007049	BP	cell cycle	0.00172917
GO:0043069	BP	negative regulation of programmed cell death	0.00183954
GO:0051338	BP	regulation of transferase activity	0.00193479
GO:0006184	BP	GTP catabolic process	0.00196558
GO:0051336	BP	regulation of hydrolase activity	0.00207931
GO:0046039	BP	GTP metabolic process	0.00207931
GO:0016071	BP	mRNA metabolic process	0.00232321
GO:0007346	BP	regulation of mitotic cell cycle	0.00232321
GO:0042454	BP	ribonucleoside catabolic process	0.00243687
GO:0009164	BP	nucleoside catabolic process	0.00259425
GO:0009118	BP	regulation of nucleoside metabolic process	0.00259762
GO:2001141	BP	regulation of RNA biosynthetic process	0.00260683
GO:0051603	BP	proteolysis involved in cellular protein catabolic process	0.00260683
GO:0006163	BP	purine nucleotide metabolic process	0.00280852
GO:0009203	BP	ribonucleoside triphosphate catabolic process	0.00281148
GO:0009207	BP	purine ribonucleoside triphosphate catabolic process	0.00281148
GO:0004721	MF	phosphoprotein phosphatase activity	0.00281148
GO:0009891	BP	positive regulation of biosynthetic process	0.00283359
GO:0006511	BP	ubiquitin-dependent protein catabolic process	0.00293801
GO:0032879	BP	regulation of localization	0.00293801
GO:0031328	BP	positive regulation of cellular biosynthetic process	0.00293801
GO:0051130	BP	positive regulation of cellular component organization	0.00293801
GO:0010557	BP	positive regulation of macromolecule biosynthetic process	0.00293801
GO:0000278	BP	mitotic cell cycle	0.00302435
GO:0009146	BP	purine nucleoside triphosphate catabolic process	0.00307912
GO:0046456	BP	icosanoid biosynthetic process	0.00307912
GO:1901570	BP	fatty acid derivative biosynthetic process	0.00307912
GO:0009144	BP	purine nucleoside triphosphate metabolic process	0.00311541
GO:0032386	BP	regulation of intracellular transport	0.00311541
GO:0009205	BP	purine ribonucleoside triphosphate metabolic process	0.00317365
GO:0006152	BP	purine nucleoside catabolic process	0.00329832
GO:0046130	BP	purine ribonucleoside catabolic process	0.00329832
GO:0051247	BP	positive regulation of protein metabolic process	0.00333142
GO:0042127	BP	regulation of cell proliferation	0.00333597
GO:0019941	BP	modification-dependent protein catabolic process	0.00335931
GO:0009143	BP	nucleoside triphosphate catabolic process	0.00336242
GO:0006468	BP	protein phosphorylation	0.00352753
GO:1901701	BP	cellular response to oxygen-containing compound	0.00353339
GO:0007243	BP	intracellular protein kinase cascade	0.00359394
GO:0072521	BP	purine-containing compound metabolic process	0.00359394
GO:1901658	BP	glycosyl compound catabolic process	0.00374429
GO:0010647	BP	positive regulation of cell communication	0.00387652
GO:0097285	BP	cell-type specific apoptotic process	0.00434834
GO:0019693	BP	ribose phosphate metabolic process	0.0043575
GO:0006355	BP	regulation of transcription, DNA-dependent	0.00450536
GO:0006952	BP	defense response	0.00450536
GO:0051173	BP	positive regulation of nitrogen compound metabolic process	0.00450536
GO:0060284	BP	regulation of cell development	0.00504419
GO:0004725	MF	protein tyrosine phosphatase activity	0.00511764
GO:0006140	BP	regulation of nucleotide metabolic process	0.00512342
GO:0008610	BP	lipid biosynthetic process	0.00544504
GO:0031331	BP	positive regulation of cellular catabolic process	0.00568755
GO:0009199	BP	ribonucleoside triphosphate metabolic process	0.00568755
GO:1901136	BP	carbohydrate derivative catabolic process	0.00575648
GO:0009150	BP	purine ribonucleotide metabolic process	0.0058145
GO:0045597	BP	positive regulation of cell differentiation	0.00582726
GO:0033365	BP	protein localization to organelle	0.00586265
GO:0001932	BP	regulation of protein phosphorylation	0.00614402
GO:0032434	BP	regulation of proteasomal ubiquitin-dependent protein catabolic process	0.00614988
GO:0006273	BP	lagging strand elongation	0.00622257
GO:0009259	BP	ribonucleotide metabolic process	0.00632225
GO:0016491	MF	oxidoreductase activity	0.00633471
GO:0065003	BP	macromolecular complex assembly	0.00640097
GO:0023056	BP	positive regulation of signaling	0.0065342
GO:0019370	BP	leukotriene biosynthetic process	0.00656379
GO:0045333	BP	cellular respiration	0.0066817
GO:0055114	BP	oxidation-reduction process	0.00673745
GO:0043087	BP	regulation of GTPase activity	0.00677871
GO:0048646	BP	anatomical structure formation involved in morphogenesis	0.00683637
GO:0045859	BP	regulation of protein kinase activity	0.00683672
GO:0010608	BP	posttranscriptional regulation of gene expression	0.00694919
GO:1900542	BP	regulation of purine nucleotide metabolic process	0.00694919
GO:1901700	BP	response to oxygen-containing compound	0.00702442
GO:0046128	BP	purine ribonucleoside metabolic process	0.00702442
GO:0045935	BP	positive regulation of nucleobase-containing compound metabolic process	0.00727304
GO:0006536	BP	glutamate metabolic process	0.00727759
GO:0002682	BP	regulation of immune system process	0.00730352
GO:0051248	BP	negative regulation of protein metabolic process	0.00787831
GO:0048699	BP	generation of neurons	0.00809339
GO:0009116	BP	nucleoside metabolic process	0.00819162
GO:0009119	BP	ribonucleoside metabolic process	0.00819162
GO:0016567	BP	protein ubiquitination	0.00827821
GO:0042278	BP	purine nucleoside metabolic process	0.0083084
GO:0032269	BP	negative regulation of cellular protein metabolic process	0.0083766
GO:0006082	BP	organic acid metabolic process	0.00841469
GO:0033124	BP	regulation of GTP catabolic process	0.00849174
GO:0006357	BP	regulation of transcription from RNA polymerase II promoter	0.00873291
GO:0002764	BP	immune response-regulating signaling pathway	0.00884455
GO:0044255	BP	cellular lipid metabolic process	0.00900552
GO:0022904	BP	respiratory electron transport chain	0.00900552
GO:0022613	BP	ribonucleoprotein complex biogenesis	0.00905643
GO:0051253	BP	negative regulation of RNA metabolic process	0.00905876
GO:0032446	BP	protein modification by small protein conjugation	0.00909781
GO:0006812	BP	cation transport	0.00916957
GO:0006412	BP	translation	0.0097809
GO:0001882	MF	nucleoside binding	0.0100965
GO:0001071	MF	nucleic acid binding transcription factor activity	0.0101542
GO:0072604	BP	interleukin-6 secretion	0.0102988
GO:0007167	BP	enzyme linked receptor protein signaling pathway	0.0103093
GO:0000977	MF	RNA polymerase II regulatory region sequence-specific DNA binding	0.0106253
GO:0048584	BP	positive regulation of response to stimulus	0.0107634
GO:0009141	BP	nucleoside triphosphate metabolic process	0.0108632
GO:0022900	BP	electron transport chain	0.0110867
GO:0043933	BP	macromolecular complex subunit organization	0.0110867
GO:0051345	BP	positive regulation of hydrolase activity	0.0113645
GO:0003008	BP	system process	0.0114318
GO:0030855	BP	epithelial cell differentiation	0.0114318
GO:0051402	BP	neuron apoptotic process	0.0114958
GO:0043436	BP	oxoacid metabolic process	0.0115524
GO:0043523	BP	regulation of neuron apoptotic process	0.0115638
GO:0045892	BP	negative regulation of transcription, DNA-dependent	0.0115638
GO:0007091	BP	metaphase/anaphase transition of mitotic cell cycle	0.0115638
GO:0044784	BP	metaphase/anaphase transition of cell cycle	0.0115638
GO:0072006	BP	nephron development	0.01157
GO:0003700	MF	sequence-specific DNA binding transcription factor activity	0.01157
GO:0001012	MF	RNA polymerase II regulatory region DNA binding	0.011814
GO:0044283	BP	small molecule biosynthetic process	0.011852
GO:0072594	BP	establishment of protein localization to organelle	0.0121012
GO:0070201	BP	regulation of establishment of protein localization	0.0121029
GO:0032318	BP	regulation of Ras GTPase activity	0.0121029
GO:0032880	BP	regulation of protein localization	0.0121247
GO:0009896	BP	positive regulation of catabolic process	0.0122444
GO:0003012	BP	muscle system process	0.0123167
GO:0044711	BP	single-organism biosynthetic process	0.0124481
GO:0042254	BP	ribosome biogenesis	0.0125083
GO:0043085	BP	positive regulation of catalytic activity	0.0127658
GO:0017176	MF	phosphatidylinositol N-acetylglucosaminyltransferase activity	0.0127709
GO:2001242	BP	regulation of intrinsic apoptotic signaling pathway	0.0130026
GO:0032549	MF	ribonucleoside binding	0.0131623
GO:0032553	MF	ribonucleotide binding	0.0131937
GO:0032555	MF	purine ribonucleotide binding	0.0133122
GO:0043161	BP	proteasomal ubiquitin-dependent protein catabolic process	0.0134704
GO:0006955	BP	immune response	0.0134712
GO:0010629	BP	negative regulation of gene expression	0.01378
GO:0042592	BP	homeostatic process	0.0138284
GO:0045596	BP	negative regulation of cell differentiation	0.0138407
GO:0001101	BP	response to acid	0.0140437
GO:0035639	MF	purine ribonucleoside triphosphate binding	0.0143048
GO:0051093	BP	negative regulation of developmental process	0.014314
GO:0045786	BP	negative regulation of cell cycle	0.014314
GO:0010822	BP	positive regulation of mitochondrion organization	0.014314
GO:0044212	MF	transcription regulatory region DNA binding	0.014314
GO:0019369	BP	arachidonic acid metabolic process	0.014314
GO:0018027	BP	peptidyl-lysine dimethylation	0.0145302
GO:0001883	MF	purine nucleoside binding	0.0145302
GO:0008285	BP	negative regulation of cell proliferation	0.0145468
GO:0010498	BP	proteasomal protein catabolic process	0.0146248
GO:0006928	BP	cellular component movement	0.0146248
GO:0006605	BP	protein targeting	0.0148723
GO:0009117	BP	nucleotide metabolic process	0.0148723
GO:0051049	BP	regulation of transport	0.0150701
GO:1901657	BP	glycosyl compound metabolic process	0.0152151
GO:0019752	BP	carboxylic acid metabolic process	0.0160636
GO:0032550	MF	purine ribonucleoside binding	0.0162173
GO:0032270	BP	positive regulation of cellular protein metabolic process	0.0162173
GO:0008652	BP	cellular amino acid biosynthetic process	0.0163202
GO:0061136	BP	regulation of proteasomal protein catabolic process	0.0163503
GO:0051254	BP	positive regulation of RNA metabolic process	0.0167912
GO:0051241	BP	negative regulation of multicellular organismal process	0.016816
GO:0006753	BP	nucleoside phosphate metabolic process	0.0169647
GO:0006401	BP	RNA catabolic process	0.0171744
GO:0019233	BP	sensory perception of pain	0.0171744
GO:0070647	BP	protein modification by small protein conjugation or removal	0.0176401
GO:0031400	BP	negative regulation of protein modification process	0.0182318
GO:0030162	BP	regulation of proteolysis	0.0184219
GO:0008406	BP	gonad development	0.019052
GO:0009967	BP	positive regulation of signal transduction	0.0191822
GO:0051051	BP	negative regulation of transport	0.0195904
GO:0003677	MF	DNA binding	0.0198242
GO:0014706	BP	striated muscle tissue development	0.0201067
GO:0009887	BP	organ morphogenesis	0.0201067
GO:0022008	BP	neurogenesis	0.0201067
GO:0030071	BP	regulation of mitotic metaphase/anaphase transition	0.0201067
GO:1902099	BP	regulation of metaphase/anaphase transition of cell cycle	0.0201067
GO:0043168	MF	anion binding	0.0205523
GO:0070997	BP	neuron death	0.0205523
GO:0007005	BP	mitochondrion organization	0.0210871
GO:0016755	MF	transferase activity, transferring amino-acyl groups	0.0213244
GO:0043900	BP	regulation of multi-organism process	0.0215807
GO:0055086	BP	nucleobase-containing small molecule metabolic process	0.0220998
GO:0010638	BP	positive regulation of organelle organization	0.0221824
GO:0017076	MF	purine nucleotide binding	0.0222962
GO:0044057	BP	regulation of system process	0.0222962
GO:0042274	BP	ribosomal small subunit biogenesis	0.022448
GO:0007507	BP	heart development	0.0229373
GO:0006936	BP	muscle contraction	0.0229373
GO:0045087	BP	innate immune response	0.0229373
GO:0097193	BP	intrinsic apoptotic signaling pathway	0.0232766
GO:0009611	BP	response to wounding	0.0233247
GO:1901799	BP	negative regulation of proteasomal protein catabolic process	0.0233247
GO:0003954	MF	NADH dehydrogenase activity	0.0233247
GO:0008137	MF	NADH dehydrogenase (ubiquinone) activity	0.0233247
GO:0050136	MF	NADH dehydrogenase (quinone) activity	0.0233247
GO:0000082	BP	G1/S transition of mitotic cell cycle	0.023866
GO:0030182	BP	neuron differentiation	0.023866
GO:0006811	BP	ion transport	0.0246361
GO:2000113	BP	negative regulation of cellular macromolecule biosynthetic process	0.0246361
GO:0010558	BP	negative regulation of macromolecule biosynthetic process	0.0247938
GO:0006636	BP	unsaturated fatty acid biosynthetic process	0.0247938
GO:0070271	BP	protein complex biogenesis	0.0249528
GO:0044093	BP	positive regulation of molecular function	0.025192
GO:0010628	BP	positive regulation of gene expression	0.0252281
GO:0045137	BP	development of primary sexual characteristics	0.02533
GO:0042773	BP	ATP synthesis coupled electron transport	0.02533
GO:0042775	BP	mitochondrial ATP synthesis coupled electron transport	0.02533
GO:0000122	BP	negative regulation of transcription from RNA polymerase II promoter	0.0255605
GO:0006417	BP	regulation of translation	0.026048
GO:0040007	BP	growth	0.026048
GO:0000975	MF	regulatory region DNA binding	0.0261905
GO:0001067	MF	regulatory region nucleic acid binding	0.0261905
GO:0060537	BP	muscle tissue development	0.0262396
GO:0016053	BP	organic acid biosynthetic process	0.0262396
GO:0046394	BP	carboxylic acid biosynthetic process	0.0262396
GO:0043649	BP	dicarboxylic acid catabolic process	0.0263269
GO:0009605	BP	response to external stimulus	0.0265046
GO:0019372	BP	lipoxygenase pathway	0.0269178
GO:0032989	BP	cellular component morphogenesis	0.0269178
GO:0008637	BP	apoptotic mitochondrial changes	0.0269178
GO:0060429	BP	epithelium development	0.0275464
GO:0030145	MF	manganese ion binding	0.0275464
GO:0001227	MF	RNA polymerase II transcription regulatory region sequence-specific DNA binding transcription factor activity involved in negative regulation of transcription	0.0275464
GO:0043588	BP	skin development	0.0275464
GO:0031327	BP	negative regulation of cellular biosynthetic process	0.0275464
GO:0009628	BP	response to abiotic stimulus	0.0275933
GO:0010821	BP	regulation of mitochondrion organization	0.0276603
GO:0009617	BP	response to bacterium	0.0276845
GO:0015980	BP	energy derivation by oxidation of organic compounds	0.0276845
GO:0006461	BP	protein complex assembly	0.0277898
GO:0043086	BP	negative regulation of catalytic activity	0.0289074
GO:0071822	BP	protein complex subunit organization	0.02921
GO:0019371	BP	cyclooxygenase pathway	0.0297628
GO:0006091	BP	generation of precursor metabolites and energy	0.0299737
GO:2001233	BP	regulation of apoptotic signaling pathway	0.0301711
GO:0006690	BP	icosanoid metabolic process	0.0303392
GO:1901568	BP	fatty acid derivative metabolic process	0.0303392
GO:0030030	BP	cell projection organization	0.0317479
GO:1901214	BP	regulation of neuron death	0.0318298
GO:0034612	BP	response to tumor necrosis factor	0.0322322
GO:0051384	BP	response to glucocorticoid stimulus	0.0327548
GO:2000778	BP	positive regulation of interleukin-6 secretion	0.0331035
GO:0090382	BP	phagosome maturation	0.0333129
GO:0048641	BP	regulation of skeletal muscle tissue development	0.0339924
GO:0001977	BP	renal system process involved in regulation of blood volume	0.0339924
GO:0016044	BP	cellular membrane organization	0.0351792
GO:0051536	MF	iron-sulfur cluster binding	0.035297
GO:0051540	MF	metal cluster binding	0.035297
GO:0044403	BP	symbiosis, encompassing mutualism through parasitism	0.0353866
GO:0044419	BP	interspecies interaction between organisms	0.0353866
GO:0031960	BP	response to corticosteroid stimulus	0.0357576
GO:0008015	BP	blood circulation	0.0357885
GO:0032990	BP	cell part morphogenesis	0.0358645
GO:0006941	BP	striated muscle contraction	0.0362997
GO:0008217	BP	regulation of blood pressure	0.0371259
GO:0061024	BP	membrane organization	0.0371744
GO:0010648	BP	negative regulation of cell communication	0.0372579
GO:0051172	BP	negative regulation of nitrogen compound metabolic process	0.0374128
GO:0009890	BP	negative regulation of biosynthetic process	0.0374277
GO:0050776	BP	regulation of immune response	0.0381133
GO:0008544	BP	epidermis development	0.0388594
GO:0033043	BP	regulation of organelle organization	0.0390027
GO:0042391	BP	regulation of membrane potential	0.0390864
GO:0051329	BP	interphase of mitotic cell cycle	0.0398749
GO:0046914	MF	transition metal ion binding	0.0404469
GO:2001235	BP	positive regulation of apoptotic signaling pathway	0.0404469
GO:0034097	BP	response to cytokine stimulus	0.041494
GO:0033327	BP	Leydig cell differentiation	0.04203
GO:0016746	MF	transferase activity, transferring acyl groups	0.0421898
GO:0043524	BP	negative regulation of neuron apoptotic process	0.0424887
GO:0022402	BP	cell cycle process	0.0427342
GO:1901990	BP	regulation of mitotic cell cycle phase transition	0.043024
GO:0050767	BP	regulation of neurogenesis	0.0432957
GO:0030029	BP	actin filament-based process	0.0432957
GO:0045088	BP	regulation of innate immune response	0.0432957
GO:0003013	BP	circulatory system process	0.0433041
GO:0045934	BP	negative regulation of nucleobase-containing compound metabolic process	0.0433812
GO:0003094	BP	glomerular filtration	0.0433812
GO:0097205	BP	renal filtration	0.0433812
GO:0001944	BP	vasculature development	0.043741
GO:0030001	BP	metal ion transport	0.0437873
GO:0001775	BP	cell activation	0.0442846
GO:0048642	BP	negative regulation of skeletal muscle tissue development	0.0442846
GO:0022403	BP	cell cycle phase	0.0452531
GO:0032688	BP	negative regulation of interferon-beta production	0.0457587
GO:0023057	BP	negative regulation of signaling	0.0461775
GO:0043200	BP	response to amino acid stimulus	0.0465707
GO:0009267	BP	cellular response to starvation	0.0467977
GO:0071435	BP	potassium ion export	0.0470179
GO:0000387	BP	spliceosomal snRNP assembly	0.0470576
GO:0008584	BP	male gonad development	0.0471136
GO:0055001	BP	muscle cell development	0.047841
GO:0097190	BP	apoptotic signaling pathway	0.0479462
GO:0032312	BP	regulation of ARF GTPase activity	0.0481731
GO:0016791	MF	phosphatase activity	0.048505
GO:0008134	MF	transcription factor binding	0.0487709

## Sheet: TAB B - KEGG Enrich
PC1	PC1	PC1	PC1	PC1		PC2	PC3	PC4
category	KEGG TERM	numDEInCat	numInCat	padj		NA	NA	NA
1100	Metabolic pathways	226	857	2.99512e-05
190	Oxidative phosphorylation	37	118	0.0119761
5215	Prostate cancer	30	80	0.019941
5221	Acute myeloid leukemia	22	55	0.0379287
4966	Collecting duct acid secretion	11	21	0.0390175
5200	Pathways in cancer	72	258	0.0583183
910	Nitrogen metabolism	7	11	0.0583183
3030	DNA replication	14	33	0.0583183
4141	Protein processing in endoplasmic reticulum	45	151	0.0583183
5012	Parkinson's disease	32	117	0.0872126
5016	Huntington's disease	42	158	0.0872126
330	Arginine and proline metabolism	16	43	0.117681
430	Taurine and hypotaurine metabolism	4	5	0.117681
3013	RNA transport	38	133	0.145277
590	Arachidonic acid metabolism	10	24	0.147888
4650	Natural killer cell mediated cytotoxicity	24	75	0.147888
4630	Jak-STAT signaling pathway	28	92	0.15565
5010	Alzheimer's disease	38	148	0.15565
4120	Ubiquitin mediated proteolysis	36	125	0.15565
230	Purine metabolism	36	129	0.15565
5213	Endometrial cancer	17	50	0.15565
3060	Protein export	9	23	0.15565
310	Lysine degradation	14	39	0.15565
5218	Melanoma	17	51	0.15565
4974	Protein digestion and absorption	16	46	0.15565
4310	Wnt signaling pathway	34	118	0.15565
250	Alanine, aspartate and glutamate metabolism	10	25	0.15565
3015	mRNA surveillance pathway	22	70	0.15565
4140	Regulation of autophagy	8	19	0.158987
5212	Pancreatic cancer	21	67	0.164305
340	Histidine metabolism	8	19	0.168505
5214	Glioma	18	56	0.168505
51	Fructose and mannose metabolism	10	26	0.172888
4144	Endocytosis	45	168	0.172888
480	Glutathione metabolism	12	36	0.172888
5120	Epithelial cell signaling in Helicobacter pylori infection	19	61	0.172888
