# Supplementary material for: Evaluating intra- and inter-individual variation in the human placental transcriptome
Source: Genome Biol. 2015 Mar 19;16(1):54. doi: 10.1186/s13059-015-0627-z (PMC4404591; doi:10.1186/s13059-015-0627-z)
Supplement: Additional file 3: — Selection Mode Enrichment: contains GO and KEGG enrichment results for genes under different forms of selection and for particular co-expression modules. Results are partitioned onto different worksheet/tables as denoted in the text. [file 13059_2015_627_MOESM3_ESM.xls]

## Sheet: Tab A - DEgene_PairwiseUnion
category	KEGG TERM	padj		GO Category	Ontology	GO Term	padj
4514	Cell adhesion molecules (CAMs)	0.0046		GO:0044425	CC	membrane part	5.68519e-11
5144	Malaria	0.0059		GO:0044459	CC	plasma membrane part	2.40288e-10
4142	Lysosome	0.0059		GO:0032501	BP	multicellular organismal process	2.41259e-10
5143	African trypanosomiasis	0.0143		GO:0005887	CC	integral to plasma membrane	3.65588e-10
4512	ECM-receptor interaction	0.0238		GO:0031226	CC	intrinsic to plasma membrane	4.02971e-10
4145	Phagosome	0.0678		GO:0005886	CC	plasma membrane	1.10268e-09
380	Tryptophan metabolism	0.0751		GO:0016021	CC	integral to membrane	1.10268e-09
5020	Prion diseases	0.0751		GO:0044707	BP	single-multicellular organism process	1.10268e-09
4610	Complement and coagulation cascades	0.0751		GO:0005576	CC	extracellular region	1.10268e-09
5416	Viral myocarditis	0.1024		GO:0031224	CC	intrinsic to membrane	1.10268e-09
4640	Hematopoietic cell lineage	0.1366		GO:0006950	BP	response to stress	1.50208e-09
5414	Dilated cardiomyopathy	0.1513		GO:0044699	BP	single-organism process	4.59803e-09
5150	Staphylococcus aureus infection	0.1513		GO:0071944	CC	cell periphery	4.93281e-09
590	Arachidonic acid metabolism	0.1513		GO:0016020	CC	membrane	8.73578e-09
480	Glutathione metabolism	0.1683		GO:0044763	BP	single-organism cellular process	3.37479e-08
				GO:0050896	BP	response to stimulus	4.10954e-08
				GO:0004872	MF	receptor activity	9.74497e-07
				GO:0002376	BP	immune system process	1.01857e-06
				GO:0007275	BP	multicellular organismal development	1.0665e-06
				GO:0032502	BP	developmental process	1.27651e-06
				GO:0009986	CC	cell surface	2.24674e-06
				GO:0007154	BP	cell communication	3.10182e-06
				GO:0023052	BP	signaling	3.77255e-06
				GO:0044700	BP	single organism signaling	3.77255e-06
				GO:0048731	BP	system development	4.59697e-06
				GO:0006955	BP	immune response	4.59697e-06
				GO:0009605	BP	response to external stimulus	5.21004e-06
				GO:0005615	CC	extracellular space	5.71128e-06
				GO:0006952	BP	defense response	5.84662e-06
				GO:0006928	BP	cellular component movement	8.48564e-06
				GO:0051716	BP	cellular response to stimulus	9.59343e-06
				GO:0048856	BP	anatomical structure development	9.59343e-06
				GO:0030154	BP	cell differentiation	9.59343e-06
				GO:0042221	BP	response to chemical stimulus	1.09207e-05
				GO:0005575	CC	cellular_component	1.7811e-05
				GO:0016477	BP	cell migration	1.80441e-05
				GO:0040011	BP	locomotion	1.81003e-05
				GO:0051239	BP	regulation of multicellular organismal process	1.90681e-05
				GO:0048870	BP	cell motility	3.33696e-05
				GO:0051674	BP	localization of cell	3.33696e-05
				GO:0008283	BP	cell proliferation	3.43623e-05
				GO:0051179	BP	localization	3.43623e-05
				GO:0001817	BP	regulation of cytokine production	3.68006e-05
				GO:0007165	BP	signal transduction	3.91064e-05
				GO:0048869	BP	cellular developmental process	4.66e-05
				GO:0044421	CC	extracellular region part	6.14359e-05
				GO:0048513	BP	organ development	6.35216e-05
				GO:0003674	MF	molecular_function	8.32504e-05
				GO:0065007	BP	biological regulation	0.000186012
				GO:0038023	MF	signaling receptor activity	0.00032961
				GO:0009611	BP	response to wounding	0.000330062
				GO:0009897	CC	external side of plasma membrane	0.00037481
				GO:0045087	BP	innate immune response	0.000397545
				GO:0006897	BP	endocytosis	0.000419983
				GO:0044767	BP	single-organism developmental process	0.000512987
				GO:0019825	MF	oxygen binding	0.00056079
				GO:0042127	BP	regulation of cell proliferation	0.000632517
				GO:0048518	BP	positive regulation of biological process	0.000655095
				GO:0009607	BP	response to biotic stimulus	0.000733731
				GO:0001816	BP	cytokine production	0.00077032
				GO:0050789	BP	regulation of biological process	0.00121105
				GO:0001525	BP	angiogenesis	0.00127683
				GO:0006810	BP	transport	0.00136091
				GO:0008150	BP	biological_process	0.00136091
				GO:0022610	BP	biological adhesion	0.00136091
				GO:0007166	BP	cell surface receptor signaling pathway	0.00136091
				GO:0051234	BP	establishment of localization	0.00146692
				GO:0004888	MF	transmembrane signaling receptor activity	0.00195794
				GO:0007155	BP	cell adhesion	0.00208962
				GO:0033554	BP	cellular response to stress	0.00210099
				GO:0034599	BP	cellular response to oxidative stress	0.00235615
				GO:0040012	BP	regulation of locomotion	0.00248731
				GO:0006935	BP	chemotaxis	0.00251808
				GO:0042330	BP	taxis	0.00251808
				GO:0044765	BP	single-organism transport	0.00254912
				GO:0006898	BP	receptor-mediated endocytosis	0.00254912
				GO:0070887	BP	cellular response to chemical stimulus	0.00259292
				GO:0000302	BP	response to reactive oxygen species	0.00261921
				GO:0044437	CC	vacuolar part	0.00284768
				GO:0005515	MF	protein binding	0.00284768
				GO:0050793	BP	regulation of developmental process	0.0029135
				GO:0001775	BP	cell activation	0.00320658
				GO:0051707	BP	response to other organism	0.00330352
				GO:0050776	BP	regulation of immune response	0.00418429
				GO:2000026	BP	regulation of multicellular organismal development	0.00426953
				GO:0046906	MF	tetrapyrrole binding	0.004685
				GO:0005771	CC	multivesicular body	0.00488452
				GO:0034614	BP	cellular response to reactive oxygen species	0.00534828
				GO:0050794	BP	regulation of cellular process	0.00574389
				GO:0030334	BP	regulation of cell migration	0.00574389
				GO:0048522	BP	positive regulation of cellular process	0.00597446
				GO:0001568	BP	blood vessel development	0.00653331
				GO:0048646	BP	anatomical structure formation involved in morphogenesis	0.00653331
				GO:0048514	BP	blood vessel morphogenesis	0.00676094
				GO:0042744	BP	hydrogen peroxide catabolic process	0.00683737
				GO:0016701	MF	oxidoreductase activity, acting on single donors with incorporation of molecular oxygen	0.00717906
				GO:0016702	MF	oxidoreductase activity, acting on single donors with incorporation of molecular oxygen, incorporation of two atoms of oxygen	0.00717906
				GO:0080134	BP	regulation of response to stress	0.00737987
				GO:0050878	BP	regulation of body fluid levels	0.00792326
				GO:0005102	MF	receptor binding	0.0080187
				GO:0006979	BP	response to oxidative stress	0.00829505
				GO:0006811	BP	ion transport	0.00877622
				GO:0010033	BP	response to organic substance	0.00896493
				GO:0051241	BP	negative regulation of multicellular organismal process	0.00926315
				GO:0042742	BP	defense response to bacterium	0.00960621
				GO:0016192	BP	vesicle-mediated transport	0.00960621
				GO:0050865	BP	regulation of cell activation	0.00963731
				GO:0000323	CC	lytic vacuole	0.00963731
				GO:0005764	CC	lysosome	0.00963731
				GO:0002682	BP	regulation of immune system process	0.00963731
				GO:2000145	BP	regulation of cell motility	0.00963731
				GO:0042743	BP	hydrogen peroxide metabolic process	0.0101816
				GO:0005773	CC	vacuole	0.0105658
				GO:0001944	BP	vasculature development	0.0105919
				GO:0032655	BP	regulation of interleukin-12 production	0.0112618
				GO:0006629	BP	lipid metabolic process	0.0112618
				GO:0010941	BP	regulation of cell death	0.011567
				GO:0040013	BP	negative regulation of locomotion	0.0124529
				GO:0065008	BP	regulation of biological quality	0.0124529
				GO:0042060	BP	wound healing	0.0127375
				GO:0006820	BP	anion transport	0.0135293
				GO:0030100	BP	regulation of endocytosis	0.0137537
				GO:0050900	BP	leukocyte migration	0.0138206
				GO:0007185	BP	transmembrane receptor protein tyrosine phosphatase signaling pathway	0.0140371
				GO:0045321	BP	leukocyte activation	0.0146218
				GO:0005794	CC	Golgi apparatus	0.0149728
				GO:0016485	BP	protein processing	0.0150124
				GO:0005833	CC	hemoglobin complex	0.0150124
				GO:0032615	BP	interleukin-12 production	0.0156046
				GO:0015711	BP	organic anion transport	0.0156935
				GO:0002694	BP	regulation of leukocyte activation	0.0163106
				GO:0005506	MF	iron ion binding	0.0175612
				GO:0002252	BP	immune effector process	0.0175612
				GO:0001819	BP	positive regulation of cytokine production	0.0175612
				GO:2000146	BP	negative regulation of cell motility	0.0177026
				GO:0020037	MF	heme binding	0.0184147
				GO:0048583	BP	regulation of response to stimulus	0.0184147
				GO:0051270	BP	regulation of cellular component movement	0.0190022
				GO:0019903	MF	protein phosphatase binding	0.0195811
				GO:0042592	BP	homeostatic process	0.0205967
				GO:0002684	BP	positive regulation of immune system process	0.0213705
				GO:0008219	BP	cell death	0.0217086
				GO:0031589	BP	cell-substrate adhesion	0.0217086
				GO:0050817	BP	coagulation	0.0217086
				GO:0031982	CC	vesicle	0.0217086
				GO:0016265	BP	death	0.0220716
				GO:0060326	BP	cell chemotaxis	0.0222549
				GO:0043202	CC	lysosomal lumen	0.0226684
				GO:0048584	BP	positive regulation of response to stimulus	0.0234779
				GO:0051604	BP	protein maturation	0.0234779
				GO:0030336	BP	negative regulation of cell migration	0.0236779
				GO:0043436	BP	oxoacid metabolic process	0.0236779
				GO:0032879	BP	regulation of localization	0.0237454
				GO:0043112	BP	receptor metabolic process	0.0237788
				GO:0006082	BP	organic acid metabolic process	0.0240994
				GO:0031410	CC	cytoplasmic vesicle	0.024322
				GO:0006576	BP	cellular biogenic amine metabolic process	0.0247349
				GO:0071813	MF	lipoprotein particle binding	0.0251648
				GO:0071814	MF	protein-lipid complex binding	0.0251648
				GO:0044281	BP	small molecule metabolic process	0.0252473
				GO:0015918	BP	sterol transport	0.0256961
				GO:0030301	BP	cholesterol transport	0.0256961
				GO:0002696	BP	positive regulation of leukocyte activation	0.0263892
				GO:0005775	CC	vacuolar lumen	0.0269262
				GO:0007596	BP	blood coagulation	0.0270169
				GO:0044710	BP	single-organism metabolic process	0.0270169
				GO:0005774	CC	vacuolar membrane	0.0278574
				GO:0051271	BP	negative regulation of cellular component movement	0.0291283
				GO:0007243	BP	intracellular protein kinase cascade	0.0291663
				GO:0019752	BP	carboxylic acid metabolic process	0.0294827
				GO:0043067	BP	regulation of programmed cell death	0.02955
				GO:0005381	MF	iron ion transmembrane transporter activity	0.0295704
				GO:0031347	BP	regulation of defense response	0.0300978
				GO:0009308	BP	amine metabolic process	0.030267
				GO:0005623	CC	cell	0.030267
				GO:0044464	CC	cell part	0.030267
				GO:0022008	BP	neurogenesis	0.030267
				GO:0009653	BP	anatomical structure morphogenesis	0.030661
				GO:0021602	BP	cranial nerve morphogenesis	0.030965
				GO:0007599	BP	hemostasis	0.0318717
				GO:0042981	BP	regulation of apoptotic process	0.0318717
				GO:0016209	MF	antioxidant activity	0.0321991
				GO:0009987	BP	cellular process	0.0321991
				GO:0001818	BP	negative regulation of cytokine production	0.0325353
				GO:0050830	BP	defense response to Gram-positive bacterium	0.0326321
				GO:0048523	BP	negative regulation of cellular process	0.0331357
				GO:0033344	BP	cholesterol efflux	0.0336748
				GO:0009628	BP	response to abiotic stimulus	0.0337137
				GO:0034381	BP	plasma lipoprotein particle clearance	0.0341153
				GO:0050867	BP	positive regulation of cell activation	0.0351706
				GO:0009617	BP	response to bacterium	0.0351706
				GO:0005770	CC	late endosome	0.0391698
				GO:0004871	MF	signal transducer activity	0.0391698
				GO:0060089	MF	molecular transducer activity	0.0391698
				GO:0048519	BP	negative regulation of biological process	0.04013
				GO:0007160	BP	cell-matrix adhesion	0.0430492
				GO:0032735	BP	positive regulation of interleukin-12 production	0.0435486
				GO:0044255	BP	cellular lipid metabolic process	0.0456237
				GO:0097006	BP	regulation of plasma lipoprotein particle levels	0.045913
				GO:0012505	CC	endomembrane system	0.0479161
				GO:0045595	BP	regulation of cell differentiation	0.0495051
				GO:0002460	BP	adaptive immune response based on somatic recombination of immune receptors built from immunoglobulin superfamily domains	0.0511695
				GO:0005765	CC	lysosomal membrane	0.0538053
				GO:0030198	BP	extracellular matrix organization	0.0543078
				GO:0043062	BP	extracellular structure organization	0.0543078
				GO:0050839	MF	cell adhesion molecule binding	0.0543078
				GO:0019902	MF	phosphatase binding	0.0543078
				GO:0021675	BP	nerve development	0.0549928
				GO:0006266	BP	DNA ligation	0.0594446
				GO:0042110	BP	T cell activation	0.0609275
				GO:0045177	CC	apical part of cell	0.062575
				GO:0051050	BP	positive regulation of transport	0.062575
				GO:0005975	BP	carbohydrate metabolic process	0.0627569
				GO:0005001	MF	transmembrane receptor protein tyrosine phosphatase activity	0.0649358
				GO:0019198	MF	transmembrane receptor protein phosphatase activity	0.0649358
				GO:0009888	BP	tissue development	0.0665998
				GO:0048699	BP	generation of neurons	0.0671893
				GO:0000165	BP	MAPK cascade	0.0673311
				GO:0048468	BP	cell development	0.068169
				GO:0051093	BP	negative regulation of developmental process	0.0686727
				GO:0043408	BP	regulation of MAPK cascade	0.0692694
				GO:0042311	BP	vasodilation	0.0713235
				GO:0005768	CC	endosome	0.0717229
				GO:0002520	BP	immune system development	0.0719441
				GO:0044106	BP	cellular amine metabolic process	0.0720415
				GO:0002764	BP	immune response-regulating signaling pathway	0.0723857
				GO:0003008	BP	system process	0.0740903
				GO:0031623	BP	receptor internalization	0.0783761
				GO:0040007	BP	growth	0.0783761
				GO:0050764	BP	regulation of phagocytosis	0.0783761
				GO:0012501	BP	programmed cell death	0.0825888
				GO:0030595	BP	leukocyte chemotaxis	0.08264
				GO:0030169	MF	low-density lipoprotein particle binding	0.0832571
				GO:0019865	MF	immunoglobulin binding	0.0852131
				GO:0021545	BP	cranial nerve development	0.0852131
				GO:0032640	BP	tumor necrosis factor production	0.0852131
				GO:0032680	BP	regulation of tumor necrosis factor production	0.0852131
				GO:0042542	BP	response to hydrogen peroxide	0.0852131
				GO:0006518	BP	peptide metabolic process	0.0855345
				GO:0033993	BP	response to lipid	0.0865733
				GO:0055092	BP	sterol homeostasis	0.0866905
				GO:0051246	BP	regulation of protein metabolic process	0.0894179
				GO:0033700	BP	phospholipid efflux	0.0901793
				GO:0034097	BP	response to cytokine stimulus	0.0901793
				GO:0043603	BP	cellular amide metabolic process	0.0902456
				GO:0008237	MF	metallopeptidase activity	0.0905002
				GO:0034123	BP	positive regulation of toll-like receptor signaling pathway	0.0906248
				GO:0035556	BP	intracellular signal transduction	0.0916163
				GO:0031012	CC	extracellular matrix	0.0920549
				GO:0002443	BP	leukocyte mediated immunity	0.0920549
				GO:0072358	BP	cardiovascular system development	0.0920586
				GO:0072359	BP	circulatory system development	0.0920586
				GO:0010742	BP	macrophage derived foam cell differentiation	0.0920586
				GO:0090077	BP	foam cell differentiation	0.0920586
				GO:0015850	BP	organic hydroxy compound transport	0.0925384
				GO:0031063	BP	regulation of histone deacetylation	0.0925384
				GO:0009967	BP	positive regulation of signal transduction	0.0959518
				GO:0044444	CC	cytoplasmic part	0.0980311
				GO:0019724	BP	B cell mediated immunity	0.0980311
				GO:0023056	BP	positive regulation of signaling	0.0980311
				GO:0031720	MF	haptoglobin binding	0.0980311
				GO:0031838	CC	haptoglobin-hemoglobin complex	0.0980311
				GO:0031090	CC	organelle membrane	0.0989121
				GO:0023051	BP	regulation of signaling	0.100467
				GO:0060429	BP	epithelium development	0.100467
				GO:0045807	BP	positive regulation of endocytosis	0.100467
				GO:0010640	BP	regulation of platelet-derived growth factor receptor signaling pathway	0.100467
				GO:0034375	BP	high-density lipoprotein particle remodeling	0.100467
				GO:0002253	BP	activation of immune response	0.100592
				GO:0009966	BP	regulation of signal transduction	0.100592
				GO:0001948	MF	glycoprotein binding	0.100905
				GO:0045806	BP	negative regulation of endocytosis	0.103328
				GO:0045541	BP	negative regulation of cholesterol biosynthetic process	0.103328
				GO:0090206	BP	negative regulation of cholesterol metabolic process	0.103328
				GO:0002449	BP	lymphocyte mediated immunity	0.103328
				GO:0048008	BP	platelet-derived growth factor receptor signaling pathway	0.103328
				GO:0045765	BP	regulation of angiogenesis	0.104613
				GO:0046636	BP	negative regulation of alpha-beta T cell activation	0.104613
				GO:0005215	MF	transporter activity	0.106504
				GO:0034341	BP	response to interferon-gamma	0.106504
				GO:0032103	BP	positive regulation of response to external stimulus	0.107033
				GO:0007399	BP	nervous system development	0.107279
				GO:1901700	BP	response to oxygen-containing compound	0.11574
				GO:1901342	BP	regulation of vasculature development	0.118806
				GO:0048662	BP	negative regulation of smooth muscle cell proliferation	0.118806
				GO:0046649	BP	lymphocyte activation	0.120116
				GO:0002683	BP	negative regulation of immune system process	0.120544
				GO:0048534	BP	hematopoietic or lymphoid organ development	0.120544
				GO:0032217	MF	riboflavin transporter activity	0.120544
				GO:0032218	BP	riboflavin transport	0.120544
				GO:0006915	BP	apoptotic process	0.120591
				GO:0016491	MF	oxidoreductase activity	0.120591
				GO:0050866	BP	negative regulation of cell activation	0.120591
				GO:0021546	BP	rhombomere development	0.122372
				GO:0042439	BP	ethanolamine-containing compound metabolic process	0.122561
				GO:0050863	BP	regulation of T cell activation	0.123001
				GO:0009310	BP	amine catabolic process	0.123001
				GO:0042402	BP	cellular biogenic amine catabolic process	0.123001
				GO:0015294	MF	solute:cation symporter activity	0.123001
				GO:0043542	BP	endothelial cell migration	0.123001
				GO:0004601	MF	peroxidase activity	0.123001
				GO:0016684	MF	oxidoreductase activity, acting on peroxide as acceptor	0.123001
				GO:0010627	BP	regulation of intracellular protein kinase cascade	0.123636
				GO:0019538	BP	protein metabolic process	0.123636
				GO:0015293	MF	symporter activity	0.123973
				GO:0097458	CC	neuron part	0.123973
				GO:0010942	BP	positive regulation of cell death	0.123973
				GO:0002250	BP	adaptive immune response	0.123973
				GO:0010646	BP	regulation of cell communication	0.123973
				GO:0006026	BP	aminoglycan catabolic process	0.123973
				GO:0016064	BP	immunoglobulin mediated immune response	0.123973
				GO:0034367	BP	macromolecular complex remodeling	0.123973
				GO:0034368	BP	protein-lipid complex remodeling	0.123973
				GO:0034369	BP	plasma lipoprotein particle remodeling	0.123973
				GO:0009074	BP	aromatic amino acid family catabolic process	0.124278
				GO:0035914	BP	skeletal muscle cell differentiation	0.124827
				GO:0007162	BP	negative regulation of cell adhesion	0.125192
				GO:0043405	BP	regulation of MAP kinase activity	0.125397
				GO:0006801	BP	superoxide metabolic process	0.125397
				GO:0008021	CC	synaptic vesicle	0.125397
				GO:0071310	BP	cellular response to organic substance	0.125397
				GO:0005283	MF	sodium:amino acid symporter activity	0.125747
				GO:0005416	MF	cation:amino acid symporter activity	0.125747
				GO:0010648	BP	negative regulation of cell communication	0.125747
				GO:0071706	BP	tumor necrosis factor superfamily cytokine production	0.127294
				GO:0010647	BP	positive regulation of cell communication	0.127967
				GO:0045581	BP	negative regulation of T cell differentiation	0.128506
				GO:0032642	BP	regulation of chemokine production	0.129627
				GO:0015824	BP	proline transport	0.130067
				GO:0050778	BP	positive regulation of immune response	0.130826
				GO:0070914	BP	UV-damage excision repair	0.131198
				GO:0031988	CC	membrane-bounded vesicle	0.131454
				GO:0070161	CC	anchoring junction	0.131454
				GO:0001991	BP	regulation of systemic arterial blood pressure by circulatory renin-angiotensin	0.131454
				GO:0030182	BP	neuron differentiation	0.131454
				GO:0042537	BP	benzene-containing compound metabolic process	0.131973
				GO:0043005	CC	neuron projection	0.131973
				GO:0002285	BP	lymphocyte activation involved in immune response	0.132857
				GO:0031983	CC	vesicle lumen	0.133103
				GO:0060205	CC	cytoplasmic membrane-bounded vesicle lumen	0.133103
				GO:0004175	MF	endopeptidase activity	0.135464
				GO:0051251	BP	positive regulation of lymphocyte activation	0.136099
				GO:0046634	BP	regulation of alpha-beta T cell activation	0.136099
				GO:0006027	BP	glycosaminoglycan catabolic process	0.136679
				GO:0045454	BP	cell redox homeostasis	0.138188
				GO:0034374	BP	low-density lipoprotein particle remodeling	0.13829
				GO:0016023	CC	cytoplasmic membrane-bounded vesicle	0.13829
				GO:0005344	MF	oxygen transporter activity	0.13829
				GO:0002757	BP	immune response-activating signal transduction	0.13829
				GO:0042995	CC	cell projection	0.13829
				GO:0006569	BP	tryptophan catabolic process	0.13829
				GO:0042436	BP	indole-containing compound catabolic process	0.13829
				GO:0046218	BP	indolalkylamine catabolic process	0.13829
				GO:0070189	BP	kynurenine metabolic process	0.13829
				GO:0070851	MF	growth factor receptor binding	0.13829
				GO:0006954	BP	inflammatory response	0.138971
				GO:0019842	MF	vitamin binding	0.138971
				GO:0005154	MF	epidermal growth factor receptor binding	0.139679
				GO:0034383	BP	low-density lipoprotein particle clearance	0.139679
				GO:0032101	BP	regulation of response to external stimulus	0.139679
				GO:0017162	MF	aryl hydrocarbon receptor binding	0.139679
				GO:0031294	BP	lymphocyte costimulation	0.139679
				GO:0031295	BP	T cell costimulation	0.139679
				GO:0050997	MF	quaternary ammonium group binding	0.140141
				GO:0042803	MF	protein homodimerization activity	0.140583
				GO:0010743	BP	regulation of macrophage derived foam cell differentiation	0.141151
				GO:0005783	CC	endoplasmic reticulum	0.142965
				GO:1902230	BP	negative regulation of intrinsic apoptotic signaling pathway in response to DNA damage	0.143899
				GO:0005539	MF	glycosaminoglycan binding	0.144284
				GO:0040017	BP	positive regulation of locomotion	0.144888
				GO:0045066	BP	regulatory T cell differentiation	0.147918
				GO:0050877	BP	neurological system process	0.148692
				GO:0042632	BP	cholesterol homeostasis	0.148692
				GO:0009719	BP	response to endogenous stimulus	0.148692
				GO:0006575	BP	cellular modified amino acid metabolic process	0.148692
				GO:0015248	MF	sterol transporter activity	0.148692
				GO:1901564	BP	organonitrogen compound metabolic process	0.149475
				GO:0006265	BP	DNA topological change	0.151007
				GO:0051103	BP	DNA ligation involved in DNA repair	0.154093
				GO:0055094	BP	response to lipoprotein particle stimulus	0.157478
				GO:0043534	BP	blood vessel endothelial cell migration	0.157882
				GO:0042554	BP	superoxide anion generation	0.157882
				GO:0006869	BP	lipid transport	0.157882
				GO:0060982	BP	coronary artery morphogenesis	0.157882
				GO:0008285	BP	negative regulation of cell proliferation	0.157956
				GO:0023057	BP	negative regulation of signaling	0.157956
				GO:2000147	BP	positive regulation of cell motility	0.157956
				GO:0051272	BP	positive regulation of cellular component movement	0.158595
				GO:0043383	BP	negative T cell selection	0.158595
				GO:0045060	BP	negative thymic T cell selection	0.158595
				GO:0048666	BP	neuron development	0.160714
				GO:0072593	BP	reactive oxygen species metabolic process	0.161445
				GO:0030424	CC	axon	0.161575
				GO:0001708	BP	cell fate specification	0.162729
				GO:0051240	BP	positive regulation of multicellular organismal process	0.162729
				GO:0050918	BP	positive chemotaxis	0.162729
				GO:0032787	BP	monocarboxylic acid metabolic process	0.167218
				GO:0002286	BP	T cell activation involved in immune response	0.167814
				GO:0001763	BP	morphogenesis of a branching structure	0.167814
				GO:0002274	BP	myeloid leukocyte activation	0.167814
				GO:0044431	CC	Golgi apparatus part	0.173989
				GO:0097084	BP	vascular smooth muscle cell development	0.177503
				GO:0009615	BP	response to virus	0.181532
				GO:0048878	BP	chemical homeostasis	0.181786
				GO:0002685	BP	regulation of leukocyte migration	0.182205
				GO:0002700	BP	regulation of production of molecular mediator of immune response	0.182205
				GO:0030097	BP	hemopoiesis	0.185077
				GO:0008376	MF	acetylgalactosaminyltransferase activity	0.185077
				GO:0005518	MF	collagen binding	0.185077
				GO:0042733	BP	embryonic digit morphogenesis	0.185077
				GO:0072376	BP	protein activation cascade	0.185077
				GO:0002718	BP	regulation of cytokine production involved in immune response	0.187106
				GO:0030335	BP	positive regulation of cell migration	0.18778
				GO:0009968	BP	negative regulation of signal transduction	0.18778
				GO:0070997	BP	neuron death	0.190563
				GO:0009056	BP	catabolic process	0.190563
				GO:0010594	BP	regulation of endothelial cell migration	0.190563
				GO:0048489	BP	synaptic vesicle transport	0.190563
				GO:0097480	BP	establishment of synaptic vesicle localization	0.190563
				GO:0001667	BP	ameboidal cell migration	0.190563
				GO:0003824	MF	catalytic activity	0.191093
				GO:0032602	BP	chemokine production	0.192359
				GO:0006066	BP	alcohol metabolic process	0.192359
				GO:1902229	BP	regulation of intrinsic apoptotic signaling pathway in response to DNA damage	0.193018
				GO:0033268	CC	node of Ranvier	0.193018
				GO:0051128	BP	regulation of cellular component organization	0.194304
				GO:0071682	CC	endocytic vesicle lumen	0.194669
				GO:0002521	BP	leukocyte differentiation	0.196655
				GO:0001666	BP	response to hypoxia	0.196791
				GO:0005540	MF	hyaluronic acid binding	0.197363

## Sheet: Tab B - Directional_Genes
category	KEGG TERM	padj		GO Category	Ontology	GO Term	padj
4142	Lysosome	0.110451		GO:0005576	CC	extracellular region	1.82404e-10
4514	Cell adhesion molecules (CAMs)	0.110451		GO:0044425	CC	membrane part	2.33365e-07
590	Arachidonic acid metabolism	0.124123		GO:0005615	CC	extracellular space	3.16233e-07
5144	Malaria	0.157273		GO:0044421	CC	extracellular region part	3.16233e-07
4977	Vitamin digestion and absorption	0.169098		GO:0044459	CC	plasma membrane part	1.36348e-06
5150	Staphylococcus aureus infection	0.169098		GO:0016020	CC	membrane	2.27424e-05
				GO:0032501	BP	multicellular organismal process	4.68657e-05
				GO:0005886	CC	plasma membrane	7.29271e-05
				GO:0031224	CC	intrinsic to membrane	7.29271e-05
				GO:0016021	CC	integral to membrane	0.000108387
				GO:0044699	BP	single-organism process	0.000119327
				GO:0071944	CC	cell periphery	0.000156425
				GO:0044707	BP	single-multicellular organism process	0.000199324
				GO:0005887	CC	integral to plasma membrane	0.000199324
				GO:0050896	BP	response to stimulus	0.000206219
				GO:0044763	BP	single-organism cellular process	0.000452558
				GO:0031226	CC	intrinsic to plasma membrane	0.000683942
				GO:0030424	CC	axon	0.00337234
				GO:0097458	CC	neuron part	0.00472859
				GO:0043005	CC	neuron projection	0.0051625
				GO:0009986	CC	cell surface	0.00715774
				GO:0032502	BP	developmental process	0.00803608
				GO:0006950	BP	response to stress	0.00933267
				GO:0006952	BP	defense response	0.012573
				GO:0007154	BP	cell communication	0.0128985
				GO:0051179	BP	localization	0.0137599
				GO:0023052	BP	signaling	0.0137599
				GO:0044700	BP	single organism signaling	0.0137599
				GO:0040011	BP	locomotion	0.0137599
				GO:0045454	BP	cell redox homeostasis	0.0137599
				GO:0031012	CC	extracellular matrix	0.0173821
				GO:0005771	CC	multivesicular body	0.0182303
				GO:0009308	BP	amine metabolic process	0.0195421
				GO:0033267	CC	axon part	0.0195421
				GO:0042995	CC	cell projection	0.0197233
				GO:0044765	BP	single-organism transport	0.0206754
				GO:0008509	MF	anion transmembrane transporter activity	0.0218893
				GO:0051234	BP	establishment of localization	0.0219815
				GO:0009605	BP	response to external stimulus	0.0219815
				GO:0005283	MF	sodium:amino acid symporter activity	0.0219815
				GO:0005416	MF	cation:amino acid symporter activity	0.0219815
				GO:0043202	CC	lysosomal lumen	0.022064
				GO:0005539	MF	glycosaminoglycan binding	0.0229776
				GO:0005102	MF	receptor binding	0.0229776
				GO:0006810	BP	transport	0.0240179
				GO:0005775	CC	vacuolar lumen	0.0245327
				GO:0006898	BP	receptor-mediated endocytosis	0.0253301
				GO:0022610	BP	biological adhesion	0.0253301
				GO:0006928	BP	cellular component movement	0.025662
				GO:0006897	BP	endocytosis	0.0277628
				GO:0005578	CC	proteinaceous extracellular matrix	0.0277628
				GO:0048870	BP	cell motility	0.0299738
				GO:0051674	BP	localization of cell	0.0299738
				GO:0007275	BP	multicellular organismal development	0.0299738
				GO:0007165	BP	signal transduction	0.0299738
				GO:0000323	CC	lytic vacuole	0.0299738
				GO:0005764	CC	lysosome	0.0299738
				GO:0006576	BP	cellular biogenic amine metabolic process	0.0299738
				GO:0016477	BP	cell migration	0.0299738
				GO:0004872	MF	receptor activity	0.0312654
				GO:0097367	MF	carbohydrate derivative binding	0.0315942
				GO:0051716	BP	cellular response to stimulus	0.0325645
				GO:0065007	BP	biological regulation	0.0325645
				GO:0032642	BP	regulation of chemokine production	0.0331795
				GO:0044463	CC	cell projection part	0.0337285
				GO:0007155	BP	cell adhesion	0.0337285
				GO:0015294	MF	solute:cation symporter activity	0.0384371
				GO:0044281	BP	small molecule metabolic process	0.0432745
				GO:0015171	MF	amino acid transmembrane transporter activity	0.0432745
				GO:0006955	BP	immune response	0.0478877
				GO:0032602	BP	chemokine production	0.0507638
				GO:0019865	MF	immunoglobulin binding	0.0507638
				GO:0030100	BP	regulation of endocytosis	0.0516262
				GO:0044106	BP	cellular amine metabolic process	0.0695354
				GO:0045087	BP	innate immune response	0.0727056
				GO:0006820	BP	anion transport	0.0787425
				GO:0036151	BP	phosphatidylcholine acyl-chain remodeling	0.0787425
				GO:0009611	BP	response to wounding	0.0830245
				GO:0005381	MF	iron ion transmembrane transporter activity	0.0894541
				GO:0048856	BP	anatomical structure development	0.0935409
				GO:0005794	CC	Golgi apparatus	0.0936778
				GO:0032225	BP	regulation of synaptic transmission, dopaminergic	0.097006
				GO:0002274	BP	myeloid leukocyte activation	0.0986111
				GO:0008083	MF	growth factor activity	0.0988817
				GO:0030154	BP	cell differentiation	0.106682
				GO:0043030	BP	regulation of macrophage activation	0.106682
				GO:0060326	BP	cell chemotaxis	0.106858
				GO:0005975	BP	carbohydrate metabolic process	0.107031
				GO:0002376	BP	immune system process	0.107031
				GO:0002460	BP	adaptive immune response based on somatic recombination of immune receptors built from immunoglobulin superfamily domains	0.110632
				GO:0044710	BP	single-organism metabolic process	0.11416
				GO:0045807	BP	positive regulation of endocytosis	0.116803
				GO:0032722	BP	positive regulation of chemokine production	0.118338
				GO:0015291	MF	secondary active transmembrane transporter activity	0.118338
				GO:0048518	BP	positive regulation of biological process	0.118338
				GO:0015293	MF	symporter activity	0.126021
				GO:0046943	MF	carboxylic acid transmembrane transporter activity	0.133823
				GO:0042221	BP	response to chemical stimulus	0.133823
				GO:0008514	MF	organic anion transmembrane transporter activity	0.133823
				GO:0007270	BP	neuron-neuron synaptic transmission	0.133823
				GO:0006622	BP	protein targeting to lysosome	0.133823
				GO:0006623	BP	protein targeting to vacuole	0.133823
				GO:0072666	BP	establishment of protein localization to vacuole	0.133823
				GO:0065008	BP	regulation of biological quality	0.133823
				GO:0015179	MF	L-amino acid transmembrane transporter activity	0.133823
				GO:1901564	BP	organonitrogen compound metabolic process	0.133823
				GO:0048869	BP	cellular developmental process	0.133823
				GO:0046470	BP	phosphatidylcholine metabolic process	0.133823
				GO:0002443	BP	leukocyte mediated immunity	0.133883
				GO:0009987	BP	cellular process	0.135177
				GO:0005342	MF	organic acid transmembrane transporter activity	0.135177
				GO:0050877	BP	neurological system process	0.140428
				GO:0090195	BP	chemokine secretion	0.140428
				GO:0090196	BP	regulation of chemokine secretion	0.140428
				GO:0005773	CC	vacuole	0.140428
				GO:0015711	BP	organic anion transport	0.141226
				GO:0008376	MF	acetylgalactosaminyltransferase activity	0.150448
				GO:0031256	CC	leading edge membrane	0.156153
				GO:0016192	BP	vesicle-mediated transport	0.158031
				GO:0002532	BP	production of molecular mediator involved in inflammatory response	0.158031
				GO:0048731	BP	system development	0.158463
				GO:0006865	BP	amino acid transport	0.160221
				GO:0001817	BP	regulation of cytokine production	0.161755
				GO:0016485	BP	protein processing	0.161755
				GO:0050789	BP	regulation of biological process	0.161755
				GO:0042060	BP	wound healing	0.162745
				GO:0042592	BP	homeostatic process	0.162745
				GO:0001784	MF	phosphotyrosine binding	0.173269
				GO:0001504	BP	neurotransmitter uptake	0.173269
				GO:0042439	BP	ethanolamine-containing compound metabolic process	0.173269
				GO:0005575	CC	cellular_component	0.173269
				GO:0048489	BP	synaptic vesicle transport	0.173269
				GO:0097480	BP	establishment of synaptic vesicle localization	0.173269
				GO:0006662	BP	glycerol ether metabolic process	0.173269
				GO:0030595	BP	leukocyte chemotaxis	0.173422
				GO:0006811	BP	ion transport	0.180783
				GO:0005602	CC	complement component C1 complex	0.18522
				GO:0015804	BP	neutral amino acid transport	0.18522
				GO:0015175	MF	neutral amino acid transmembrane transporter activity	0.18522
				GO:0006935	BP	chemotaxis	0.18522
				GO:0042330	BP	taxis	0.18522
				GO:0005788	CC	endoplasmic reticulum lumen	0.189488
				GO:0097479	BP	synaptic vesicle localization	0.195123
				GO:0050900	BP	leukocyte migration	0.195123
				GO:0048490	BP	anterograde synaptic vesicle transport	0.197807

## Sheet: Tab C - Directional_ModulesGO
Modules 1:5	Modules 1:5	Modules 1:5	Modules 1:5		Module 6	Module 6	Module 6	Module 6
GO	Ontology	Term	padj		GO	Ontology	Term	padj
GO:0005576	CC	extracellular region	4.2e-06		GO:0006952	BP	defense response	7.47758e-06
GO:0044425	CC	membrane part	3.18e-05		GO:0044421	CC	extracellular region part	7.47758e-06
GO:0016020	CC	membrane	0.000714307		GO:0005615	CC	extracellular space	5.42336e-05
GO:0044459	CC	plasma membrane part	0.00224164		GO:0006955	BP	immune response	0.000154006
GO:0005615	CC	extracellular space	0.00962458		GO:0005576	CC	extracellular region	0.000531624
GO:0097458	CC	neuron part	0.00962458		GO:0009605	BP	response to external stimulus	0.000999981
GO:0030424	CC	axon	0.00962458		GO:0040011	BP	locomotion	0.00115324
GO:0043005	CC	neuron projection	0.0106596		GO:0006950	BP	response to stress	0.00115324
GO:0031224	CC	intrinsic to membrane	0.0106596		GO:0048870	BP	cell motility	0.00144638
GO:0032501	BP	multicellular organismal process	0.0106596		GO:0051674	BP	localization of cell	0.00144638
GO:0044421	CC	extracellular region part	0.0107525		GO:0045087	BP	innate immune response	0.00150844
GO:0016021	CC	integral to membrane	0.015428		GO:0002376	BP	immune system process	0.00249452
GO:0005886	CC	plasma membrane	0.0156191		GO:0050896	BP	response to stimulus	0.00249452
GO:0042995	CC	cell projection	0.0301672		GO:0016477	BP	cell migration	0.00342573
GO:0071944	CC	cell periphery	0.0336929		GO:0044699	BP	single-organism process	0.00352904
GO:0005887	CC	integral to plasma membrane	0.0357984		GO:0044459	CC	plasma membrane part	0.00352904
GO:0005283	MF	sodium:amino acid symporter activity	0.0392376		GO:0005578	CC	proteinaceous extracellular matrix	0.00726705
GO:0005416	MF	cation:amino acid symporter activity	0.0392376		GO:0006928	BP	cellular component movement	0.0111651
GO:0044707	BP	single-multicellular organism process	0.0480289		GO:0009611	BP	response to wounding	0.0123677
GO:0044699	BP	single-organism process	0.0546399		GO:0005602	CC	complement component C1 complex	0.0127918
GO:0031226	CC	intrinsic to plasma membrane	0.0624295		GO:0051179	BP	localization	0.0130795
GO:0015294	MF	solute:cation symporter activity	0.0633596		GO:0050776	BP	regulation of immune response	0.0136309
GO:0009986	CC	cell surface	0.0633596		GO:0031012	CC	extracellular matrix	0.0192034
GO:0033267	CC	axon part	0.0680293		GO:0048584	BP	positive regulation of response to stimulus	0.0192034
GO:0044763	BP	single-organism cellular process	0.0946552		GO:0002449	BP	lymphocyte mediated immunity	0.0212756
GO:0022610	BP	biological adhesion	0.0946552		GO:0006897	BP	endocytosis	0.0213427
GO:0005975	BP	carbohydrate metabolic process	0.104468		GO:0031347	BP	regulation of defense response	0.0224714
GO:0050896	BP	response to stimulus	0.104468		GO:0050778	BP	positive regulation of immune response	0.0229186
GO:0008509	MF	anion transmembrane transporter activity	0.125073		GO:0044763	BP	single-organism cellular process	0.0271783
GO:0007155	BP	cell adhesion	0.149928		GO:0051606	BP	detection of stimulus	0.0271783
GO:0005771	CC	multivesicular body	0.150601		GO:0044420	CC	extracellular matrix part	0.0373876
GO:0006820	BP	anion transport	0.150601		GO:0042221	BP	response to chemical stimulus	0.0379201
GO:0007154	BP	cell communication	0.150601		GO:0044707	BP	single-multicellular organism process	0.0379201
GO:0044463	CC	cell projection part	0.150601		GO:0044110	BP	growth involved in symbiotic interaction	0.0379201
GO:0015291	MF	secondary active transmembrane transporter activity	0.150601		GO:0044116	BP	growth of symbiont involved in interaction with host	0.0379201
GO:0005381	MF	iron ion transmembrane transporter activity	0.151097		GO:0044117	BP	growth of symbiont in host	0.0379201
GO:0005539	MF	glycosaminoglycan binding	0.16283		GO:0044126	BP	regulation of growth of symbiont in host	0.0379201
GO:0015293	MF	symporter activity	0.168049		GO:0044130	BP	negative regulation of growth of symbiont in host	0.0379201
GO:0023052	BP	signaling	0.168049		GO:0044144	BP	modulation of growth of symbiont involved in interaction with host	0.0379201
GO:0044700	BP	single organism signaling	0.168049		GO:0044146	BP	negative regulation of growth of symbiont involved in interaction with host	0.0379201
GO:0032502	BP	developmental process	0.168049		GO:0080134	BP	regulation of response to stress	0.0379201
GO:0045454	BP	cell redox homeostasis	0.168049		GO:0006954	BP	inflammatory response	0.0443023
GO:0009308	BP	amine metabolic process	0.171374		GO:0005886	CC	plasma membrane	0.0457672
					GO:0048583	BP	regulation of response to stimulus	0.0458864
					GO:0002443	BP	leukocyte mediated immunity	0.0460003
					GO:0016192	BP	vesicle-mediated transport	0.0489258
					GO:0002253	BP	activation of immune response	0.0489258
					GO:0032501	BP	multicellular organismal process	0.0489258
					GO:0019372	BP	lipoxygenase pathway	0.0489258
					GO:0015651	MF	quaternary ammonium group transmembrane transporter activity	0.0489258
					GO:0001875	MF	lipopolysaccharide receptor activity	0.0489258
					GO:0001817	BP	regulation of cytokine production	0.0489258
					GO:0032655	BP	regulation of interleukin-12 production	0.052162
					GO:0071944	CC	cell periphery	0.0526145
					GO:0032615	BP	interleukin-12 production	0.0561253
					GO:0009987	BP	cellular process	0.05634
					GO:0005102	MF	receptor binding	0.0575204
					GO:0009581	BP	detection of external stimulus	0.0634029
					GO:0032490	BP	detection of molecule of bacterial origin	0.0634029
					GO:0060907	BP	positive regulation of macrophage cytokine production	0.0634029
					GO:0005887	CC	integral to plasma membrane	0.0718668
					GO:0008150	BP	biological_process	0.0733565
					GO:0002684	BP	positive regulation of immune system process	0.0759774
					GO:0001664	MF	G-protein coupled receptor binding	0.0759774
					GO:0001816	BP	cytokine production	0.0759774
					GO:0006898	BP	receptor-mediated endocytosis	0.0792511
					GO:0015101	MF	organic cation transmembrane transporter activity	0.0792511
					GO:0031226	CC	intrinsic to plasma membrane	0.0813882
					GO:0032879	BP	regulation of localization	0.0826615
					GO:0005575	CC	cellular_component	0.0839592
					GO:0016763	MF	transferase activity, transferring pentosyl groups	0.0845607
					GO:0002682	BP	regulation of immune system process	0.0845607
					GO:0019865	MF	immunoglobulin binding	0.0961051
					GO:0032695	BP	negative regulation of interleukin-12 production	0.0961051
					GO:0002252	BP	immune effector process	0.0970655
					GO:0006810	BP	transport	0.104201
					GO:0016021	CC	integral to membrane	0.104813
					GO:0044425	CC	membrane part	0.107561
					GO:0050900	BP	leukocyte migration	0.107561
					GO:0004872	MF	receptor activity	0.1104
					GO:0036041	MF	long-chain fatty acid binding	0.1104
					GO:0061081	BP	positive regulation of myeloid leukocyte cytokine production involved in immune response	0.1104
					GO:0031224	CC	intrinsic to membrane	0.115592
					GO:0001819	BP	positive regulation of cytokine production	0.115592
					GO:0043235	CC	receptor complex	0.11565
					GO:0051234	BP	establishment of localization	0.11565
					GO:0006935	BP	chemotaxis	0.11565
					GO:0042330	BP	taxis	0.11565
					GO:0016209	MF	antioxidant activity	0.116334
					GO:0005581	CC	collagen	0.116334
					GO:0008329	MF	signaling pattern recognition receptor activity	0.122175
					GO:0038187	MF	pattern recognition receptor activity	0.122175
					GO:0010935	BP	regulation of macrophage cytokine production	0.122175
					GO:0060326	BP	cell chemotaxis	0.12793
					GO:0032502	BP	developmental process	0.130975
					GO:0006690	BP	icosanoid metabolic process	0.130975
					GO:1901568	BP	fatty acid derivative metabolic process	0.130975
					GO:0051239	BP	regulation of multicellular organismal process	0.134518
					GO:0009595	BP	detection of biotic stimulus	0.138407
					GO:0010934	BP	macrophage cytokine production	0.138407
					GO:0003674	MF	molecular_function	0.168084
					GO:0009112	BP	nucleobase metabolic process	0.169383
					GO:0031349	BP	positive regulation of defense response	0.170905
					GO:0048518	BP	positive regulation of biological process	0.173176
					GO:0048856	BP	anatomical structure development	0.175905
					GO:0045088	BP	regulation of innate immune response	0.178002
					GO:0016064	BP	immunoglobulin mediated immune response	0.178002
					GO:0042744	BP	hydrogen peroxide catabolic process	0.178002
					GO:0032735	BP	positive regulation of interleukin-12 production	0.178002
					GO:0050727	BP	regulation of inflammatory response	0.187396

## Sheet: Tab D - Directional_ModulesKEGG
Modules 1:5	Modules 1:5	Modules 1:5		Module6	Module6	Module6
KEGG Cat	KEGG TERM	padj		KEGG Cat	KEGG TERM	padj
4142	Lysosome	0.162735		5150	Staphylococcus aureus infection	0.000572673
				5142	Chagas disease (American trypanosomiasis)	0.0229144
				5145	Toxoplasmosis	0.0229144
				5322	Systemic lupus erythematosus	0.0229144
				4145	Phagosome	0.0229144
				5140	Leishmaniasis	0.0310464
				4977	Vitamin digestion and absorption	0.0474078
				590	Arachidonic acid metabolism	0.0823148
				5146	Amoebiasis	0.0823148
				565	Ether lipid metabolism	0.0823148
				5020	Prion diseases	0.0894538
				5144	Malaria	0.12652
				4610	Complement and coagulation cascades	0.137359
				4060	Cytokine-cytokine receptor interaction	0.137359
				4062	Chemokine signaling pathway	0.189631

## Sheet: Tab E - Directional Kmeans
K6-C1	K6-C1	K6-C1		K6-C1	K6-C1	K6-C1	K6-C1
KEGG Cat	KEGG Term	KEGG Padj		GO	Ontology	Term	padj
5150	Staphylococcus aureus infection	0.000333026		GO:0005615	CC	extracellular space	5.42404e-12
5322	Systemic lupus erythematosus	0.0323774		GO:0044421	CC	extracellular region part	5.42404e-12
4062	Chemokine signaling pathway	0.0338673		GO:0005576	CC	extracellular region	7.12397e-09
590	Arachidonic acid metabolism	0.0338673		GO:0006955	BP	immune response	5.13785e-07
565	Ether lipid metabolism	0.0338673		GO:0006952	BP	defense response	6.70957e-07
4145	Phagosome	0.0338673		GO:0048584	BP	positive regulation of response to stimulus	3.51697e-06
5020	Prion diseases	0.0338673		GO:0040011	BP	locomotion	4.36858e-06
591	Linoleic acid metabolism	0.0410725		GO:0002376	BP	immune system process	6.23894e-06
5144	Malaria	0.0509321		GO:0048583	BP	regulation of response to stimulus	6.23894e-06
592	alpha-Linolenic acid metabolism	0.0549823		GO:0044459	CC	plasma membrane part	1.80744e-05
4610	Complement and coagulation cascades	0.0549823		GO:0005886	CC	plasma membrane	2.0769e-05
5142	Chagas disease (American trypanosomiasis)	0.0921704		GO:0044699	BP	single-organism process	3.6387e-05
4977	Vitamin digestion and absorption	0.0982539		GO:0071944	CC	cell periphery	3.81207e-05
5140	Leishmaniasis	0.0982539		GO:0002682	BP	regulation of immune system process	4.92548e-05
5145	Toxoplasmosis	0.0982539		GO:0016477	BP	cell migration	7.0622e-05
4740	Olfactory transduction	0.0982539		GO:0045087	BP	innate immune response	7.0622e-05
5323	Rheumatoid arthritis	0.108979		GO:0050896	BP	response to stimulus	8.67852e-05
4060	Cytokine-cytokine receptor interaction	0.137216		GO:0032502	BP	developmental process	8.67852e-05
564	Glycerophospholipid metabolism	0.140607		GO:0032501	BP	multicellular organismal process	8.67852e-05
				GO:0044425	CC	membrane part	0.000119378
				GO:0048870	BP	cell motility	0.000137663
				GO:0051674	BP	localization of cell	0.000137663
				GO:0044707	BP	single-multicellular organism process	0.000201733
				GO:0006897	BP	endocytosis	0.00021158
				GO:0050776	BP	regulation of immune response	0.000271267
				GO:0007166	BP	cell surface receptor signaling pathway	0.000336737
				GO:0023056	BP	positive regulation of signaling	0.000363591
				GO:0008289	MF	lipid binding	0.000363591
				GO:0010647	BP	positive regulation of cell communication	0.000374949
				GO:0009611	BP	response to wounding	0.000449295
				GO:0080134	BP	regulation of response to stress	0.000715778
				GO:0031091	CC	platelet alpha granule	0.000723361
				GO:0009605	BP	response to external stimulus	0.00101884
				GO:0031012	CC	extracellular matrix	0.00101884
				GO:0001525	BP	angiogenesis	0.00103827
				GO:0031347	BP	regulation of defense response	0.0010479
				GO:0006950	BP	response to stress	0.00159332
				GO:0040012	BP	regulation of locomotion	0.0016424
				GO:0044763	BP	single-organism cellular process	0.0016424
				GO:0048856	BP	anatomical structure development	0.0016424
				GO:0009617	BP	response to bacterium	0.0016424
				GO:0006898	BP	receptor-mediated endocytosis	0.0018785
				GO:0042221	BP	response to chemical stimulus	0.0018785
				GO:0023052	BP	signaling	0.0018785
				GO:0044700	BP	single organism signaling	0.0018785
				GO:0006928	BP	cellular component movement	0.00202762
				GO:0051179	BP	localization	0.00221536
				GO:0009967	BP	positive regulation of signal transduction	0.00252788
				GO:0016192	BP	vesicle-mediated transport	0.00330104
				GO:0048518	BP	positive regulation of biological process	0.00338649
				GO:0007165	BP	signal transduction	0.00338649
				GO:0009607	BP	response to biotic stimulus	0.00338649
				GO:0007154	BP	cell communication	0.00346392
				GO:0002684	BP	positive regulation of immune system process	0.00368199
				GO:0050778	BP	positive regulation of immune response	0.00410654
				GO:0048514	BP	blood vessel morphogenesis	0.00416204
				GO:0016020	CC	membrane	0.00451068
				GO:0009966	BP	regulation of signal transduction	0.00497321
				GO:0007275	BP	multicellular organismal development	0.00497321
				GO:0005578	CC	proteinaceous extracellular matrix	0.00497321
				GO:0005102	MF	receptor binding	0.00503265
				GO:0042127	BP	regulation of cell proliferation	0.00503265
				GO:0050793	BP	regulation of developmental process	0.00515607
				GO:0048731	BP	system development	0.00623863
				GO:0065007	BP	biological regulation	0.00726647
				GO:0019865	MF	immunoglobulin binding	0.00747701
				GO:0030334	BP	regulation of cell migration	0.00767932
				GO:0032879	BP	regulation of localization	0.0082025
				GO:0051716	BP	cellular response to stimulus	0.00853892
				GO:0008283	BP	cell proliferation	0.00905993
				GO:0001568	BP	blood vessel development	0.0126801
				GO:0042060	BP	wound healing	0.0126929
				GO:2000145	BP	regulation of cell motility	0.0140844
				GO:0001775	BP	cell activation	0.0144059
				GO:0030168	BP	platelet activation	0.0144313
				GO:0005602	CC	complement component C1 complex	0.0144313
				GO:0050900	BP	leukocyte migration	0.0146905
				GO:0023051	BP	regulation of signaling	0.0146905
				GO:0010646	BP	regulation of cell communication	0.0150198
				GO:0009986	CC	cell surface	0.0176235
				GO:0001944	BP	vasculature development	0.0180444
				GO:0022610	BP	biological adhesion	0.0189663
				GO:0006954	BP	inflammatory response	0.0197798
				GO:0019898	CC	extrinsic to membrane	0.0204127
				GO:0048869	BP	cellular developmental process	0.022145
				GO:0030100	BP	regulation of endocytosis	0.022145
				GO:0051239	BP	regulation of multicellular organismal process	0.022145
				GO:0005125	MF	cytokine activity	0.022145
				GO:0051049	BP	regulation of transport	0.0223035
				GO:0031224	CC	intrinsic to membrane	0.0223426
				GO:0051234	BP	establishment of localization	0.0239787
				GO:0004872	MF	receptor activity	0.0239787
				GO:0030141	CC	secretory granule	0.0239787
				GO:0005887	CC	integral to plasma membrane	0.0243216
				GO:0002253	BP	activation of immune response	0.0243216
				GO:0032496	BP	response to lipopolysaccharide	0.0243216
				GO:0007596	BP	blood coagulation	0.0250079
				GO:0032103	BP	positive regulation of response to external stimulus	0.0250079
				GO:0050817	BP	coagulation	0.0258831
				GO:0007599	BP	hemostasis	0.0262755
				GO:0051270	BP	regulation of cellular component movement	0.026674
				GO:0051707	BP	response to other organism	0.0270788
				GO:0031093	CC	platelet alpha granule lumen	0.0271132
				GO:0034774	CC	secretory granule lumen	0.0271132
				GO:0048008	BP	platelet-derived growth factor receptor signaling pathway	0.0271132
				GO:0036151	BP	phosphatidylcholine acyl-chain remodeling	0.02889
				GO:0015026	MF	coreceptor activity	0.02889
				GO:0031226	CC	intrinsic to plasma membrane	0.029404
				GO:0060326	BP	cell chemotaxis	0.0297081
				GO:0002237	BP	response to molecule of bacterial origin	0.0302362
				GO:0016021	CC	integral to membrane	0.0307606
				GO:0065008	BP	regulation of biological quality	0.0307606
				GO:0006810	BP	transport	0.0307754
				GO:0031349	BP	positive regulation of defense response	0.0307754
				GO:0009653	BP	anatomical structure morphogenesis	0.0317178
				GO:0032101	BP	regulation of response to external stimulus	0.0340865
				GO:0045088	BP	regulation of innate immune response	0.0344699
				GO:0044420	CC	extracellular matrix part	0.0357024
				GO:0044765	BP	single-organism transport	0.0381486
				GO:0048646	BP	anatomical structure formation involved in morphogenesis	0.0382059
				GO:0050830	BP	defense response to Gram-positive bacterium	0.038823
				GO:0005319	MF	lipid transporter activity	0.0400661
				GO:0034341	BP	response to interferon-gamma	0.041272
				GO:0007155	BP	cell adhesion	0.0433609
				GO:0051704	BP	multi-organism process	0.0483246
				GO:0044110	BP	growth involved in symbiotic interaction	0.0483246
				GO:0044116	BP	growth of symbiont involved in interaction with host	0.0483246
				GO:0044117	BP	growth of symbiont in host	0.0483246
				GO:0044126	BP	regulation of growth of symbiont in host	0.0483246
				GO:0044130	BP	negative regulation of growth of symbiont in host	0.0483246
				GO:0044144	BP	modulation of growth of symbiont involved in interaction with host	0.0483246
				GO:0044146	BP	negative regulation of growth of symbiont involved in interaction with host	0.0483246
				GO:0014048	BP	regulation of glutamate secretion	0.0483246
				GO:0032225	BP	regulation of synaptic transmission, dopaminergic	0.0483246
				GO:0005581	CC	collagen	0.0483246
				GO:0030154	BP	cell differentiation	0.0484195
				GO:0030595	BP	leukocyte chemotaxis	0.050853
				GO:0046470	BP	phosphatidylcholine metabolic process	0.0510465
				GO:0031983	CC	vesicle lumen	0.0510465
				GO:0060205	CC	cytoplasmic membrane-bounded vesicle lumen	0.0510465
				GO:0090218	BP	positive regulation of lipid kinase activity	0.0565957
				GO:0004857	MF	enzyme inhibitor activity	0.0575829
				GO:0023057	BP	negative regulation of signaling	0.0578506
				GO:0002274	BP	myeloid leukocyte activation	0.0578506
				GO:0002443	BP	leukocyte mediated immunity	0.0591092
				GO:0050878	BP	regulation of body fluid levels	0.0615256
				GO:0010648	BP	negative regulation of cell communication	0.0615428
				GO:0010743	BP	regulation of macrophage derived foam cell differentiation	0.062778
				GO:0044767	BP	single-organism developmental process	0.062778
				GO:0031589	BP	cell-substrate adhesion	0.062778
				GO:0046903	BP	secretion	0.065289
				GO:0045807	BP	positive regulation of endocytosis	0.06595
				GO:0040017	BP	positive regulation of locomotion	0.06595
				GO:0006909	BP	phagocytosis	0.0661033
				GO:0034097	BP	response to cytokine stimulus	0.0661788
				GO:0019372	BP	lipoxygenase pathway	0.0661788
				GO:0002347	BP	response to tumor cell	0.0661788
				GO:0019062	BP	viral attachment to host cell	0.0661788
				GO:0044406	BP	adhesion to host	0.0661788
				GO:0044650	BP	adhesion of symbiont to host cell	0.0661788
				GO:0015872	BP	dopamine transport	0.0661788
				GO:0001875	MF	lipopolysaccharide receptor activity	0.0661788
				GO:0004955	MF	prostaglandin receptor activity	0.0661788
				GO:0050789	BP	regulation of biological process	0.067085
				GO:0001817	BP	regulation of cytokine production	0.0689892
				GO:0007186	BP	G-protein coupled receptor signaling pathway	0.069984
				GO:0032940	BP	secretion by cell	0.069984
				GO:0071216	BP	cellular response to biotic stimulus	0.0726802
				GO:0010742	BP	macrophage derived foam cell differentiation	0.0726802
				GO:0090077	BP	foam cell differentiation	0.0726802
				GO:0072358	BP	cardiovascular system development	0.0726802
				GO:0072359	BP	circulatory system development	0.0726802
				GO:0009112	BP	nucleobase metabolic process	0.0728871
				GO:0002685	BP	regulation of leukocyte migration	0.0728871
				GO:0051051	BP	negative regulation of transport	0.0728871
				GO:0043542	BP	endothelial cell migration	0.0774849
				GO:0042742	BP	defense response to bacterium	0.0776358
				GO:0006811	BP	ion transport	0.0779085
				GO:0009308	BP	amine metabolic process	0.0779085
				GO:0050806	BP	positive regulation of synaptic transmission	0.0779085
				GO:0051971	BP	positive regulation of transmission of nerve impulse	0.0779085
				GO:0004871	MF	signal transducer activity	0.0779085
				GO:0060089	MF	molecular transducer activity	0.0779085
				GO:0018108	BP	peptidyl-tyrosine phosphorylation	0.0796449
				GO:0016064	BP	immunoglobulin mediated immune response	0.0799501
				GO:0048522	BP	positive regulation of cellular process	0.0816828
				GO:0018212	BP	peptidyl-tyrosine modification	0.0816828
				GO:0002449	BP	lymphocyte mediated immunity	0.0816828
				GO:0070887	BP	cellular response to chemical stimulus	0.0816828
				GO:0019864	MF	IgG binding	0.0816828
				GO:0034374	BP	low-density lipoprotein particle remodeling	0.0816828
				GO:0051955	BP	regulation of amino acid transport	0.0816828
				GO:0051825	BP	adhesion to other organism involved in symbiotic interaction	0.0816828
				GO:0004954	MF	prostanoid receptor activity	0.0816828
				GO:0032490	BP	detection of molecule of bacterial origin	0.0816828
				GO:0033005	BP	positive regulation of mast cell activation	0.0816828
				GO:0060907	BP	positive regulation of macrophage cytokine production	0.0816828
				GO:0006869	BP	lipid transport	0.0830346
				GO:0007243	BP	intracellular protein kinase cascade	0.0872531
				GO:0002697	BP	regulation of immune effector process	0.0886075
				GO:0048513	BP	organ development	0.0895082
				GO:0060359	BP	response to ammonium ion	0.0900276
				GO:0019724	BP	B cell mediated immunity	0.0900276
				GO:2000026	BP	regulation of multicellular organismal development	0.0903502
				GO:0010033	BP	response to organic substance	0.0943153
				GO:0042439	BP	ethanolamine-containing compound metabolic process	0.0949261
				GO:0043235	CC	receptor complex	0.0974604
				GO:0043550	BP	regulation of lipid kinase activity	0.0981419
				GO:0031646	BP	positive regulation of neurological system process	0.0981419
				GO:0051048	BP	negative regulation of secretion	0.098737
				GO:0042493	BP	response to drug	0.098737
				GO:0010627	BP	regulation of intracellular protein kinase cascade	0.098737
				GO:0009897	CC	external side of plasma membrane	0.098737
				GO:0050730	BP	regulation of peptidyl-tyrosine phosphorylation	0.098737
				GO:0009968	BP	negative regulation of signal transduction	0.0990481
				GO:0001963	BP	synaptic transmission, dopaminergic	0.102771
				GO:0002092	BP	positive regulation of receptor internalization	0.102771
				GO:0010642	BP	negative regulation of platelet-derived growth factor receptor signaling pathway	0.102771
				GO:0002757	BP	immune response-activating signal transduction	0.102852
				GO:0032655	BP	regulation of interleukin-12 production	0.104249
				GO:0051606	BP	detection of stimulus	0.104707
				GO:0043269	BP	regulation of ion transport	0.106421
				GO:0002699	BP	positive regulation of immune effector process	0.106577
				GO:0001816	BP	cytokine production	0.108598
				GO:0001667	BP	ameboidal cell migration	0.112495
				GO:0032615	BP	interleukin-12 production	0.112965
				GO:0042802	MF	identical protein binding	0.123619
				GO:0031623	BP	receptor internalization	0.124132
				GO:0008083	MF	growth factor activity	0.124228
				GO:0004866	MF	endopeptidase inhibitor activity	0.124228
				GO:0035556	BP	intracellular signal transduction	0.124821
				GO:0002764	BP	immune response-regulating signaling pathway	0.124821
				GO:0002715	BP	regulation of natural killer cell mediated immunity	0.124821
				GO:0042269	BP	regulation of natural killer cell mediated cytotoxicity	0.124821
				GO:0002833	BP	positive regulation of response to biotic stimulus	0.124821
				GO:0060384	BP	innervation	0.124821
				GO:0010640	BP	regulation of platelet-derived growth factor receptor signaling pathway	0.124821
				GO:0032695	BP	negative regulation of interleukin-12 production	0.124821
				GO:0002460	BP	adaptive immune response based on somatic recombination of immune receptors built from immunoglobulin superfamily domains	0.125605
				GO:0030414	MF	peptidase inhibitor activity	0.126307
				GO:0008284	BP	positive regulation of cell proliferation	0.13065
				GO:0014065	BP	phosphatidylinositol 3-kinase cascade	0.132756
				GO:0045765	BP	regulation of angiogenesis	0.137708
				GO:0010959	BP	regulation of metal ion transport	0.137708
				GO:0002576	BP	platelet degranulation	0.137708
				GO:0061135	MF	endopeptidase regulator activity	0.137708
				GO:0001935	BP	endothelial cell proliferation	0.137708
				GO:0072376	BP	protein activation cascade	0.138123
				GO:0021675	BP	nerve development	0.138123
				GO:0038023	MF	signaling receptor activity	0.13833
				GO:0050794	BP	regulation of cellular process	0.138954
				GO:0045089	BP	positive regulation of innate immune response	0.138954
				GO:0060627	BP	regulation of vesicle-mediated transport	0.138954
				GO:0051241	BP	negative regulation of multicellular organismal process	0.13967
				GO:0050731	BP	positive regulation of peptidyl-tyrosine phosphorylation	0.141081
				GO:0010876	BP	lipid localization	0.141714
				GO:0010740	BP	positive regulation of intracellular protein kinase cascade	0.144981
				GO:0002252	BP	immune effector process	0.144981
				GO:0097006	BP	regulation of plasma lipoprotein particle levels	0.144981
				GO:0061081	BP	positive regulation of myeloid leukocyte cytokine production involved in immune response	0.144981
				GO:0010744	BP	positive regulation of macrophage derived foam cell differentiation	0.144981
				GO:0050930	BP	induction of positive chemotaxis	0.144981
				GO:0010631	BP	epithelial cell migration	0.150807
				GO:0090132	BP	epithelium migration	0.150807
				GO:0015850	BP	organic hydroxy compound transport	0.151438
				GO:0051240	BP	positive regulation of multicellular organismal process	0.152165
				GO:0032642	BP	regulation of chemokine production	0.15445
				GO:0030335	BP	positive regulation of cell migration	0.157861
				GO:0090130	BP	tissue migration	0.159825
				GO:0040008	BP	regulation of growth	0.163988
				GO:0010951	BP	negative regulation of endopeptidase activity	0.163988
				GO:0008277	BP	regulation of G-protein coupled receptor protein signaling pathway	0.163988
				GO:0045744	BP	negative regulation of G-protein coupled receptor protein signaling pathway	0.164064
				GO:0001948	MF	glycoprotein binding	0.164064
				GO:0008329	MF	signaling pattern recognition receptor activity	0.167448
				GO:0038187	MF	pattern recognition receptor activity	0.167448
				GO:0004953	MF	icosanoid receptor activity	0.167448
				GO:0002090	BP	regulation of receptor internalization	0.167448
				GO:0001504	BP	neurotransmitter uptake	0.167448
				GO:0010935	BP	regulation of macrophage cytokine production	0.167448
				GO:0032183	MF	SUMO binding	0.167448
				GO:0036303	BP	lymph vessel morphogenesis	0.167448
				GO:2000147	BP	positive regulation of cell motility	0.168365
				GO:0050727	BP	regulation of inflammatory response	0.169375
				GO:0002687	BP	positive regulation of leukocyte migration	0.170869
				GO:0016763	MF	transferase activity, transferring pentosyl groups	0.170869
				GO:0010466	BP	negative regulation of peptidase activity	0.171558
				GO:0071222	BP	cellular response to lipopolysaccharide	0.171558
				GO:0002683	BP	negative regulation of immune system process	0.172661
				GO:0052548	BP	regulation of endopeptidase activity	0.174135
				GO:0002250	BP	adaptive immune response	0.177782
				GO:0008150	BP	biological_process	0.177782
				GO:0032602	BP	chemokine production	0.180075
				GO:0015748	BP	organophosphate ester transport	0.180075
				GO:0015711	BP	organic anion transport	0.180075
				GO:1901342	BP	regulation of vasculature development	0.180075
				GO:0006935	BP	chemotaxis	0.180075
				GO:0042330	BP	taxis	0.180075
				GO:0051128	BP	regulation of cellular component organization	0.181847
				GO:0009581	BP	detection of external stimulus	0.181847
				GO:0051272	BP	positive regulation of cellular component movement	0.184555
				GO:0051924	BP	regulation of calcium ion transport	0.184555
				GO:0015837	BP	amine transport	0.184555
				GO:0051952	BP	regulation of amine transport	0.184555
				GO:0051937	BP	catecholamine transport	0.184555
				GO:0014067	BP	negative regulation of phosphatidylinositol 3-kinase cascade	0.184555
				GO:0009595	BP	detection of biotic stimulus	0.184555
				GO:0001786	MF	phosphatidylserine binding	0.184555
				GO:0010934	BP	macrophage cytokine production	0.184555
				GO:0060291	BP	long-term synaptic potentiation	0.184555
				GO:0033363	BP	secretory granule organization	0.184555
				GO:0044433	CC	cytoplasmic vesicle part	0.184918
				GO:0005543	MF	phospholipid binding	0.187669
				GO:0071219	BP	cellular response to molecule of bacterial origin	0.191249
				GO:0052547	BP	regulation of peptidase activity	0.194668
				GO:0002224	BP	toll-like receptor signaling pathway	0.194668
				GO:0045926	BP	negative regulation of growth	0.194668
				GO:0044093	BP	positive regulation of molecular function	0.195663
				GO:0042157	BP	lipoprotein metabolic process	0.197295
				GO:0051046	BP	regulation of secretion	0.199282

## Sheet: Tab F - Diversifying_ModuleGO
Module1	Module1	Module1	Module1		Module2	Module2	Module2	Module2		Module3	Module3	Module3	Module3
GO	Ontology	Term	padj		GO	Ontology	Term	padj		GO	Ontology	Term	padj
GO:0005576	CC	extracellular region	1.16195e-32		GO:0005576	CC	extracellular region	2.48944e-13		GO:0005576	CC	extracellular region	0
GO:0044421	CC	extracellular region part	4.59557e-27		GO:0044421	CC	extracellular region part	1.15207e-06		GO:0032103	BP	positive regulation of response to external stimulus	2.25427e-07
GO:0005615	CC	extracellular space	1.78861e-22		GO:0015711	BP	organic anion transport	2.70009e-05		GO:0005615	CC	extracellular space	4.32278e-07
GO:0031012	CC	extracellular matrix	1.81369e-14		GO:0071944	CC	cell periphery	4.64116e-05		GO:0006955	BP	immune response	1.7859e-05
GO:0007155	BP	cell adhesion	7.66312e-11		GO:0005886	CC	plasma membrane	5.51302e-05		GO:0006952	BP	defense response	1.82776e-05
GO:0022610	BP	biological adhesion	7.66312e-11		GO:0006811	BP	ion transport	0.000113747		GO:0050729	BP	positive regulation of inflammatory response	1.82776e-05
GO:0005578	CC	proteinaceous extracellular matrix	9.06368e-10		GO:0006820	BP	anion transport	0.000113747		GO:0032101	BP	regulation of response to external stimulus	2.95447e-05
GO:0044707	BP	single-multicellular organism process	9.43685e-10		GO:0005615	CC	extracellular space	0.000154134		GO:0044421	CC	extracellular region part	2.95447e-05
GO:0032501	BP	multicellular organismal process	1.39052e-09		GO:0031226	CC	intrinsic to plasma membrane	0.00016346		GO:0002252	BP	immune effector process	4.54993e-05
GO:1901681	MF	sulfur compound binding	6.80402e-09		GO:0005887	CC	integral to plasma membrane	0.000227292		GO:0006954	BP	inflammatory response	5.67122e-05
GO:0005539	MF	glycosaminoglycan binding	4.73103e-08		GO:0003008	BP	system process	0.000338319		GO:0002699	BP	positive regulation of immune effector process	8.27349e-05
GO:0008201	MF	heparin binding	6.88808e-08		GO:0044459	CC	plasma membrane part	0.00104996		GO:0001816	BP	cytokine production	0.000207837
GO:0097367	MF	carbohydrate derivative binding	9.43859e-08		GO:0051953	BP	negative regulation of amine transport	0.00110624		GO:0050727	BP	regulation of inflammatory response	0.000207837
GO:0009888	BP	tissue development	2.61896e-07		GO:0044057	BP	regulation of system process	0.0035137		GO:0002682	BP	regulation of immune system process	0.000596546
GO:0007275	BP	multicellular organismal development	2.61896e-07		GO:0008083	MF	growth factor activity	0.00552187		GO:0002697	BP	regulation of immune effector process	0.00061198
GO:0048513	BP	organ development	1.29317e-06		GO:0044707	BP	single-multicellular organism process	0.00891369		GO:0001817	BP	regulation of cytokine production	0.000697428
GO:0072358	BP	cardiovascular system development	2.1604e-06		GO:0048878	BP	chemical homeostasis	0.0103434		GO:0002685	BP	regulation of leukocyte migration	0.000790688
GO:0072359	BP	circulatory system development	2.1604e-06		GO:0032501	BP	multicellular organismal process	0.0183124		GO:0002376	BP	immune system process	0.00104424
GO:0048731	BP	system development	2.16106e-06		GO:0005506	MF	iron ion binding	0.0197947		GO:0002526	BP	acute inflammatory response	0.00108859
GO:0005102	MF	receptor binding	3.8568e-06		GO:0050801	BP	ion homeostasis	0.0237819		GO:0031347	BP	regulation of defense response	0.00114451
GO:0032502	BP	developmental process	7.42139e-06		GO:0046903	BP	secretion	0.0237819		GO:0005125	MF	cytokine activity	0.00127832
GO:0016477	BP	cell migration	1.3232e-05		GO:0031224	CC	intrinsic to membrane	0.0237819		GO:0050900	BP	leukocyte migration	0.0013236
GO:0016337	BP	cell-cell adhesion	1.81462e-05		GO:0071549	BP	cellular response to dexamethasone stimulus	0.023908		GO:0002673	BP	regulation of acute inflammatory response	0.00184145
GO:0051094	BP	positive regulation of developmental process	1.9483e-05		GO:0004888	MF	transmembrane signaling receptor activity	0.03032		GO:0008009	MF	chemokine activity	0.00199841
GO:0006928	BP	cellular component movement	1.97135e-05		GO:0001666	BP	response to hypoxia	0.0308563		GO:0002675	BP	positive regulation of acute inflammatory response	0.00220356
GO:0008083	MF	growth factor activity	2.73048e-05		GO:0036293	BP	response to decreased oxygen levels	0.0308563		GO:0080134	BP	regulation of response to stress	0.00277425
GO:0030198	BP	extracellular matrix organization	3.36843e-05		GO:0015837	BP	amine transport	0.0308563		GO:0030593	BP	neutrophil chemotaxis	0.00281855
GO:0043062	BP	extracellular structure organization	3.36843e-05		GO:0051952	BP	regulation of amine transport	0.0308563		GO:0002687	BP	positive regulation of leukocyte migration	0.00377083
GO:0071944	CC	cell periphery	3.65416e-05		GO:0051047	BP	positive regulation of secretion	0.0308563		GO:0050896	BP	response to stimulus	0.00382201
GO:0033993	BP	response to lipid	4.37734e-05		GO:0015849	BP	organic acid transport	0.0414615		GO:0030595	BP	leukocyte chemotaxis	0.00388936
GO:0045595	BP	regulation of cell differentiation	4.62083e-05		GO:0046942	BP	carboxylic acid transport	0.0414615		GO:0001775	BP	cell activation	0.00418246
GO:2000026	BP	regulation of multicellular organismal development	4.81326e-05		GO:0071548	BP	response to dexamethasone stimulus	0.0414963		GO:0042110	BP	T cell activation	0.00435176
GO:0040012	BP	regulation of locomotion	5.30347e-05		GO:0014047	BP	glutamate secretion	0.0423969		GO:0001664	MF	G-protein coupled receptor binding	0.00455482
GO:0040011	BP	locomotion	6.07763e-05		GO:0070482	BP	response to oxygen levels	0.0423969		GO:0071621	BP	granulocyte chemotaxis	0.00504311
GO:0030334	BP	regulation of cell migration	6.07763e-05		GO:0048511	BP	rhythmic process	0.0447854		GO:0042379	MF	chemokine receptor binding	0.00504311
GO:0048870	BP	cell motility	6.2621e-05		GO:0016021	CC	integral to membrane	0.0506323		GO:0051239	BP	regulation of multicellular organismal process	0.00511717
GO:0051674	BP	localization of cell	6.2621e-05		GO:0008015	BP	blood circulation	0.0522437		GO:0010574	BP	regulation of vascular endothelial growth factor production	0.00665821
GO:0005886	CC	plasma membrane	7.29852e-05		GO:0003013	BP	circulatory system process	0.0537981		GO:0002684	BP	positive regulation of immune system process	0.0069374
GO:0048568	BP	embryonic organ development	8.22842e-05		GO:0018108	BP	peptidyl-tyrosine phosphorylation	0.0580885		GO:0002449	BP	lymphocyte mediated immunity	0.0069374
GO:0044699	BP	single-organism process	8.6606e-05		GO:0030141	CC	secretory granule	0.0583339		GO:0005539	MF	glycosaminoglycan binding	0.00736633
GO:0009887	BP	organ morphogenesis	8.6606e-05		GO:0005833	CC	hemoglobin complex	0.0583339		GO:0010573	BP	vascular endothelial growth factor production	0.00754071
GO:0005125	MF	cytokine activity	0.000100909		GO:0018212	BP	peptidyl-tyrosine modification	0.0583339		GO:0009611	BP	response to wounding	0.0084794
GO:0051270	BP	regulation of cellular component movement	0.00013556		GO:0032276	BP	regulation of gonadotropin secretion	0.0583339		GO:0009897	CC	external side of plasma membrane	0.0090009
GO:0071622	BP	regulation of granulocyte chemotaxis	0.00013556		GO:0030431	BP	sleep	0.0583339		GO:0097367	MF	carbohydrate derivative binding	0.0090009
GO:0048856	BP	anatomical structure development	0.000143395		GO:0005344	MF	oxygen transporter activity	0.0583339		GO:0051707	BP	response to other organism	0.0100753
GO:0051239	BP	regulation of multicellular organismal process	0.000148883		GO:0010876	BP	lipid localization	0.0583339		GO:0045123	BP	cellular extravasation	0.0100753
GO:0003008	BP	system process	0.000188852		GO:0051955	BP	regulation of amino acid transport	0.0593573		GO:0060326	BP	cell chemotaxis	0.0100753
GO:2000145	BP	regulation of cell motility	0.000190071		GO:0050730	BP	regulation of peptidyl-tyrosine phosphorylation	0.0729629		GO:0045321	BP	leukocyte activation	0.0105453
GO:0050921	BP	positive regulation of chemotaxis	0.00021515		GO:0005215	MF	transporter activity	0.0732382		GO:0002460	BP	adaptive immune response based on somatic recombination of immune receptors built from immunoglobulin superfamily domains	0.0111885
GO:0014070	BP	response to organic cyclic compound	0.00021515		GO:0032940	BP	secretion by cell	0.0786033		GO:0048584	BP	positive regulation of response to stimulus	0.0112582
GO:0044767	BP	single-organism developmental process	0.00021515		GO:0043271	BP	negative regulation of ion transport	0.0896258		GO:0051093	BP	negative regulation of developmental process	0.0114683
GO:0014031	BP	mesenchymal cell development	0.000224243		GO:1901655	BP	cellular response to ketone	0.091094		GO:0009607	BP	response to biotic stimulus	0.011559
GO:0008284	BP	positive regulation of cell proliferation	0.000236727		GO:0042592	BP	homeostatic process	0.0982073		GO:0004872	MF	receptor activity	0.011559
GO:0030154	BP	cell differentiation	0.000269471		GO:0044306	CC	neuron projection terminus	0.0982073		GO:0050776	BP	regulation of immune response	0.0120629
GO:0048863	BP	stem cell differentiation	0.000269471		GO:0033993	BP	response to lipid	0.104387		GO:0045765	BP	regulation of angiogenesis	0.0121949
GO:0061448	BP	connective tissue development	0.000282471		GO:0050877	BP	neurological system process	0.104387		GO:0048585	BP	negative regulation of response to stimulus	0.0127979
GO:0048869	BP	cellular developmental process	0.000296826		GO:0005184	MF	neuropeptide hormone activity	0.104387		GO:0006950	BP	response to stress	0.0137619
GO:0050795	BP	regulation of behavior	0.000322645		GO:0007269	BP	neurotransmitter secretion	0.104387		GO:0007166	BP	cell surface receptor signaling pathway	0.0137619
GO:0001501	BP	skeletal system development	0.000350837		GO:0038023	MF	signaling receptor activity	0.104387		GO:0051048	BP	negative regulation of secretion	0.0137619
GO:0048520	BP	positive regulation of behavior	0.000378782		GO:0009698	BP	phenylpropanoid metabolic process	0.104387		GO:0050663	BP	cytokine secretion	0.014008
GO:0048729	BP	tissue morphogenesis	0.000415801		GO:0042321	BP	negative regulation of circadian sleep/wake cycle, sleep	0.104387		GO:0009617	BP	response to bacterium	0.014008
GO:0050793	BP	regulation of developmental process	0.000431059		GO:0042754	BP	negative regulation of circadian rhythm	0.104387		GO:0031349	BP	positive regulation of defense response	0.0152189
GO:0060485	BP	mesenchyme development	0.000431059		GO:0070091	BP	glucagon secretion	0.104387		GO:0002683	BP	negative regulation of immune system process	0.0152189
GO:0050920	BP	regulation of chemotaxis	0.000517722		GO:0070092	BP	regulation of glucagon secretion	0.104387		GO:2000107	BP	negative regulation of leukocyte apoptotic process	0.0152189
GO:0048762	BP	mesenchymal cell differentiation	0.000517722		GO:0070093	BP	negative regulation of glucagon secretion	0.104387		GO:0002250	BP	adaptive immune response	0.0155534
GO:0032879	BP	regulation of localization	0.000517722		GO:0022892	MF	substrate-specific transporter activity	0.104387		GO:0004866	MF	endopeptidase inhibitor activity	0.0156034
GO:0051216	BP	cartilage development	0.000563545		GO:0035637	BP	multicellular organismal signaling	0.104387		GO:0005102	MF	receptor binding	0.0156034
GO:0030155	BP	regulation of cell adhesion	0.000633431		GO:0051956	BP	negative regulation of amino acid transport	0.104387		GO:0044707	BP	single-multicellular organism process	0.0156034
GO:0001944	BP	vasculature development	0.00070212		GO:0032274	BP	gonadotropin secretion	0.104387		GO:0002443	BP	leukocyte mediated immunity	0.0157223
GO:0040017	BP	positive regulation of locomotion	0.000767509		GO:0072593	BP	reactive oxygen species metabolic process	0.109148		GO:1901342	BP	regulation of vasculature development	0.0157223
GO:0045785	BP	positive regulation of cell adhesion	0.0009442		GO:0042127	BP	regulation of cell proliferation	0.109148		GO:0030414	MF	peptidase inhibitor activity	0.0157223
GO:0005509	MF	calcium ion binding	0.00101538		GO:0004872	MF	receptor activity	0.109148		GO:0032722	BP	positive regulation of chemokine production	0.0158086
GO:0002688	BP	regulation of leukocyte chemotaxis	0.00117033		GO:0007267	BP	cell-cell signaling	0.10957		GO:0061135	MF	endopeptidase regulator activity	0.0172349
GO:0042476	BP	odontogenesis	0.0011753		GO:0032891	BP	negative regulation of organic acid transport	0.10957		GO:0046649	BP	lymphocyte activation	0.0175782
GO:0009719	BP	response to endogenous stimulus	0.00134394		GO:0007186	BP	G-protein coupled receptor signaling pathway	0.10957		GO:0050863	BP	regulation of T cell activation	0.0198893
GO:0048545	BP	response to steroid hormone stimulus	0.00154586		GO:0005578	CC	proteinaceous extracellular matrix	0.11238		GO:0032879	BP	regulation of localization	0.0211103
GO:0042127	BP	regulation of cell proliferation	0.00164329		GO:0007610	BP	behavior	0.114616		GO:0032501	BP	multicellular organismal process	0.0230076
GO:0009605	BP	response to external stimulus	0.00171776		GO:0022857	MF	transmembrane transporter activity	0.11494		GO:0051241	BP	negative regulation of multicellular organismal process	0.0230076
GO:0048646	BP	anatomical structure formation involved in morphogenesis	0.00201149		GO:0003001	BP	generation of a signal involved in cell-cell signaling	0.137983		GO:0008201	MF	heparin binding	0.0230385
GO:0007507	BP	heart development	0.00221506		GO:0023061	BP	signal release	0.137983		GO:0032496	BP	response to lipopolysaccharide	0.0234173
GO:0001568	BP	blood vessel development	0.00241476		GO:0043025	CC	neuronal cell body	0.141206		GO:0071222	BP	cellular response to lipopolysaccharide	0.0238019
GO:0060284	BP	regulation of cell development	0.00241476		GO:0006869	BP	lipid transport	0.141206		GO:0072643	BP	interferon-gamma secretion	0.0243036
GO:0050673	BP	epithelial cell proliferation	0.00258382		GO:0032890	BP	regulation of organic acid transport	0.142333		GO:0002690	BP	positive regulation of leukocyte chemotaxis	0.0243741
GO:0001664	MF	G-protein coupled receptor binding	0.00268989		GO:0006835	BP	dicarboxylic acid transport	0.144457		GO:0071396	BP	cellular response to lipid	0.0275046
GO:0045597	BP	positive regulation of cell differentiation	0.00268989		GO:0019226	BP	transmission of nerve impulse	0.145669		GO:0071219	BP	cellular response to molecule of bacterial origin	0.0277657
GO:0009653	BP	anatomical structure morphogenesis	0.00271584		GO:0007268	BP	synaptic transmission	0.157746		GO:0019221	BP	cytokine-mediated signaling pathway	0.0277657
GO:0071674	BP	mononuclear cell migration	0.00271584		GO:0006887	BP	exocytosis	0.15806		GO:0002237	BP	response to molecule of bacterial origin	0.0279963
GO:0071675	BP	regulation of mononuclear cell migration	0.00271584		GO:0042516	BP	regulation of tyrosine phosphorylation of Stat3 protein	0.16028		GO:0050793	BP	regulation of developmental process	0.0279963
GO:0035914	BP	skeletal muscle cell differentiation	0.00313447		GO:0044708	BP	single-organism behavior	0.16028		GO:0002718	BP	regulation of cytokine production involved in immune response	0.0286583
GO:0071621	BP	granulocyte chemotaxis	0.00381312		GO:0046888	BP	negative regulation of hormone secretion	0.16028		GO:0002456	BP	T cell mediated immunity	0.0286583
GO:0002690	BP	positive regulation of leukocyte chemotaxis	0.00432217		GO:0019825	MF	oxygen binding	0.162802		GO:0007186	BP	G-protein coupled receptor signaling pathway	0.0314452
GO:0009986	CC	cell surface	0.00432217		GO:0044425	CC	membrane part	0.162887		GO:0016021	CC	integral to membrane	0.0316418
GO:0048864	BP	stem cell development	0.00495145		GO:0031012	CC	extracellular matrix	0.162887		GO:0060907	BP	positive regulation of macrophage cytokine production	0.0318057
GO:0010811	BP	positive regulation of cell-substrate adhesion	0.00538019		GO:0006865	BP	amino acid transport	0.162887		GO:0031663	BP	lipopolysaccharide-mediated signaling pathway	0.0327799
GO:0042221	BP	response to chemical stimulus	0.00540742		GO:0044058	BP	regulation of digestive system process	0.166013		GO:0007155	BP	cell adhesion	0.0339676
GO:0001503	BP	ossification	0.00553511		GO:0020037	MF	heme binding	0.166013		GO:0002688	BP	regulation of leukocyte chemotaxis	0.0339676
GO:0048514	BP	blood vessel morphogenesis	0.00581244		GO:0030506	MF	ankyrin binding	0.166805		GO:0016477	BP	cell migration	0.0339676
GO:0050678	BP	regulation of epithelial cell proliferation	0.00605992		GO:0008284	BP	positive regulation of cell proliferation	0.166805		GO:0032642	BP	regulation of chemokine production	0.0339676
GO:0007423	BP	sensory organ development	0.00619403		GO:0023052	BP	signaling	0.169302		GO:0022610	BP	biological adhesion	0.0339676
GO:0030335	BP	positive regulation of cell migration	0.00624884		GO:0044700	BP	single organism signaling	0.169302		GO:0004867	MF	serine-type endopeptidase inhibitor activity	0.0345676
GO:0023056	BP	positive regulation of signaling	0.00688874		GO:0042503	BP	tyrosine phosphorylation of Stat3 protein	0.169302		GO:0031224	CC	intrinsic to membrane	0.0347859
GO:0006939	BP	smooth muscle contraction	0.00704936		GO:0007631	BP	feeding behavior	0.169302		GO:2000026	BP	regulation of multicellular organismal development	0.0372178
GO:0001502	BP	cartilage condensation	0.00704936		GO:0071867	BP	response to monoamine stimulus	0.170657		GO:0071216	BP	cellular response to biotic stimulus	0.0376118
GO:0010647	BP	positive regulation of cell communication	0.00704936		GO:0071869	BP	response to catecholamine stimulus	0.170657		GO:0042533	BP	tumor necrosis factor biosynthetic process	0.0383147
GO:2000147	BP	positive regulation of cell motility	0.00705994		GO:0055065	BP	metal ion homeostasis	0.170657		GO:0042534	BP	regulation of tumor necrosis factor biosynthetic process	0.0383147
GO:0044763	BP	single-organism cellular process	0.00715681		GO:0008217	BP	regulation of blood pressure	0.170657		GO:0006957	BP	complement activation, alternative pathway	0.0383147
GO:0043410	BP	positive regulation of MAPK cascade	0.00739046		GO:0003018	BP	vascular process in circulatory system	0.170657		GO:0046903	BP	secretion	0.0383147
GO:0040007	BP	growth	0.00774369		GO:0001956	BP	positive regulation of neurotransmitter secretion	0.170657		GO:0010876	BP	lipid localization	0.0384819
GO:0032103	BP	positive regulation of response to external stimulus	0.00774369		GO:0051590	BP	positive regulation of neurotransmitter transport	0.170657		GO:0032602	BP	chemokine production	0.0389556
GO:0010740	BP	positive regulation of intracellular protein kinase cascade	0.00792791		GO:0042749	BP	regulation of circadian sleep/wake cycle	0.170657		GO:0048583	BP	regulation of response to stimulus	0.0389556
GO:0008283	BP	cell proliferation	0.00800263		GO:0045187	BP	regulation of circadian sleep/wake cycle, sleep	0.170657		GO:0002367	BP	cytokine production involved in immune response	0.0399731
GO:0007610	BP	behavior	0.00822622		GO:0033684	BP	regulation of luteinizing hormone secretion	0.170657		GO:0071944	CC	cell periphery	0.0399731
GO:0009967	BP	positive regulation of signal transduction	0.00822622		GO:0043269	BP	regulation of ion transport	0.170657		GO:0004857	MF	enzyme inhibitor activity	0.0415563
GO:0009790	BP	embryo development	0.00850232		GO:0055082	BP	cellular chemical homeostasis	0.170657		GO:0061134	MF	peptidase regulator activity	0.0423738
GO:0008131	MF	primary amine oxidase activity	0.00853648		GO:0046881	BP	positive regulation of follicle-stimulating hormone secretion	0.170657		GO:0005126	MF	cytokine receptor binding	0.0427475
GO:0050840	MF	extracellular matrix binding	0.00897693		GO:0022891	MF	substrate-specific transmembrane transporter activity	0.170657		GO:0015918	BP	sterol transport	0.043827
GO:0051272	BP	positive regulation of cellular component movement	0.0089857		GO:0009629	BP	response to gravity	0.170657		GO:0030301	BP	cholesterol transport	0.043827
GO:0051240	BP	positive regulation of multicellular organismal process	0.0090197		GO:0017159	MF	pantetheine hydrolase activity	0.170657		GO:0002706	BP	regulation of lymphocyte mediated immunity	0.043827
GO:0043583	BP	ear development	0.00938076		GO:0051240	BP	positive regulation of multicellular organismal process	0.170657		GO:0030100	BP	regulation of endocytosis	0.043827
GO:0001525	BP	angiogenesis	0.0107819		GO:0005125	MF	cytokine activity	0.170657		GO:0001819	BP	positive regulation of cytokine production	0.043827
GO:0005178	MF	integrin binding	0.0111907		GO:0015075	MF	ion transmembrane transporter activity	0.170657		GO:0048870	BP	cell motility	0.0441827
GO:0042327	BP	positive regulation of phosphorylation	0.0112779		GO:0051048	BP	negative regulation of secretion	0.174132		GO:0051674	BP	localization of cell	0.0441827
GO:1901700	BP	response to oxygen-containing compound	0.0114492		GO:0071384	BP	cellular response to corticosteroid stimulus	0.17913		GO:1901681	MF	sulfur compound binding	0.0454131
GO:0005179	MF	hormone activity	0.0117955		GO:0071385	BP	cellular response to glucocorticoid stimulus	0.17913		GO:0050870	BP	positive regulation of T cell activation	0.0454131
GO:1901654	BP	response to ketone	0.0117955		GO:0005179	MF	hormone activity	0.17913		GO:0002700	BP	regulation of production of molecular mediator of immune response	0.0454131
GO:0002687	BP	positive regulation of leukocyte migration	0.0123397		GO:0008503	MF	benzodiazepine receptor activity	0.182061		GO:2000106	BP	regulation of leukocyte apoptotic process	0.0454131
GO:0002685	BP	regulation of leukocyte migration	0.0124049		GO:0004890	MF	GABA-A receptor activity	0.182103		GO:0051249	BP	regulation of lymphocyte activation	0.0456958
GO:0001837	BP	epithelial to mesenchymal transition	0.0129498		GO:0006942	BP	regulation of striated muscle contraction	0.182237		GO:0001525	BP	angiogenesis	0.0465427
GO:0030545	MF	receptor regulator activity	0.0130125		GO:0051781	BP	positive regulation of cell division	0.182237		GO:1902106	BP	negative regulation of leukocyte differentiation	0.0465427
GO:0044420	CC	extracellular matrix part	0.0130989		GO:0019725	BP	cellular homeostasis	0.184721		GO:0032609	BP	interferon-gamma production	0.0475908
GO:0031589	BP	cell-substrate adhesion	0.0131785		GO:0065008	BP	regulation of biological quality	0.188652		GO:0009986	CC	cell surface	0.0481682
GO:0010562	BP	positive regulation of phosphorus metabolic process	0.0132118							GO:0044425	CC	membrane part	0.0492757
GO:0045937	BP	positive regulation of phosphate metabolic process	0.0132118							GO:0009605	BP	response to external stimulus	0.0505726
GO:0010033	BP	response to organic substance	0.0132118							GO:0061081	BP	positive regulation of myeloid leukocyte cytokine production involved in immune response	0.0510353
GO:0001932	BP	regulation of protein phosphorylation	0.0132118							GO:0019915	BP	lipid storage	0.0510353
GO:0060326	BP	cell chemotaxis	0.0132118							GO:0008610	BP	lipid biosynthetic process	0.0517536
GO:0005518	MF	collagen binding	0.0138411							GO:0051051	BP	negative regulation of transport	0.0523533
GO:0048738	BP	cardiac muscle tissue development	0.0139148							GO:0051770	BP	positive regulation of nitric-oxide synthase biosynthetic process	0.0523533
GO:0060536	BP	cartilage morphogenesis	0.0139592							GO:0032368	BP	regulation of lipid transport	0.0532895
GO:0060429	BP	epithelium development	0.0139592							GO:0051049	BP	regulation of transport	0.0573505
GO:0014706	BP	striated muscle tissue development	0.0163294							GO:0071345	BP	cellular response to cytokine stimulus	0.0580358
GO:2000725	BP	regulation of cardiac muscle cell differentiation	0.0179646							GO:0002686	BP	negative regulation of leukocyte migration	0.0580358
GO:0001934	BP	positive regulation of protein phosphorylation	0.0181072							GO:0042346	BP	positive regulation of NF-kappaB import into nucleus	0.0588975
GO:0033002	BP	muscle cell proliferation	0.0190446							GO:0050995	BP	negative regulation of lipid catabolic process	0.0588975
GO:0042325	BP	regulation of phosphorylation	0.0191616							GO:0004888	MF	transmembrane signaling receptor activity	0.0588975
GO:0010759	BP	positive regulation of macrophage chemotaxis	0.0191616							GO:0002822	BP	regulation of adaptive immune response based on somatic recombination of immune receptors built from immunoglobulin superfamily domains	0.0588975
GO:0014902	BP	myotube differentiation	0.0191616							GO:0009306	BP	protein secretion	0.059598
GO:0048522	BP	positive regulation of cellular process	0.0197126							GO:0044283	BP	small molecule biosynthetic process	0.059598
GO:0003129	BP	heart induction	0.0198204							GO:0010935	BP	regulation of macrophage cytokine production	0.0613419
GO:0035295	BP	tube development	0.0203874							GO:0050921	BP	positive regulation of chemotaxis	0.0613419
GO:0006935	BP	chemotaxis	0.0210035							GO:0050707	BP	regulation of cytokine secretion	0.0613782
GO:0042330	BP	taxis	0.0210035							GO:0030334	BP	regulation of cell migration	0.0627666
GO:0045664	BP	regulation of neuron differentiation	0.0216565							GO:0044711	BP	single-organism biosynthetic process	0.0627666
GO:0001759	BP	organ induction	0.0234219							GO:0046651	BP	lymphocyte proliferation	0.0627666
GO:0070482	BP	response to oxygen levels	0.0242423							GO:1902105	BP	regulation of leukocyte differentiation	0.0631037
GO:0048661	BP	positive regulation of smooth muscle cell proliferation	0.0244893							GO:0019835	BP	cytolysis	0.0650099
GO:0060537	BP	muscle tissue development	0.024673							GO:0032943	BP	mononuclear cell proliferation	0.0657923
GO:0031960	BP	response to corticosteroid stimulus	0.0252306							GO:0005886	CC	plasma membrane	0.0657923
GO:0048018	MF	receptor agonist activity	0.0252306							GO:0032940	BP	secretion by cell	0.0657923
GO:0035051	BP	cardiocyte differentiation	0.0253747							GO:0050710	BP	negative regulation of cytokine secretion	0.0671458
GO:0044459	CC	plasma membrane part	0.0255959							GO:0072330	BP	monocarboxylic acid biosynthetic process	0.068045
GO:0014909	BP	smooth muscle cell migration	0.0256065							GO:0010934	BP	macrophage cytokine production	0.0684738
GO:0004667	MF	prostaglandin-D synthase activity	0.0258222							GO:0002694	BP	regulation of leukocyte activation	0.0690677
GO:0000982	MF	RNA polymerase II core promoter proximal region sequence-specific DNA binding transcription factor activity	0.0264763							GO:0071887	BP	leukocyte apoptotic process	0.0712386
GO:0010718	BP	positive regulation of epithelial to mesenchymal transition	0.0264906							GO:0048520	BP	positive regulation of behavior	0.0713382
GO:0044283	BP	small molecule biosynthetic process	0.0264906							GO:0051050	BP	positive regulation of transport	0.0721594
GO:0048598	BP	embryonic morphogenesis	0.0272373							GO:0042287	MF	MHC protein binding	0.0730478
GO:0070099	BP	regulation of chemokine-mediated signaling pathway	0.0272373							GO:0002819	BP	regulation of adaptive immune response	0.0737578
GO:0000165	BP	MAPK cascade	0.0278652							GO:0070661	BP	leukocyte proliferation	0.0746116
GO:0003007	BP	heart morphogenesis	0.0278652							GO:0006959	BP	humoral immune response	0.0746782
GO:0009611	BP	response to wounding	0.0279328							GO:0048246	BP	macrophage chemotaxis	0.0755953
GO:0048518	BP	positive regulation of biological process	0.0283775							GO:0010575	BP	positive regulation vascular endothelial growth factor production	0.0763365
GO:0007166	BP	cell surface receptor signaling pathway	0.0286046							GO:0043394	MF	proteoglycan binding	0.0763365
GO:0030595	BP	leukocyte chemotaxis	0.0297269							GO:0030155	BP	regulation of cell adhesion	0.0768957
GO:0045444	BP	fat cell differentiation	0.0302372							GO:0006897	BP	endocytosis	0.0778132
GO:0044711	BP	single-organism biosynthetic process	0.0302651							GO:0042035	BP	regulation of cytokine biosynthetic process	0.0796764
GO:0010758	BP	regulation of macrophage chemotaxis	0.0302651							GO:2000145	BP	regulation of cell motility	0.0806434
GO:0009636	BP	response to toxic substance	0.0302651							GO:0050778	BP	positive regulation of immune response	0.0806434
GO:0014032	BP	neural crest cell development	0.0309623							GO:0007187	BP	G-protein coupled receptor signaling pathway, coupled to cyclic nucleotide second messenger	0.0806434
GO:0010810	BP	regulation of cell-substrate adhesion	0.0313863							GO:0048247	BP	lymphocyte chemotaxis	0.0814401
GO:0003306	BP	Wnt receptor signaling pathway involved in heart development	0.0329147							GO:0010884	BP	positive regulation of lipid storage	0.0814401
GO:0009725	BP	response to hormone stimulus	0.0332188							GO:0051767	BP	nitric-oxide synthase biosynthetic process	0.0814401
GO:0048659	BP	smooth muscle cell proliferation	0.0332188							GO:0051769	BP	regulation of nitric-oxide synthase biosynthetic process	0.0814401
GO:0002009	BP	morphogenesis of an epithelium	0.0333986							GO:0048646	BP	anatomical structure formation involved in morphogenesis	0.0814401
GO:0034330	BP	cell junction organization	0.0354877							GO:0030162	BP	regulation of proteolysis	0.0825594
GO:0003018	BP	vascular process in circulatory system	0.0359437							GO:0070098	BP	chemokine-mediated signaling pathway	0.0825594
GO:0048839	BP	inner ear development	0.0359745							GO:0002703	BP	regulation of leukocyte mediated immunity	0.0831538
GO:0014812	BP	muscle cell migration	0.0368222							GO:0048514	BP	blood vessel morphogenesis	0.0839944
GO:0044057	BP	regulation of system process	0.037022							GO:0051251	BP	positive regulation of lymphocyte activation	0.0861499
GO:0048584	BP	positive regulation of response to stimulus	0.037037							GO:0030449	BP	regulation of complement activation	0.0914428
GO:0051146	BP	striated muscle cell differentiation	0.0374208							GO:2000257	BP	regulation of protein activation cascade	0.0914428
GO:0061317	BP	canonical Wnt receptor signaling pathway involved in cardiac muscle cell fate commitment	0.0374208							GO:0032757	BP	positive regulation of interleukin-8 production	0.0914428
GO:0055007	BP	cardiac muscle cell differentiation	0.0374472							GO:0050865	BP	regulation of cell activation	0.0921034
GO:0052652	BP	cyclic purine nucleotide metabolic process	0.0382502							GO:0002521	BP	leukocyte differentiation	0.0948987
GO:0044425	CC	membrane part	0.0385584							GO:0040012	BP	regulation of locomotion	0.096425
GO:0042482	BP	positive regulation of odontogenesis	0.0393801							GO:0045766	BP	positive regulation of angiogenesis	0.0995323
GO:0031224	CC	intrinsic to membrane	0.0397381							GO:0071622	BP	regulation of granulocyte chemotaxis	0.100649
GO:0045860	BP	positive regulation of protein kinase activity	0.041598							GO:0042089	BP	cytokine biosynthetic process	0.101419
GO:0009190	BP	cyclic nucleotide biosynthetic process	0.0416109							GO:0033993	BP	response to lipid	0.102652
GO:0072089	BP	stem cell proliferation	0.0420148							GO:0006953	BP	acute-phase response	0.102681
GO:0005114	MF	type II transforming growth factor beta receptor binding	0.0420148							GO:0008083	MF	growth factor activity	0.102681
GO:0035150	BP	regulation of tube size	0.0420148							GO:0042107	BP	cytokine metabolic process	0.103971
GO:0050880	BP	regulation of blood vessel size	0.0420148							GO:0034097	BP	response to cytokine stimulus	0.104318
GO:0001649	BP	osteoblast differentiation	0.0420148							GO:0030141	CC	secretory granule	0.104318
GO:0036293	BP	response to decreased oxygen levels	0.0420148							GO:0038023	MF	signaling receptor activity	0.104318
GO:2000479	BP	regulation of cAMP-dependent protein kinase activity	0.0424306							GO:0002696	BP	positive regulation of leukocyte activation	0.104318
GO:0090025	BP	regulation of monocyte chemotaxis	0.0431837							GO:0005504	MF	fatty acid binding	0.104318
GO:0051147	BP	regulation of muscle cell differentiation	0.0435134							GO:0034381	BP	plasma lipoprotein particle clearance	0.106274
GO:0060317	BP	cardiac epithelial to mesenchymal transition	0.043875							GO:0051240	BP	positive regulation of multicellular organismal process	0.108207
GO:0016202	BP	regulation of striated muscle tissue development	0.0440861							GO:0006869	BP	lipid transport	0.110125
GO:0060389	BP	pathway-restricted SMAD protein phosphorylation	0.0459551							GO:0048518	BP	positive regulation of biological process	0.110125
GO:0005109	MF	frizzled binding	0.0459551							GO:1902230	BP	negative regulation of intrinsic apoptotic signaling pathway in response to DNA damage	0.115147
GO:0007519	BP	skeletal muscle tissue development	0.0463745							GO:0051270	BP	regulation of cellular component movement	0.117693
GO:1901861	BP	regulation of muscle tissue development	0.0463745							GO:0002548	BP	monocyte chemotaxis	0.117693
GO:0010769	BP	regulation of cell morphogenesis involved in differentiation	0.0463745							GO:0046890	BP	regulation of lipid biosynthetic process	0.117693
GO:0048634	BP	regulation of muscle organ development	0.0470365							GO:0051046	BP	regulation of secretion	0.117886
GO:0006636	BP	unsaturated fatty acid biosynthetic process	0.047788							GO:0002720	BP	positive regulation of cytokine production involved in immune response	0.117886
GO:0048468	BP	cell development	0.0482484							GO:0050920	BP	regulation of chemotaxis	0.118225
GO:0042310	BP	vasoconstriction	0.048862							GO:0001961	BP	positive regulation of cytokine-mediated signaling pathway	0.119338
GO:0045598	BP	regulation of fat cell differentiation	0.0491976							GO:0061082	BP	myeloid leukocyte cytokine production	0.119338
GO:0009628	BP	response to abiotic stimulus	0.0491976							GO:0044765	BP	single-organism transport	0.119338
GO:0051179	BP	localization	0.049281							GO:0045429	BP	positive regulation of nitric oxide biosynthetic process	0.119338
GO:0014829	BP	vascular smooth muscle contraction	0.0505572							GO:0050867	BP	positive regulation of cell activation	0.120252
GO:0090022	BP	regulation of neutrophil chemotaxis	0.0516911							GO:1902229	BP	regulation of intrinsic apoptotic signaling pathway in response to DNA damage	0.123527
GO:0060538	BP	skeletal muscle organ development	0.0518613							GO:0034358	CC	plasma lipoprotein particle	0.125501
GO:0001676	BP	long-chain fatty acid metabolic process	0.0518613							GO:0015850	BP	organic hydroxy compound transport	0.126857
GO:0090066	BP	regulation of anatomical structure size	0.0523429							GO:0002920	BP	regulation of humoral immune response	0.127656
GO:0004180	MF	carboxypeptidase activity	0.0523429							GO:2001234	BP	negative regulation of apoptotic signaling pathway	0.128238
GO:0061311	BP	cell surface receptor signaling pathway involved in heart development	0.0523429							GO:0060760	BP	positive regulation of response to cytokine stimulus	0.128238
GO:0014033	BP	neural crest cell differentiation	0.0523429							GO:0032994	CC	protein-lipid complex	0.136263
GO:0045216	BP	cell-cell junction organization	0.0524054							GO:0002440	BP	production of molecular mediator of immune response	0.136263
GO:0007517	BP	muscle organ development	0.0527187							GO:0045806	BP	negative regulation of endocytosis	0.13628
GO:0006940	BP	regulation of smooth muscle contraction	0.0538866							GO:0033344	BP	cholesterol efflux	0.136734
GO:0001667	BP	ameboidal cell migration	0.0551143							GO:0002702	BP	positive regulation of production of molecular mediator of immune response	0.136975
GO:0010770	BP	positive regulation of cell morphogenesis involved in differentiation	0.0554569							GO:0007165	BP	signal transduction	0.136975
GO:0055024	BP	regulation of cardiac muscle tissue development	0.0561603							GO:0001568	BP	blood vessel development	0.136975
GO:0006633	BP	fatty acid biosynthetic process	0.0575034							GO:0032371	BP	regulation of sterol transport	0.145567
GO:0001558	BP	regulation of cell growth	0.0580121							GO:0032374	BP	regulation of cholesterol transport	0.145567
GO:0007157	BP	heterophilic cell-cell adhesion	0.0580121							GO:0002709	BP	regulation of T cell mediated immunity	0.146741
GO:0061351	BP	neural precursor cell proliferation	0.0607407							GO:0040011	BP	locomotion	0.146741
GO:0051128	BP	regulation of cellular component organization	0.0611883							GO:0072676	BP	lymphocyte migration	0.147389
GO:0010534	BP	regulation of activation of JAK2 kinase activity	0.0611883							GO:0050709	BP	negative regulation of protein secretion	0.147492
GO:0010535	BP	positive regulation of activation of JAK2 kinase activity	0.0611883							GO:0042993	BP	positive regulation of transcription factor import into nucleus	0.151329
GO:0035239	BP	tube morphogenesis	0.0617116							GO:0050766	BP	positive regulation of phagocytosis	0.152406
GO:0051130	BP	positive regulation of cellular component organization	0.0619297							GO:0032370	BP	positive regulation of lipid transport	0.156109
GO:0016049	BP	cell growth	0.0620829							GO:0002824	BP	positive regulation of adaptive immune response based on somatic recombination of immune receptors built from immunoglobulin superfamily domains	0.156208
GO:0030324	BP	lung development	0.0621788							GO:0060627	BP	regulation of vesicle-mediated transport	0.16064
GO:0004930	MF	G-protein coupled receptor activity	0.0621788							GO:0050708	BP	regulation of protein secretion	0.16064
GO:0048705	BP	skeletal system morphogenesis	0.0621788							GO:0045087	BP	innate immune response	0.160841
GO:0043408	BP	regulation of MAPK cascade	0.0658956							GO:0050795	BP	regulation of behavior	0.16116
GO:0010627	BP	regulation of intracellular protein kinase cascade	0.0658956							GO:0030234	MF	enzyme regulator activity	0.162043
GO:0002544	BP	chronic inflammatory response	0.0658956							GO:0022409	BP	positive regulation of cell-cell adhesion	0.162261
GO:0033674	BP	positive regulation of kinase activity	0.0658956							GO:0051129	BP	negative regulation of cellular component organization	0.162878
GO:0051153	BP	regulation of striated muscle cell differentiation	0.0658956							GO:0001944	BP	vasculature development	0.163667
GO:0034392	BP	negative regulation of smooth muscle cell apoptotic process	0.067923							GO:0002708	BP	positive regulation of lymphocyte mediated immunity	0.166219
GO:0002062	BP	chondrocyte differentiation	0.0689677							GO:0042098	BP	T cell proliferation	0.169241
GO:0044319	BP	wound healing, spreading of cells	0.0699015							GO:0002705	BP	positive regulation of leukocyte mediated immunity	0.169241
GO:0090504	BP	epiboly	0.0699015							GO:0002821	BP	positive regulation of adaptive immune response	0.169241
GO:0090505	BP	epiboly involved in wound healing	0.0699015							GO:0030335	BP	positive regulation of cell migration	0.169241
GO:0030323	BP	respiratory tube development	0.0714264							GO:0032755	BP	positive regulation of interleukin-6 production	0.169241
GO:0033559	BP	unsaturated fatty acid metabolic process	0.0718827							GO:0044699	BP	single-organism process	0.169241
GO:0060972	BP	left/right pattern formation	0.0720811							GO:0032787	BP	monocarboxylic acid metabolic process	0.169241
GO:0014834	BP	satellite cell maintenance involved in skeletal muscle regeneration	0.0720811							GO:0006898	BP	receptor-mediated endocytosis	0.169241
GO:0072330	BP	monocarboxylic acid biosynthetic process	0.0720811							GO:2000147	BP	positive regulation of cell motility	0.169241
GO:0050896	BP	response to stimulus	0.0739544							GO:0010900	BP	negative regulation of phosphatidylcholine catabolic process	0.169241
GO:0003228	BP	atrial cardiac muscle tissue development	0.0750759							GO:0035504	BP	regulation of myosin light chain kinase activity	0.169241
GO:0055009	BP	atrial cardiac muscle tissue morphogenesis	0.0750759							GO:0035505	BP	positive regulation of myosin light chain kinase activity	0.169241
GO:0051384	BP	response to glucocorticoid stimulus	0.0750759							GO:0060352	BP	cell adhesion molecule production	0.169241
GO:2000288	BP	positive regulation of myoblast proliferation	0.0750759							GO:0060353	BP	regulation of cell adhesion molecule production	0.169241
GO:2000291	BP	regulation of myoblast proliferation	0.0750759							GO:0060355	BP	positive regulation of cell adhesion molecule production	0.169241
GO:0034329	BP	cell junction assembly	0.0753394							GO:0060559	BP	positive regulation of calcidiol 1-monooxygenase activity	0.169241
GO:0004181	MF	metallocarboxypeptidase activity	0.0757608							GO:0070164	BP	negative regulation of adiponectin secretion	0.169241
GO:0070887	BP	cellular response to chemical stimulus	0.0761893							GO:0050670	BP	regulation of lymphocyte proliferation	0.169241
GO:0051347	BP	positive regulation of transferase activity	0.0761893							GO:0002434	BP	immune complex clearance	0.169241
GO:0060021	BP	palate development	0.0761893							GO:0002436	BP	immune complex clearance by monocytes and macrophages	0.169241
GO:0031128	BP	developmental induction	0.0761893							GO:0031727	MF	CCR2 chemokine receptor binding	0.169241
GO:0014910	BP	regulation of smooth muscle cell migration	0.0768378							GO:0033552	BP	response to vitamin B3	0.169241
GO:0007567	BP	parturition	0.0769661							GO:0035684	BP	helper T cell extravasation	0.169241
GO:0006811	BP	ion transport	0.0770818							GO:0072683	BP	T cell extravasation	0.169241
GO:0006936	BP	muscle contraction	0.0771477							GO:0090264	BP	regulation of immune complex clearance by monocytes and macrophages	0.169241
GO:0008610	BP	lipid biosynthetic process	0.0771477							GO:0090265	BP	positive regulation of immune complex clearance by monocytes and macrophages	0.169241
GO:0010975	BP	regulation of neuron projection development	0.0771477							GO:1901624	BP	negative regulation of lymphocyte chemotaxis	0.169241
GO:0051960	BP	regulation of nervous system development	0.0778638							GO:2000502	BP	negative regulation of natural killer cell chemotaxis	0.169241
GO:0006171	BP	cAMP biosynthetic process	0.0781544							GO:0035691	BP	macrophage migration inhibitory factor signaling pathway	0.169241
GO:0007389	BP	pattern specification process	0.0794412							GO:0035692	CC	macrophage migration inhibitory factor receptor complex	0.169241
GO:0031225	CC	anchored to membrane	0.080437							GO:0035693	CC	NOS2-CD74 complex	0.169241
GO:0005614	CC	interstitial matrix	0.080437							GO:0035718	MF	macrophage migration inhibitory factor binding	0.169241
GO:0010631	BP	epithelial cell migration	0.080437							GO:0042613	CC	MHC class II protein complex	0.169241
GO:0090132	BP	epithelium migration	0.080437							GO:0032944	BP	regulation of mononuclear cell proliferation	0.169241
GO:0019220	BP	regulation of phosphate metabolic process	0.080437							GO:0003796	MF	lysozyme activity	0.169241
GO:0003156	BP	regulation of organ formation	0.0812361							GO:0033293	MF	monocarboxylic acid binding	0.169241
GO:0040008	BP	regulation of growth	0.0813843							GO:0019357	BP	nicotinate nucleotide biosynthetic process	0.169241
GO:0010957	BP	negative regulation of vitamin D biosynthetic process	0.0816446							GO:0019358	BP	nicotinate nucleotide salvage	0.169241
GO:0046137	BP	negative regulation of vitamin metabolic process	0.0816446							GO:0019365	BP	pyridine nucleotide salvage	0.169241
GO:0003002	BP	regionalization	0.0816446							GO:0046497	BP	nicotinate nucleotide metabolic process	0.169241
GO:0045168	BP	cell-cell signaling involved in cell fate commitment	0.0817794							GO:0045595	BP	regulation of cell differentiation	0.169241
GO:0016020	CC	membrane	0.0836706							GO:0002290	BP	gamma-delta T cell activation involved in immune response	0.169241
GO:0044093	BP	positive regulation of molecular function	0.0843052							GO:0002740	BP	negative regulation of cytokine secretion involved in immune response	0.169241
GO:0051489	BP	regulation of filopodium assembly	0.0843052							GO:0030107	MF	HLA-A specific inhibitory MHC class I receptor activity	0.169241
GO:0016641	MF	oxidoreductase activity, acting on the CH-NH2 group of donors, oxygen as acceptor	0.0851237							GO:0030109	MF	HLA-B specific inhibitory MHC class I receptor activity	0.169241
GO:0060562	BP	epithelial tube morphogenesis	0.0868568							GO:0035546	BP	interferon-beta secretion	0.169241
GO:0070977	BP	bone maturation	0.0868568							GO:0035547	BP	regulation of interferon-beta secretion	0.169241
GO:0050767	BP	regulation of neurogenesis	0.0871263							GO:0035548	BP	negative regulation of interferon-beta secretion	0.169241
GO:0090130	BP	tissue migration	0.0876087							GO:0038044	BP	transforming growth factor-beta secretion	0.169241
GO:0010720	BP	positive regulation of cell development	0.0880152							GO:0072610	BP	interleukin-12 secretion	0.169241
GO:2000726	BP	negative regulation of cardiac muscle cell differentiation	0.0891955							GO:0072641	BP	type I interferon secretion	0.169241
GO:0030856	BP	regulation of epithelial cell differentiation	0.0901355							GO:2001180	BP	negative regulation of interleukin-10 secretion	0.169241
GO:0001666	BP	response to hypoxia	0.0907047							GO:2001182	BP	regulation of interleukin-12 secretion	0.169241
GO:0005604	CC	basement membrane	0.0907047							GO:2001183	BP	negative regulation of interleukin-12 secretion	0.169241
GO:0010717	BP	regulation of epithelial to mesenchymal transition	0.0919919							GO:2001186	BP	negative regulation of CD8-positive, alpha-beta T cell activation	0.169241
GO:0051049	BP	regulation of transport	0.0924397							GO:2001188	BP	regulation of T cell activation via T cell receptor contact with antigen bound to MHC molecule on antigen presenting cell	0.169241
GO:0051174	BP	regulation of phosphorus metabolic process	0.0924397							GO:2001189	BP	negative regulation of T cell activation via T cell receptor contact with antigen bound to MHC molecule on antigen presenting cell	0.169241
GO:0050877	BP	neurological system process	0.0924397							GO:2001191	BP	regulation of gamma-delta T cell activation involved in immune response	0.169241
GO:0034367	BP	macromolecular complex remodeling	0.0924397							GO:2001193	BP	positive regulation of gamma-delta T cell activation involved in immune response	0.169241
GO:0034368	BP	protein-lipid complex remodeling	0.0924397							GO:2001201	BP	regulation of transforming growth factor-beta secretion	0.169241
GO:0034369	BP	plasma lipoprotein particle remodeling	0.0924397							GO:2001202	BP	negative regulation of transforming growth factor-beta secretion	0.169241
GO:0010656	BP	negative regulation of muscle cell apoptotic process	0.0933914							GO:2001205	BP	negative regulation of osteoclast development	0.169241
GO:0046903	BP	secretion	0.0938286							GO:0040017	BP	positive regulation of locomotion	0.169241
GO:0071363	BP	cellular response to growth factor stimulus	0.0943897							GO:0051179	BP	localization	0.169241
GO:0003012	BP	muscle system process	0.0946599							GO:0045428	BP	regulation of nitric oxide biosynthetic process	0.169241
GO:0010894	BP	negative regulation of steroid biosynthetic process	0.0947598							GO:0051272	BP	positive regulation of cellular component movement	0.169241
GO:0045939	BP	negative regulation of steroid metabolic process	0.0947598							GO:0042497	MF	triacyl lipopeptide binding	0.169241
GO:0090100	BP	positive regulation of transmembrane receptor protein serine/threonine kinase signaling pathway	0.0947598							GO:0042892	BP	chloramphenicol transport	0.169241
GO:0045933	BP	positive regulation of muscle contraction	0.0947598							GO:0052063	BP	induction by symbiont of defense-related host nitric oxide production	0.169241
GO:0030802	BP	regulation of cyclic nucleotide biosynthetic process	0.0951106							GO:0052163	BP	modulation by symbiont of defense-related host nitric oxide production	0.169241
GO:0051154	BP	negative regulation of striated muscle cell differentiation	0.0951106							GO:0052263	BP	induction by organism of defense-related nitric oxide production in other organism involved in symbiotic interaction	0.169241
GO:0031344	BP	regulation of cell projection organization	0.0966143							GO:0052302	BP	modulation by organism of defense-related nitric oxide production in other organism involved in symbiotic interaction	0.169241
GO:0042981	BP	regulation of apoptotic process	0.0974822							GO:0052345	BP	positive regulation by organism of defense-related nitric oxide production in other organism involved in symbiotic interaction	0.169241
GO:0033630	BP	positive regulation of cell adhesion mediated by integrin	0.0980638							GO:0052347	BP	positive regulation by symbiont of defense-related host nitric oxide production	0.169241
GO:1900745	BP	positive regulation of p38MAPK cascade	0.0988914							GO:0052558	BP	induction by organism of immune response of other organism involved in symbiotic interaction	0.169241
GO:0019369	BP	arachidonic acid metabolic process	0.0988914							GO:0052559	BP	induction by symbiont of host immune response	0.169241
GO:0016021	CC	integral to membrane	0.0988914							GO:0048519	BP	negative regulation of biological process	0.169241
GO:0060541	BP	respiratory system development	0.100019							GO:0021768	BP	nucleus accumbens development	0.169241
GO:0007267	BP	cell-cell signaling	0.100019							GO:0051041	BP	positive regulation of calcium-independent cell-cell adhesion	0.169241
GO:0048246	BP	macrophage chemotaxis	0.101219							GO:0097209	CC	epidermal lamellar body	0.169241
GO:0097305	BP	response to alcohol	0.101219							GO:0033624	BP	negative regulation of integrin activation	0.169241
GO:0005796	CC	Golgi lumen	0.101868							GO:0072682	BP	eosinophil extravasation	0.169241
GO:0000904	BP	cell morphogenesis involved in differentiation	0.101944							GO:2000417	BP	negative regulation of eosinophil migration	0.169241
GO:0042044	BP	fluid transport	0.101944							GO:2000419	BP	regulation of eosinophil extravasation	0.169241
GO:0007584	BP	response to nutrient	0.101944							GO:2000420	BP	negative regulation of eosinophil extravasation	0.169241
GO:1901615	BP	organic hydroxy compound metabolic process	0.101944							GO:0006956	BP	complement activation	0.16984
GO:0048660	BP	regulation of smooth muscle cell proliferation	0.101944							GO:0070663	BP	regulation of leukocyte proliferation	0.16984
GO:0010941	BP	regulation of cell death	0.101944							GO:0001970	BP	positive regulation of activation of membrane attack complex	0.16984
GO:0032403	MF	protein complex binding	0.101944							GO:0031714	MF	C5a anaphylatoxin chemotactic receptor binding	0.16984
GO:0071855	MF	neuropeptide receptor binding	0.101944							GO:0031715	MF	C5L2 anaphylatoxin chemotactic receptor binding	0.16984
GO:0045636	BP	positive regulation of melanocyte differentiation	0.101944							GO:0045917	BP	positive regulation of complement activation	0.16984
GO:0006775	BP	fat-soluble vitamin metabolic process	0.101944							GO:2000259	BP	positive regulation of protein activation cascade	0.16984
GO:0060137	BP	maternal process involved in parturition	0.102667							GO:0042345	BP	regulation of NF-kappaB import into nucleus	0.173269
GO:0050679	BP	positive regulation of epithelial cell proliferation	0.103019							GO:0042348	BP	NF-kappaB import into nucleus	0.173269
GO:0070848	BP	response to growth factor stimulus	0.103625							GO:0006633	BP	fatty acid biosynthetic process	0.173269
GO:0010533	BP	regulation of activation of Janus kinase activity	0.104495							GO:0043094	BP	cellular metabolic compound salvage	0.173269
GO:0010536	BP	positive regulation of activation of Janus kinase activity	0.104495							GO:0072358	BP	cardiovascular system development	0.173269
GO:0007585	BP	respiratory gaseous exchange	0.104743							GO:0072359	BP	circulatory system development	0.173269
GO:0003171	BP	atrioventricular valve development	0.104743							GO:2000171	BP	negative regulation of dendrite development	0.174514
GO:0071495	BP	cellular response to endogenous stimulus	0.106005							GO:0045670	BP	regulation of osteoclast differentiation	0.174796
GO:0001871	MF	pattern binding	0.106156							GO:0016053	BP	organic acid biosynthetic process	0.174796
GO:0030247	MF	polysaccharide binding	0.106156							GO:0046394	BP	carboxylic acid biosynthetic process	0.174796
GO:0055123	BP	digestive system development	0.106156							GO:0005119	MF	smoothened binding	0.175196
GO:0030808	BP	regulation of nucleotide biosynthetic process	0.106615							GO:0010157	BP	response to chlorate	0.175196
GO:1900371	BP	regulation of purine nucleotide biosynthetic process	0.106615							GO:0097108	MF	hedgehog family protein binding	0.175196
GO:0090257	BP	regulation of muscle system process	0.106615							GO:0032655	BP	regulation of interleukin-12 production	0.177608
GO:0042471	BP	ear morphogenesis	0.106945							GO:0070613	BP	regulation of protein processing	0.178867
GO:0043067	BP	regulation of programmed cell death	0.106945							GO:0045596	BP	negative regulation of cell differentiation	0.178973
GO:0061316	BP	canonical Wnt receptor signaling pathway involved in heart development	0.106945							GO:0050994	BP	regulation of lipid catabolic process	0.178973
GO:0090381	BP	regulation of heart induction	0.106945							GO:0032677	BP	regulation of interleukin-8 production	0.179104
GO:0001890	BP	placenta development	0.108005							GO:2001021	BP	negative regulation of response to DNA damage stimulus	0.184289
GO:0050873	BP	brown fat cell differentiation	0.108005							GO:0009612	BP	response to mechanical stimulus	0.187031
GO:0043394	MF	proteoglycan binding	0.108005							GO:0032615	BP	interleukin-12 production	0.187389
GO:0004872	MF	receptor activity	0.108005							GO:0016192	BP	vesicle-mediated transport	0.187454
GO:0030282	BP	bone mineralization	0.108088							GO:0032880	BP	regulation of protein localization	0.187454
GO:0051055	BP	negative regulation of lipid biosynthetic process	0.108844							GO:0048523	BP	negative regulation of cellular process	0.189688
GO:0001701	BP	in utero embryonic development	0.108844							GO:0071310	BP	cellular response to organic substance	0.190966
GO:0006690	BP	icosanoid metabolic process	0.108844							GO:0046456	BP	icosanoid biosynthetic process	0.190966
GO:1901568	BP	fatty acid derivative metabolic process	0.108844							GO:1901570	BP	fatty acid derivative biosynthetic process	0.190966
GO:0001078	MF	RNA polymerase II core promoter proximal region sequence-specific DNA binding transcription factor activity involved in negative regulation of transcription	0.109572							GO:0022603	BP	regulation of anatomical structure morphogenesis	0.190966
GO:0044087	BP	regulation of cellular component biogenesis	0.109586							GO:0010883	BP	regulation of lipid storage	0.1946
GO:0003307	BP	regulation of Wnt receptor signaling pathway involved in heart development	0.110196							GO:0050789	BP	regulation of biological process	0.195573
GO:0003308	BP	negative regulation of Wnt receptor signaling pathway involved in heart development	0.110196							GO:0032637	BP	interleukin-8 production	0.197455
GO:0016324	CC	apical plasma membrane	0.110196
GO:0060923	BP	cardiac muscle cell fate commitment	0.110439
GO:0008544	BP	epidermis development	0.110439
GO:0060341	BP	regulation of cellular localization	0.110439
GO:0030326	BP	embryonic limb morphogenesis	0.110439
GO:0035113	BP	embryonic appendage morphogenesis	0.110439
GO:0031401	BP	positive regulation of protein modification process	0.110439
GO:0016053	BP	organic acid biosynthetic process	0.110439
GO:0046394	BP	carboxylic acid biosynthetic process	0.110439
GO:0048562	BP	embryonic organ morphogenesis	0.110895
GO:0060393	BP	regulation of pathway-restricted SMAD protein phosphorylation	0.111259
GO:0046456	BP	icosanoid biosynthetic process	0.111259
GO:1901570	BP	fatty acid derivative biosynthetic process	0.111259
GO:0045177	CC	apical part of cell	0.112997
GO:0060828	BP	regulation of canonical Wnt receptor signaling pathway	0.112997
GO:0090263	BP	positive regulation of canonical Wnt receptor signaling pathway	0.112997
GO:0060348	BP	bone development	0.112997
GO:0060425	BP	lung morphogenesis	0.112997
GO:0051963	BP	regulation of synapse assembly	0.112997
GO:0005610	CC	laminin-5 complex	0.113074
GO:0090092	BP	regulation of transmembrane receptor protein serine/threonine kinase signaling pathway	0.11359
GO:0060491	BP	regulation of cell projection assembly	0.113677
GO:0035630	BP	bone mineralization involved in bone maturation	0.113677
GO:0001227	MF	RNA polymerase II transcription regulatory region sequence-specific DNA binding transcription factor activity involved in negative regulation of transcription	0.114551
GO:0030485	CC	smooth muscle contractile fiber	0.115658
GO:0070098	BP	chemokine-mediated signaling pathway	0.115658
GO:0001968	MF	fibronectin binding	0.116282
GO:2000353	BP	positive regulation of endothelial cell apoptotic process	0.116521
GO:0006468	BP	protein phosphorylation	0.120858
GO:0006631	BP	fatty acid metabolic process	0.121047
GO:0021984	BP	adenohypophysis development	0.121047
GO:0043237	MF	laminin-1 binding	0.121047
GO:0030803	BP	negative regulation of cyclic nucleotide biosynthetic process	0.121047
GO:0030818	BP	negative regulation of cAMP biosynthetic process	0.121047
GO:0002040	BP	sprouting angiogenesis	0.121047
GO:0048754	BP	branching morphogenesis of an epithelial tube	0.121289
GO:0061061	BP	muscle structure development	0.122366
GO:0031346	BP	positive regulation of cell projection organization	0.122548
GO:2000736	BP	regulation of stem cell differentiation	0.123247
GO:0006937	BP	regulation of muscle contraction	0.124379
GO:0051491	BP	positive regulation of filopodium assembly	0.124796
GO:0071503	BP	response to heparin	0.129995
GO:0071504	BP	cellular response to heparin	0.129995
GO:0033280	BP	response to vitamin D	0.130992
GO:0001892	BP	embryonic placenta development	0.13168
GO:0033628	BP	regulation of cell adhesion mediated by integrin	0.131799
GO:0014824	BP	artery smooth muscle contraction	0.132039
GO:0070100	BP	negative regulation of chemokine-mediated signaling pathway	0.134515
GO:0031399	BP	regulation of protein modification process	0.134515
GO:0016638	MF	oxidoreductase activity, acting on the CH-NH2 group of donors	0.135624
GO:0030177	BP	positive regulation of Wnt receptor signaling pathway	0.138193
GO:0032874	BP	positive regulation of stress-activated MAPK cascade	0.140042
GO:0022601	BP	menstrual cycle phase	0.140075
GO:0050731	BP	positive regulation of peptidyl-tyrosine phosphorylation	0.140075
GO:2000727	BP	positive regulation of cardiac muscle cell differentiation	0.140666
GO:0010942	BP	positive regulation of cell death	0.143392
GO:0007520	BP	myoblast fusion	0.143392
GO:0051798	BP	positive regulation of hair follicle development	0.143392
GO:0016338	BP	calcium-independent cell-cell adhesion	0.143392
GO:0050942	BP	positive regulation of pigment cell differentiation	0.144615
GO:0038066	BP	p38MAPK cascade	0.144906
GO:1900744	BP	regulation of p38MAPK cascade	0.144906
GO:0008645	BP	hexose transport	0.144936
GO:0015758	BP	glucose transport	0.144936
GO:0043567	BP	regulation of insulin-like growth factor receptor signaling pathway	0.146165
GO:0001935	BP	endothelial cell proliferation	0.147747
GO:0043616	BP	keratinocyte proliferation	0.147747
GO:0008285	BP	negative regulation of cell proliferation	0.147849
GO:0070304	BP	positive regulation of stress-activated protein kinase signaling cascade	0.14821
GO:0045859	BP	regulation of protein kinase activity	0.14821
GO:2000826	BP	regulation of heart morphogenesis	0.151396
GO:0010936	BP	negative regulation of macrophage cytokine production	0.151825
GO:0015749	BP	monosaccharide transport	0.153771
GO:0030546	MF	receptor activator activity	0.154593
GO:0030656	BP	regulation of vitamin metabolic process	0.154768
GO:0042368	BP	vitamin D biosynthetic process	0.154768
GO:0060556	BP	regulation of vitamin D biosynthetic process	0.154768
GO:0014065	BP	phosphatidylinositol 3-kinase cascade	0.155447
GO:0015081	MF	sodium ion transmembrane transporter activity	0.155447
GO:0050839	MF	cell adhesion molecule binding	0.156197
GO:0071310	BP	cellular response to organic substance	0.158862
GO:0005605	CC	basal lamina	0.159122
GO:0001077	MF	RNA polymerase II core promoter proximal region sequence-specific DNA binding transcription factor activity involved in positive regulation of transcription	0.159794
GO:0051450	BP	myoblast proliferation	0.159794
GO:0045165	BP	cell fate commitment	0.159825
GO:0032101	BP	regulation of response to external stimulus	0.160251
GO:0071813	MF	lipoprotein particle binding	0.160251
GO:0071814	MF	protein-lipid complex binding	0.160251
GO:0030809	BP	negative regulation of nucleotide biosynthetic process	0.160251
GO:1900372	BP	negative regulation of purine nucleotide biosynthetic process	0.160251
GO:0033690	BP	positive regulation of osteoblast proliferation	0.160251
GO:2000179	BP	positive regulation of neural precursor cell proliferation	0.160251
GO:0032570	BP	response to progesterone stimulus	0.160799
GO:0048641	BP	regulation of skeletal muscle tissue development	0.160841
GO:0005126	MF	cytokine receptor binding	0.160841
GO:0001821	BP	histamine secretion	0.160841
GO:0051345	BP	positive regulation of hydrolase activity	0.160841
GO:0043236	MF	laminin binding	0.160841
GO:0071887	BP	leukocyte apoptotic process	0.160841
GO:0060710	BP	chorio-allantoic fusion	0.16085
GO:0002548	BP	monocyte chemotaxis	0.16085
GO:0004620	MF	phospholipase activity	0.16085
GO:0042692	BP	muscle cell differentiation	0.161104
GO:0006629	BP	lipid metabolic process	0.161242
GO:0090026	BP	positive regulation of monocyte chemotaxis	0.161242
GO:0052547	BP	regulation of peptidase activity	0.161242
GO:0000768	BP	syncytium formation by plasma membrane fusion	0.161781
GO:0031639	BP	plasminogen activation	0.16376
GO:0030800	BP	negative regulation of cyclic nucleotide metabolic process	0.164226
GO:0030815	BP	negative regulation of cAMP metabolic process	0.164226
GO:0030593	BP	neutrophil chemotaxis	0.164794
GO:0097006	BP	regulation of plasma lipoprotein particle levels	0.165851
GO:0050680	BP	negative regulation of epithelial cell proliferation	0.165851
GO:0007156	BP	homophilic cell adhesion	0.166064
GO:0001516	BP	prostaglandin biosynthetic process	0.169648
GO:0046457	BP	prostanoid biosynthetic process	0.169648
GO:0030278	BP	regulation of ossification	0.16968
GO:0050900	BP	leukocyte migration	0.16968
GO:0045634	BP	regulation of melanocyte differentiation	0.16968
GO:0043542	BP	endothelial cell migration	0.170478
GO:0016725	MF	oxidoreductase activity, acting on CH or CH2 groups	0.170478
GO:0042661	BP	regulation of mesodermal cell fate specification	0.170478
GO:0030879	BP	mammary gland development	0.170656
GO:0007420	BP	brain development	0.171064
GO:0034374	BP	low-density lipoprotein particle remodeling	0.171278
GO:0043085	BP	positive regulation of catalytic activity	0.171278
GO:0030002	BP	cellular anion homeostasis	0.171377
GO:0060070	BP	canonical Wnt receptor signaling pathway	0.171377
GO:0014066	BP	regulation of phosphatidylinositol 3-kinase cascade	0.17236
GO:0007243	BP	intracellular protein kinase cascade	0.173142
GO:0070231	BP	T cell apoptotic process	0.173142
GO:0008191	MF	metalloendopeptidase inhibitor activity	0.173142
GO:0010576	MF	metalloenzyme regulator activity	0.173142
GO:0048551	MF	metalloenzyme inhibitor activity	0.173142
GO:0007416	BP	synapse assembly	0.176364
GO:0010952	BP	positive regulation of peptidase activity	0.176364
GO:0032270	BP	positive regulation of cellular protein metabolic process	0.176364
GO:0007162	BP	negative regulation of cell adhesion	0.176364
GO:0060707	BP	trophoblast giant cell differentiation	0.176364
GO:0031093	CC	platelet alpha granule lumen	0.176364
GO:0034774	CC	secretory granule lumen	0.176364
GO:0042481	BP	regulation of odontogenesis	0.176364
GO:0015893	BP	drug transport	0.176736
GO:0010002	BP	cardioblast differentiation	0.178058
GO:0035107	BP	appendage morphogenesis	0.179533
GO:0035108	BP	limb morphogenesis	0.179533
GO:0031069	BP	hair follicle morphogenesis	0.179533
GO:0019932	BP	second-messenger-mediated signaling	0.179731
GO:0071624	BP	positive regulation of granulocyte chemotaxis	0.179861
GO:0090023	BP	positive regulation of neutrophil chemotaxis	0.179861
GO:0043066	BP	negative regulation of apoptotic process	0.180739
GO:0014820	BP	tonic smooth muscle contraction	0.181935
GO:0031214	BP	biomineral tissue development	0.182641
GO:0042977	BP	activation of JAK2 kinase activity	0.182891
GO:2000480	BP	negative regulation of cAMP-dependent protein kinase activity	0.184422
GO:0048642	BP	negative regulation of skeletal muscle tissue development	0.184836
GO:0034358	CC	plasma lipoprotein particle	0.18541
GO:0030031	BP	cell projection assembly	0.188402
GO:0043588	BP	skin development	0.191648
GO:0016266	BP	O-glycan processing	0.191883
GO:0030030	BP	cell projection organization	0.191971
GO:0030547	MF	receptor inhibitor activity	0.191971
GO:0048019	MF	receptor antagonist activity	0.191971
GO:0035412	BP	regulation of catenin import into nucleus	0.192313
GO:0042311	BP	vasodilation	0.192832
GO:0030817	BP	regulation of cAMP biosynthetic process	0.193038
GO:0043009	BP	chordate embryonic development	0.195044
GO:0015106	MF	bicarbonate transmembrane transporter activity	0.196337
GO:0048589	BP	developmental growth	0.197521
GO:0042523	BP	positive regulation of tyrosine phosphorylation of Stat5 protein	0.197521
GO:0042802	MF	identical protein binding	0.197521
GO:0009996	BP	negative regulation of cell fate specification	0.197521
GO:0010454	BP	negative regulation of cell fate commitment	0.197521
GO:0033627	BP	cell adhesion mediated by integrin	0.197752
GO:0097090	BP	presynaptic membrane organization	0.197752
GO:0097105	BP	presynaptic membrane assembly	0.197752
GO:0034390	BP	smooth muscle cell apoptotic process	0.197752
GO:0034391	BP	regulation of smooth muscle cell apoptotic process	0.197752
GO:0043069	BP	negative regulation of programmed cell death	0.198144
GO:0030799	BP	regulation of cyclic nucleotide metabolic process	0.198144
GO:0050886	BP	endocrine process	0.199123
GO:0009187	BP	cyclic nucleotide metabolic process	0.199123
GO:0007417	BP	central nervous system development	0.199123
GO:0055008	BP	cardiac muscle tissue morphogenesis	0.199756
GO:0050773	BP	regulation of dendrite development	0.199808
GO:1900543	BP	negative regulation of purine nucleotide metabolic process	0.199808

## Sheet: Tab G - Diversifying_ModuleKEGG
Module1	Module1	Module1		Module2	Module2	Module2		Module3	Module3	Module3
KEGG Cat	KEGG TERM	padj		KEGG Cat	KEGG TERM	padj		KEGG Cat	KEGG TERM	padj
4340	Hedgehog signaling pathway	0.0135072		4080	Neuroactive ligand-receptor interaction	0.00715111		5140	Leishmaniasis	0.00301478
4350	TGF-beta signaling pathway	0.0135072		4060	Cytokine-cytokine receptor interaction	0.00715111		5323	Rheumatoid arthritis	0.00301478
4916	Melanogenesis	0.0135072		2010	ABC transporters	0.147475		5150	Staphylococcus aureus infection	0.00597692
4270	Vascular smooth muscle contraction	0.0202131						5144	Malaria	0.00820386
4060	Cytokine-cytokine receptor interaction	0.0216806						5142	Chagas disease (American trypanosomiasis)	0.00820386
590	Arachidonic acid metabolism	0.0216806						4610	Complement and coagulation cascades	0.00820386
5217	Basal cell carcinoma	0.0241384						4145	Phagosome	0.00957799
4514	Cell adhesion molecules (CAMs)	0.0433521						4380	Osteoclast differentiation	0.0114208
4080	Neuroactive ligand-receptor interaction	0.0630902						4060	Cytokine-cytokine receptor interaction	0.0120578
380	Tryptophan metabolism	0.0791425						5322	Systemic lupus erythematosus	0.173787
5144	Malaria	0.081475						4062	Chemokine signaling pathway	0.184698
260	Glycine, serine and threonine metabolism	0.12102						4621	NOD-like receptor signaling pathway	0.185746
5414	Dilated cardiomyopathy	0.12102
330	Arginine and proline metabolism	0.12102
4976	Bile secretion	0.122446
5146	Amoebiasis	0.141335
565	Ether lipid metabolism	0.150867
3320	PPAR signaling pathway	0.150867
5200	Pathways in cancer	0.167538
5020	Prion diseases	0.16907
592	alpha-Linolenic acid metabolism	0.180055
5145	Toxoplasmosis	0.180055

## Sheet: Tab H - Diversifying_Genes
category	KEGG TERM	padj		GO Category	Ontology	GO Term	padj
4060	Cytokine-cytokine receptor interaction	1.47318e-08		GO:0005576	CC	extracellular region	7.23091e-60
4080	Neuroactive ligand-receptor interaction	1.876e-06		GO:0044421	CC	extracellular region part	1.08595e-42
5144	Malaria	0.000537871		GO:0005615	CC	extracellular space	6.59381e-37
5323	Rheumatoid arthritis	0.000823394		GO:0044707	BP	single-multicellular organism process	7.60299e-16
4514	Cell adhesion molecules (CAMs)	0.00840493		GO:0031012	CC	extracellular matrix	1.52197e-15
5140	Leishmaniasis	0.0107489		GO:0032501	BP	multicellular organismal process	1.60278e-15
5143	African trypanosomiasis	0.0143573		GO:0007155	BP	cell adhesion	2.86159e-14
4340	Hedgehog signaling pathway	0.0143573		GO:0022610	BP	biological adhesion	2.86159e-14
260	Glycine, serine and threonine metabolism	0.0271731		GO:0071944	CC	cell periphery	1.29857e-13
4976	Bile secretion	0.0271731		GO:0005886	CC	plasma membrane	8.44693e-13
5146	Amoebiasis	0.0301738		GO:0008083	MF	growth factor activity	2.00421e-12
590	Arachidonic acid metabolism	0.0313787		GO:0005578	CC	proteinaceous extracellular matrix	2.01806e-12
5142	Chagas disease (American trypanosomiasis)	0.0313787		GO:0005539	MF	glycosaminoglycan binding	2.96833e-12
380	Tryptophan metabolism	0.0313787		GO:0005125	MF	cytokine activity	4.12096e-12
5217	Basal cell carcinoma	0.0491114		GO:0097367	MF	carbohydrate derivative binding	1.33872e-11
4350	TGF-beta signaling pathway	0.0569215		GO:0008201	MF	heparin binding	1.33872e-11
5020	Prion diseases	0.0677155		GO:1901681	MF	sulfur compound binding	3.6884e-11
4916	Melanogenesis	0.077752		GO:0005102	MF	receptor binding	6.64172e-11
2010	ABC transporters	0.0971018		GO:0003008	BP	system process	1.3363e-09
3320	PPAR signaling pathway	0.117848		GO:0033993	BP	response to lipid	1.33817e-09
5200	Pathways in cancer	0.117848		GO:0051239	BP	regulation of multicellular organismal process	2.24645e-09
5332	Graft-versus-host disease	0.122909		GO:0044459	CC	plasma membrane part	2.5627e-08
5414	Dilated cardiomyopathy	0.126154		GO:0007275	BP	multicellular organismal development	7.46061e-08
360	Phenylalanine metabolism	0.127996		GO:0032103	BP	positive regulation of response to external stimulus	7.54927e-08
350	Tyrosine metabolism	0.154178		GO:0031224	CC	intrinsic to membrane	1.75674e-07
565	Ether lipid metabolism	0.168649		GO:0008284	BP	positive regulation of cell proliferation	1.78519e-07
5410	Hypertrophic cardiomyopathy (HCM	0.190229		GO:0046903	BP	secretion	4.24365e-07
770	Pantothenate and CoA biosynthesis	0.197755		GO:0042127	BP	regulation of cell proliferation	4.66859e-07
				GO:0048731	BP	system development	6.32185e-07
				GO:0006811	BP	ion transport	6.32185e-07
				GO:0051240	BP	positive regulation of multicellular organismal process	8.30353e-07
				GO:0016477	BP	cell migration	9.17857e-07
				GO:0071621	BP	granulocyte chemotaxis	1.00148e-06
				GO:0044699	BP	single-organism process	1.06321e-06
				GO:0016337	BP	cell-cell adhesion	1.0765e-06
				GO:0032502	BP	developmental process	1.24364e-06
				GO:0040011	BP	locomotion	1.35802e-06
				GO:0044057	BP	regulation of system process	1.58832e-06
				GO:0016021	CC	integral to membrane	1.8136e-06
				GO:0009605	BP	response to external stimulus	1.8136e-06
				GO:0009986	CC	cell surface	1.8136e-06
				GO:0048870	BP	cell motility	1.8136e-06
				GO:0051674	BP	localization of cell	1.8136e-06
				GO:0015711	BP	organic anion transport	1.8136e-06
				GO:0004872	MF	receptor activity	2.23917e-06
				GO:0001664	MF	G-protein coupled receptor binding	2.46723e-06
				GO:0009888	BP	tissue development	2.46723e-06
				GO:0048520	BP	positive regulation of behavior	2.6283e-06
				GO:0006928	BP	cellular component movement	2.72111e-06
				GO:0032879	BP	regulation of localization	2.72111e-06
				GO:0014070	BP	response to organic cyclic compound	2.72111e-06
				GO:0044425	CC	membrane part	3.05433e-06
				GO:0048513	BP	organ development	4.43733e-06
				GO:2000026	BP	regulation of multicellular organismal development	4.43733e-06
				GO:0050921	BP	positive regulation of chemotaxis	5.79145e-06
				GO:0072358	BP	cardiovascular system development	5.79145e-06
				GO:0072359	BP	circulatory system development	5.79145e-06
				GO:0050795	BP	regulation of behavior	5.81542e-06
				GO:0050896	BP	response to stimulus	5.81542e-06
				GO:0007166	BP	cell surface receptor signaling pathway	6.48391e-06
				GO:0006820	BP	anion transport	8.42797e-06
				GO:0031226	CC	intrinsic to plasma membrane	8.79165e-06
				GO:0007610	BP	behavior	9.04462e-06
				GO:0050793	BP	regulation of developmental process	9.57684e-06
				GO:0001944	BP	vasculature development	1.01961e-05
				GO:0005179	MF	hormone activity	1.03382e-05
				GO:0002685	BP	regulation of leukocyte migration	1.20253e-05
				GO:0051094	BP	positive regulation of developmental process	1.29841e-05
				GO:0001525	BP	angiogenesis	1.36186e-05
				GO:0005887	CC	integral to plasma membrane	1.43013e-05
				GO:0010876	BP	lipid localization	1.63294e-05
				GO:0008283	BP	cell proliferation	2.01814e-05
				GO:0070482	BP	response to oxygen levels	2.28035e-05
				GO:0030595	BP	leukocyte chemotaxis	2.67969e-05
				GO:0004888	MF	transmembrane signaling receptor activity	2.67969e-05
				GO:0050900	BP	leukocyte migration	2.78549e-05
				GO:0036293	BP	response to decreased oxygen levels	2.79248e-05
				GO:0071622	BP	regulation of granulocyte chemotaxis	2.79248e-05
				GO:0045595	BP	regulation of cell differentiation	2.99991e-05
				GO:0006954	BP	inflammatory response	3.07445e-05
				GO:0051270	BP	regulation of cellular component movement	3.51895e-05
				GO:0042221	BP	response to chemical stimulus	3.56263e-05
				GO:0002688	BP	regulation of leukocyte chemotaxis	3.69084e-05
				GO:0030334	BP	regulation of cell migration	3.95396e-05
				GO:0032940	BP	secretion by cell	4.02461e-05
				GO:0009611	BP	response to wounding	4.50693e-05
				GO:0009887	BP	organ morphogenesis	4.61318e-05
				GO:0040012	BP	regulation of locomotion	4.84833e-05
				GO:0001568	BP	blood vessel development	5.10388e-05
				GO:0048514	BP	blood vessel morphogenesis	5.54972e-05
				GO:0002690	BP	positive regulation of leukocyte chemotaxis	5.85721e-05
				GO:0030198	BP	extracellular matrix organization	6.02343e-05
				GO:0043062	BP	extracellular structure organization	6.02343e-05
				GO:0002687	BP	positive regulation of leukocyte migration	6.29903e-05
				GO:0060326	BP	cell chemotaxis	7.5397e-05
				GO:0001666	BP	response to hypoxia	7.57266e-05
				GO:0050920	BP	regulation of chemotaxis	7.6056e-05
				GO:1901654	BP	response to ketone	7.6056e-05
				GO:0032101	BP	regulation of response to external stimulus	7.9843e-05
				GO:0008009	MF	chemokine activity	8.07208e-05
				GO:0051048	BP	negative regulation of secretion	8.27213e-05
				GO:0023052	BP	signaling	8.27213e-05
				GO:0044700	BP	single organism signaling	8.27213e-05
				GO:0044763	BP	single-organism cellular process	8.27213e-05
				GO:0030141	CC	secretory granule	9.37367e-05
				GO:0048545	BP	response to steroid hormone stimulus	0.000126626
				GO:0004930	MF	G-protein coupled receptor activity	0.000128498
				GO:0001501	BP	skeletal system development	0.000184015
				GO:0048856	BP	anatomical structure development	0.000195421
				GO:0051047	BP	positive regulation of secretion	0.000202904
				GO:2000145	BP	regulation of cell motility	0.000205561
				GO:0030155	BP	regulation of cell adhesion	0.000214935
				GO:0038023	MF	signaling receptor activity	0.000214935
				GO:0051049	BP	regulation of transport	0.000238397
				GO:0030593	BP	neutrophil chemotaxis	0.000238397
				GO:0010574	BP	regulation of vascular endothelial growth factor production	0.000238397
				GO:0040017	BP	positive regulation of locomotion	0.000242438
				GO:0005126	MF	cytokine receptor binding	0.000242926
				GO:0016020	CC	membrane	0.000288905
				GO:0007186	BP	G-protein coupled receptor signaling pathway	0.0003005
				GO:0031960	BP	response to corticosteroid stimulus	0.000345504
				GO:0050731	BP	positive regulation of peptidyl-tyrosine phosphorylation	0.000367976
				GO:0044420	CC	extracellular matrix part	0.000374631
				GO:0050729	BP	positive regulation of inflammatory response	0.000388623
				GO:0048646	BP	anatomical structure formation involved in morphogenesis	0.000398383
				GO:0010573	BP	vascular endothelial growth factor production	0.000404004
				GO:0007154	BP	cell communication	0.000440149
				GO:0006869	BP	lipid transport	0.000454705
				GO:0050730	BP	regulation of peptidyl-tyrosine phosphorylation	0.000484945
				GO:0003018	BP	vascular process in circulatory system	0.000511653
				GO:0007267	BP	cell-cell signaling	0.000541663
				GO:0001503	BP	ossification	0.000557188
				GO:0035630	BP	bone mineralization involved in bone maturation	0.000576968
				GO:0009617	BP	response to bacterium	0.000576968
				GO:0042482	BP	positive regulation of odontogenesis	0.000606957
				GO:0030154	BP	cell differentiation	0.000629055
				GO:0051046	BP	regulation of secretion	0.000781466
				GO:0051272	BP	positive regulation of cellular component movement	0.000782956
				GO:0051241	BP	negative regulation of multicellular organismal process	0.000795936
				GO:0045785	BP	positive regulation of cell adhesion	0.000795936
				GO:0001816	BP	cytokine production	0.000795936
				GO:0061448	BP	connective tissue development	0.000801059
				GO:0035150	BP	regulation of tube size	0.00081576
				GO:0050880	BP	regulation of blood vessel size	0.00081576
				GO:0034367	BP	macromolecular complex remodeling	0.000854848
				GO:0034368	BP	protein-lipid complex remodeling	0.000854848
				GO:0034369	BP	plasma lipoprotein particle remodeling	0.000854848
				GO:0050877	BP	neurological system process	0.000892342
				GO:0030335	BP	positive regulation of cell migration	0.00093078
				GO:0008015	BP	blood circulation	0.000961096
				GO:0061082	BP	myeloid leukocyte cytokine production	0.000984927
				GO:0044767	BP	single-organism developmental process	0.000992751
				GO:0051051	BP	negative regulation of transport	0.000992751
				GO:0051384	BP	response to glucocorticoid stimulus	0.00102805
				GO:0070887	BP	cellular response to chemical stimulus	0.00102805
				GO:0003013	BP	circulatory system process	0.00102852
				GO:0044283	BP	small molecule biosynthetic process	0.0011073
				GO:0007165	BP	signal transduction	0.00119318
				GO:1901700	BP	response to oxygen-containing compound	0.00119318
				GO:0015849	BP	organic acid transport	0.00119318
				GO:0046942	BP	carboxylic acid transport	0.00119318
				GO:2000147	BP	positive regulation of cell motility	0.0011982
				GO:0048568	BP	embryonic organ development	0.0011982
				GO:0097305	BP	response to alcohol	0.00120077
				GO:0042379	MF	chemokine receptor binding	0.00123947
				GO:0035914	BP	skeletal muscle cell differentiation	0.00125433
				GO:0050673	BP	epithelial cell proliferation	0.00126691
				GO:0051216	BP	cartilage development	0.00132579
				GO:0071674	BP	mononuclear cell migration	0.00136834
				GO:0071675	BP	regulation of mononuclear cell migration	0.00136834
				GO:0009719	BP	response to endogenous stimulus	0.00136834
				GO:0019220	BP	regulation of phosphate metabolic process	0.00137883
				GO:0044711	BP	single-organism biosynthetic process	0.00142477
				GO:0051179	BP	localization	0.0014374
				GO:0051707	BP	response to other organism	0.00144718
				GO:0071396	BP	cellular response to lipid	0.00168635
				GO:0006935	BP	chemotaxis	0.00169133
				GO:0042330	BP	taxis	0.00169133
				GO:0051953	BP	negative regulation of amine transport	0.00186389
				GO:0048729	BP	tissue morphogenesis	0.00186877
				GO:0019915	BP	lipid storage	0.00191331
				GO:0051174	BP	regulation of phosphorus metabolic process	0.00199878
				GO:0043410	BP	positive regulation of MAPK cascade	0.00199878
				GO:0023056	BP	positive regulation of signaling	0.00199878
				GO:0048878	BP	chemical homeostasis	0.00199878
				GO:0044765	BP	single-organism transport	0.00203113
				GO:0031091	CC	platelet alpha granule	0.00206301
				GO:0009636	BP	response to toxic substance	0.00207124
				GO:0006939	BP	smooth muscle contraction	0.00210042
				GO:0010647	BP	positive regulation of cell communication	0.00216913
				GO:0031589	BP	cell-substrate adhesion	0.00217007
				GO:0042325	BP	regulation of phosphorylation	0.00222004
				GO:0001932	BP	regulation of protein phosphorylation	0.00222004
				GO:0032368	BP	regulation of lipid transport	0.00226826
				GO:0032496	BP	response to lipopolysaccharide	0.00226826
				GO:0048869	BP	cellular developmental process	0.00229226
				GO:0042476	BP	odontogenesis	0.00232291
				GO:0005509	MF	calcium ion binding	0.00237509
				GO:0050678	BP	regulation of epithelial cell proliferation	0.00250674
				GO:0018108	BP	peptidyl-tyrosine phosphorylation	0.0025082
				GO:0044060	BP	regulation of endocrine process	0.00255554
				GO:0048584	BP	positive regulation of response to stimulus	0.00266073
				GO:0009607	BP	response to biotic stimulus	0.0027301
				GO:0005506	MF	iron ion binding	0.00274191
				GO:0043583	BP	ear development	0.00279731
				GO:0018212	BP	peptidyl-tyrosine modification	0.00290729
				GO:0002376	BP	immune system process	0.00291501
				GO:0000165	BP	MAPK cascade	0.00303659
				GO:0016338	BP	calcium-independent cell-cell adhesion	0.00303835
				GO:0046888	BP	negative regulation of hormone secretion	0.003245
				GO:0042327	BP	positive regulation of phosphorylation	0.00354143
				GO:0010033	BP	response to organic substance	0.00354143
				GO:0043271	BP	negative regulation of ion transport	0.00354143
				GO:0006937	BP	regulation of muscle contraction	0.0036892
				GO:0070661	BP	leukocyte proliferation	0.00377121
				GO:0072593	BP	reactive oxygen species metabolic process	0.00377121
				GO:0060986	BP	endocrine hormone secretion	0.0037991
				GO:0004953	MF	icosanoid receptor activity	0.0037991
				GO:0051093	BP	negative regulation of developmental process	0.00387472
				GO:0010742	BP	macrophage derived foam cell differentiation	0.0038771
				GO:0090077	BP	foam cell differentiation	0.0038771
				GO:0032276	BP	regulation of gonadotropin secretion	0.00389178
				GO:0034374	BP	low-density lipoprotein particle remodeling	0.00395131
				GO:0030431	BP	sleep	0.00405324
				GO:0005796	CC	Golgi lumen	0.00419733
				GO:0006952	BP	defense response	0.00421437
				GO:0048839	BP	inner ear development	0.00430335
				GO:0001934	BP	positive regulation of protein phosphorylation	0.00435052
				GO:0030545	MF	receptor regulator activity	0.00435052
				GO:0002237	BP	response to molecule of bacterial origin	0.00440455
				GO:0009628	BP	response to abiotic stimulus	0.00453373
				GO:0048018	MF	receptor agonist activity	0.00483618
				GO:0031225	CC	anchored to membrane	0.00488381
				GO:0010935	BP	regulation of macrophage cytokine production	0.00490137
				GO:0009897	CC	external side of plasma membrane	0.00499405
				GO:0042493	BP	response to drug	0.00506219
				GO:0006887	BP	exocytosis	0.00511758
				GO:0032570	BP	response to progesterone stimulus	0.00528734
				GO:0007567	BP	parturition	0.00528734
				GO:0010759	BP	positive regulation of macrophage chemotaxis	0.00530857
				GO:0042523	BP	positive regulation of tyrosine phosphorylation of Stat5 protein	0.00544982
				GO:0008217	BP	regulation of blood pressure	0.00555588
				GO:0042749	BP	regulation of circadian sleep/wake cycle	0.00563735
				GO:0045187	BP	regulation of circadian sleep/wake cycle, sleep	0.00563735
				GO:0050840	MF	extracellular matrix binding	0.00563735
				GO:0042310	BP	vasoconstriction	0.00563735
				GO:0014062	BP	regulation of serotonin secretion	0.00609505
				GO:0070977	BP	bone maturation	0.00609505
				GO:0097006	BP	regulation of plasma lipoprotein particle levels	0.00640084
				GO:0010941	BP	regulation of cell death	0.00640084
				GO:0060429	BP	epithelium development	0.00666564
				GO:0006955	BP	immune response	0.00698
				GO:0050801	BP	ion homeostasis	0.00728973
				GO:0090257	BP	regulation of muscle system process	0.00730904
				GO:0008544	BP	epidermis development	0.00758311
				GO:0010934	BP	macrophage cytokine production	0.00760287
				GO:0045597	BP	positive regulation of cell differentiation	0.00765185
				GO:0023051	BP	regulation of signaling	0.00770622
				GO:1901615	BP	organic hydroxy compound metabolic process	0.00774357
				GO:0051050	BP	positive regulation of transport	0.0079206
				GO:0034358	CC	plasma lipoprotein particle	0.00796639
				GO:0010562	BP	positive regulation of phosphorus metabolic process	0.0082243
				GO:0045937	BP	positive regulation of phosphate metabolic process	0.0082243
				GO:0009967	BP	positive regulation of signal transduction	0.00861953
				GO:0048754	BP	branching morphogenesis of an epithelial tube	0.00874275
				GO:0031983	CC	vesicle lumen	0.00874275
				GO:0060205	CC	cytoplasmic membrane-bounded vesicle lumen	0.00874275
				GO:1900745	BP	positive regulation of p38MAPK cascade	0.00874275
				GO:0031093	CC	platelet alpha granule lumen	0.00885533
				GO:0034774	CC	secretory granule lumen	0.00885533
				GO:0010631	BP	epithelial cell migration	0.00890211
				GO:0090132	BP	epithelium migration	0.00890211
				GO:0060348	BP	bone development	0.00908214
				GO:0042533	BP	tumor necrosis factor biosynthetic process	0.00950301
				GO:0042534	BP	regulation of tumor necrosis factor biosynthetic process	0.00950301
				GO:0001667	BP	ameboidal cell migration	0.00961936
				GO:0035295	BP	tube development	0.0101338
				GO:0001817	BP	regulation of cytokine production	0.0101801
				GO:0032994	CC	protein-lipid complex	0.0102737
				GO:0050886	BP	endocrine process	0.0103541
				GO:0010575	BP	positive regulation vascular endothelial growth factor production	0.010466
				GO:0048246	BP	macrophage chemotaxis	0.010466
				GO:0002683	BP	negative regulation of immune system process	0.0105023
				GO:0010758	BP	regulation of macrophage chemotaxis	0.0105216
				GO:0090130	BP	tissue migration	0.0105434
				GO:0043394	MF	proteoglycan binding	0.0106799
				GO:0010740	BP	positive regulation of intracellular protein kinase cascade	0.0106799
				GO:0051797	BP	regulation of hair follicle development	0.0107341
				GO:0071827	BP	plasma lipoprotein particle organization	0.0107341
				GO:0065008	BP	regulation of biological quality	0.0109449
				GO:0052652	BP	cyclic purine nucleotide metabolic process	0.0109857
				GO:0006940	BP	regulation of smooth muscle contraction	0.0109857
				GO:0045596	BP	negative regulation of cell differentiation	0.0111393
				GO:0032787	BP	monocarboxylic acid metabolic process	0.0111746
				GO:0060548	BP	negative regulation of cell death	0.0112218
				GO:0048705	BP	skeletal system morphogenesis	0.0112731
				GO:0042509	BP	regulation of tyrosine phosphorylation of STAT protein	0.0112731
				GO:0001775	BP	cell activation	0.0112902
				GO:0010646	BP	regulation of cell communication	0.0112902
				GO:0020037	MF	heme binding	0.0113266
				GO:0060541	BP	respiratory system development	0.0113266
				GO:0034330	BP	cell junction organization	0.0115041
				GO:0010811	BP	positive regulation of cell-substrate adhesion	0.0117898
				GO:0051302	BP	regulation of cell division	0.0120163
				GO:0007188	BP	adenylate cyclase-modulating G-protein coupled receptor signaling pathway	0.0120734
				GO:0005114	MF	type II transforming growth factor beta receptor binding	0.0121471
				GO:0033559	BP	unsaturated fatty acid metabolic process	0.0121471
				GO:0009653	BP	anatomical structure morphogenesis	0.0121471
				GO:0001968	MF	fibronectin binding	0.0121768
				GO:0009190	BP	cyclic nucleotide biosynthetic process	0.0122639
				GO:0015701	BP	bicarbonate transport	0.0124914
				GO:0032274	BP	gonadotropin secretion	0.0124914
				GO:0007187	BP	G-protein coupled receptor signaling pathway, coupled to cyclic nucleotide second messenger	0.0124914
				GO:0048511	BP	rhythmic process	0.0126854
				GO:0014031	BP	mesenchymal cell development	0.0127607
				GO:0002367	BP	cytokine production involved in immune response	0.0133466
				GO:0035637	BP	multicellular organismal signaling	0.0133524
				GO:0042531	BP	positive regulation of tyrosine phosphorylation of STAT protein	0.0133652
				GO:0019226	BP	transmission of nerve impulse	0.0133652
				GO:0071825	BP	protein-lipid complex subunit organization	0.0133652
				GO:0051146	BP	striated muscle cell differentiation	0.0134276
				GO:0010743	BP	regulation of macrophage derived foam cell differentiation	0.013555
				GO:0070098	BP	chemokine-mediated signaling pathway	0.0139735
				GO:0032890	BP	regulation of organic acid transport	0.0141087
				GO:0090066	BP	regulation of anatomical structure size	0.0141087
				GO:0052547	BP	regulation of peptidase activity	0.014341
				GO:0048583	BP	regulation of response to stimulus	0.0148659
				GO:0009725	BP	response to hormone stimulus	0.0150091
				GO:0001935	BP	endothelial cell proliferation	0.0150911
				GO:0032277	BP	negative regulation of gonadotropin secretion	0.0156198
				GO:0022410	BP	circadian sleep/wake cycle process	0.0160926
				GO:0050802	BP	circadian sleep/wake cycle, sleep	0.0160926
				GO:0007417	BP	central nervous system development	0.0160926
				GO:0043931	BP	ossification involved in bone maturation	0.0160926
				GO:0071855	MF	neuropeptide receptor binding	0.0160926
				GO:0071549	BP	cellular response to dexamethasone stimulus	0.0168418
				GO:0007589	BP	body fluid secretion	0.0168474
				GO:0002701	BP	negative regulation of production of molecular mediator of immune response	0.0170349
				GO:0002719	BP	negative regulation of cytokine production involved in immune response	0.0170349
				GO:0046880	BP	regulation of follicle-stimulating hormone secretion	0.0170349
				GO:0060137	BP	maternal process involved in parturition	0.0170731
				GO:0007423	BP	sensory organ development	0.0171941
				GO:0043269	BP	regulation of ion transport	0.0171941
				GO:0043069	BP	negative regulation of programmed cell death	0.0174694
				GO:0072330	BP	monocarboxylic acid biosynthetic process	0.0175644
				GO:0048518	BP	positive regulation of biological process	0.017659
				GO:0045177	CC	apical part of cell	0.0180694
				GO:0071280	BP	cellular response to copper ion	0.0181015
				GO:0032891	BP	negative regulation of organic acid transport	0.0185842
				GO:0006936	BP	muscle contraction	0.0185842
				GO:0046983	MF	protein dimerization activity	0.0188794
				GO:0001676	BP	long-chain fatty acid metabolic process	0.0188832
				GO:0007260	BP	tyrosine phosphorylation of STAT protein	0.0189782
				GO:0050679	BP	positive regulation of epithelial cell proliferation	0.01902
				GO:0003001	BP	generation of a signal involved in cell-cell signaling	0.01902
				GO:0023061	BP	signal release	0.01902
				GO:0090025	BP	regulation of monocyte chemotaxis	0.0194784
				GO:2000107	BP	negative regulation of leukocyte apoptotic process	0.020271
				GO:0019218	BP	regulation of steroid metabolic process	0.020271
				GO:0042634	BP	regulation of hair cycle	0.0205418
				GO:0002718	BP	regulation of cytokine production involved in immune response	0.0205418
				GO:0008131	MF	primary amine oxidase activity	0.0206623
				GO:0022409	BP	positive regulation of cell-cell adhesion	0.0206623
				GO:0050727	BP	regulation of inflammatory response	0.020705
				GO:0016324	CC	apical plasma membrane	0.0207855
				GO:0071503	BP	response to heparin	0.0207855
				GO:0071504	BP	cellular response to heparin	0.0207855
				GO:0052548	BP	regulation of endopeptidase activity	0.0207855
				GO:0071310	BP	cellular response to organic substance	0.0207855
				GO:0071407	BP	cellular response to organic cyclic compound	0.0207855
				GO:0016053	BP	organic acid biosynthetic process	0.0208044
				GO:0046394	BP	carboxylic acid biosynthetic process	0.0208044
				GO:0007584	BP	response to nutrient	0.021398
				GO:0030485	CC	smooth muscle contractile fiber	0.0215211
				GO:0045860	BP	positive regulation of protein kinase activity	0.0215211
				GO:0030282	BP	bone mineralization	0.0215534
				GO:0007631	BP	feeding behavior	0.0215534
				GO:0042803	MF	protein homodimerization activity	0.0215901
				GO:0033273	BP	response to vitamin	0.0215901
				GO:0010817	BP	regulation of hormone levels	0.0215901
				GO:0006837	BP	serotonin transport	0.0217537
				GO:0090022	BP	regulation of neutrophil chemotaxis	0.0221029
				GO:0001502	BP	cartilage condensation	0.0221789
				GO:0051781	BP	positive regulation of cell division	0.022473
				GO:0042481	BP	regulation of odontogenesis	0.022473
				GO:0038066	BP	p38MAPK cascade	0.022473
				GO:1900744	BP	regulation of p38MAPK cascade	0.022473
				GO:0022414	BP	reproductive process	0.022473
				GO:0004871	MF	signal transducer activity	0.022473
				GO:0060089	MF	molecular transducer activity	0.022473
				GO:0042506	BP	tyrosine phosphorylation of Stat5 protein	0.0226511
				GO:0042522	BP	regulation of tyrosine phosphorylation of Stat5 protein	0.0226511
				GO:0043281	BP	regulation of cysteine-type endopeptidase activity involved in apoptotic process	0.0226511
				GO:0043066	BP	negative regulation of apoptotic process	0.0226585
				GO:0006629	BP	lipid metabolic process	0.022904
				GO:0010627	BP	regulation of intracellular protein kinase cascade	0.0229633
				GO:0046906	MF	tetrapyrrole binding	0.0230917
				GO:0009966	BP	regulation of signal transduction	0.0230917
				GO:0071887	BP	leukocyte apoptotic process	0.0230917
				GO:0032609	BP	interferon-gamma production	0.0238653
				GO:0010810	BP	regulation of cell-substrate adhesion	0.0238653
				GO:0043067	BP	regulation of programmed cell death	0.0238653
				GO:0005604	CC	basement membrane	0.0238653
				GO:0071363	BP	cellular response to growth factor stimulus	0.0240962
				GO:0048521	BP	negative regulation of behavior	0.024172
				GO:0090183	BP	regulation of kidney development	0.024172
				GO:0002009	BP	morphogenesis of an epithelium	0.0243936
				GO:0043588	BP	skin development	0.0244886
				GO:0010936	BP	negative regulation of macrophage cytokine production	0.0247096
				GO:0032504	BP	multicellular organism reproduction	0.0248677
				GO:0003012	BP	muscle system process	0.0249172
				GO:0019825	MF	oxygen binding	0.0252916
				GO:0030324	BP	lung development	0.0255194
				GO:0016917	MF	GABA receptor activity	0.0256492
				GO:0006631	BP	fatty acid metabolic process	0.0257499
				GO:0007416	BP	synapse assembly	0.0257499
				GO:0042802	MF	identical protein binding	0.0257499
				GO:0048762	BP	mesenchymal cell differentiation	0.0259901
				GO:0048863	BP	stem cell differentiation	0.0261782
				GO:0043408	BP	regulation of MAPK cascade	0.0263547
				GO:0051336	BP	regulation of hydrolase activity	0.0269329
				GO:0008610	BP	lipid biosynthetic process	0.0272029
				GO:0010942	BP	positive regulation of cell death	0.0272029
				GO:0002686	BP	negative regulation of leukocyte migration	0.0275141
				GO:0042981	BP	regulation of apoptotic process	0.0275141
				GO:0009187	BP	cyclic nucleotide metabolic process	0.0275552
				GO:0051385	BP	response to mineralocorticoid stimulus	0.0278172
				GO:1901655	BP	cellular response to ketone	0.0283819
				GO:0060341	BP	regulation of cellular localization	0.0288532
				GO:0007243	BP	intracellular protein kinase cascade	0.0288931
				GO:0006636	BP	unsaturated fatty acid biosynthetic process	0.0289044
				GO:0007519	BP	skeletal muscle tissue development	0.0289344
				GO:0071548	BP	response to dexamethasone stimulus	0.0296283
				GO:0070848	BP	response to growth factor stimulus	0.0304724
				GO:0048585	BP	negative regulation of response to stimulus	0.0306486
				GO:0010634	BP	positive regulation of epithelial cell migration	0.0308788
				GO:0071495	BP	cellular response to endogenous stimulus	0.0312151
				GO:0030323	BP	respiratory tube development	0.0319924
				GO:0008202	BP	steroid metabolic process	0.0321138
				GO:0043546	MF	molybdopterin cofactor binding	0.0327082
				GO:0016048	BP	detection of temperature stimulus	0.0330219
				GO:0015893	BP	drug transport	0.0331805
				GO:0060485	BP	mesenchyme development	0.0333222
				GO:0002548	BP	monocyte chemotaxis	0.0334044
				GO:0051798	BP	positive regulation of hair follicle development	0.0334324
				GO:0050878	BP	regulation of body fluid levels	0.0335559
				GO:0055082	BP	cellular chemical homeostasis	0.0335559
				GO:0002576	BP	platelet degranulation	0.0335559
				GO:1901342	BP	regulation of vasculature development	0.0336145
				GO:0007178	BP	transmembrane receptor protein serine/threonine kinase signaling pathway	0.0337335
				GO:0071695	BP	anatomical structure maturation	0.0338222
				GO:0040007	BP	growth	0.0338222
				GO:0009266	BP	response to temperature stimulus	0.0338222
				GO:0060538	BP	skeletal muscle organ development	0.0343395
				GO:0006873	BP	cellular ion homeostasis	0.0346857
				GO:0032943	BP	mononuclear cell proliferation	0.0346857
				GO:0030656	BP	regulation of vitamin metabolic process	0.0346943
				GO:0042368	BP	vitamin D biosynthetic process	0.0346943
				GO:0060556	BP	regulation of vitamin D biosynthetic process	0.0346943
				GO:0019369	BP	arachidonic acid metabolic process	0.0348013
				GO:0006690	BP	icosanoid metabolic process	0.0348013
				GO:1901568	BP	fatty acid derivative metabolic process	0.0348013
				GO:0060359	BP	response to ammonium ion	0.0356571
				GO:0002544	BP	chronic inflammatory response	0.0357739
				GO:0070663	BP	regulation of leukocyte proliferation	0.0360588
				GO:0022407	BP	regulation of cell-cell adhesion	0.0360588
				GO:0044070	BP	regulation of anion transport	0.0360588
				GO:0007167	BP	enzyme linked receptor protein signaling pathway	0.0360588
				GO:0033690	BP	positive regulation of osteoblast proliferation	0.0362481
				GO:0016323	CC	basolateral plasma membrane	0.0364306
				GO:0046890	BP	regulation of lipid biosynthetic process	0.0366629
				GO:0060536	BP	cartilage morphogenesis	0.0367641
				GO:0042562	MF	hormone binding	0.0368524
				GO:0048522	BP	positive regulation of cellular process	0.0368897
				GO:0046427	BP	positive regulation of JAK-STAT cascade	0.0368897
				GO:0004955	MF	prostaglandin receptor activity	0.0372317
				GO:0006633	BP	fatty acid biosynthetic process	0.0372317
				GO:0015267	MF	channel activity	0.0372317
				GO:0022803	MF	passive transmembrane transporter activity	0.0372317
				GO:0051345	BP	positive regulation of hydrolase activity	0.0372317
				GO:0045933	BP	positive regulation of muscle contraction	0.0372985
				GO:0016725	MF	oxidoreductase activity, acting on CH or CH2 groups	0.0379871
				GO:0045123	BP	cellular extravasation	0.0379871
				GO:0072503	BP	cellular divalent inorganic cation homeostasis	0.0379871
				GO:0052564	BP	response to immune response of other organism involved in symbiotic interaction	0.0379871
				GO:0052572	BP	response to host immune response	0.0379871
				GO:0015837	BP	amine transport	0.0379871
				GO:0051952	BP	regulation of amine transport	0.0379871
				GO:2000116	BP	regulation of cysteine-type endopeptidase activity	0.0381935
				GO:0015908	BP	fatty acid transport	0.0383367
				GO:0046683	BP	response to organophosphorus	0.0383449
				GO:0010718	BP	positive regulation of epithelial to mesenchymal transition	0.0388375
				GO:0022603	BP	regulation of anatomical structure morphogenesis	0.0388513
				GO:0042592	BP	homeostatic process	0.0392159
				GO:0042312	BP	regulation of vasodilation	0.0392234
				GO:0061138	BP	morphogenesis of a branching epithelium	0.0396193
				GO:0060675	BP	ureteric bud morphogenesis	0.0399653
				GO:0006638	BP	neutral lipid metabolic process	0.0399766
				GO:0030278	BP	regulation of ossification	0.0403675
				GO:1901564	BP	organonitrogen compound metabolic process	0.0409968
				GO:0014706	BP	striated muscle tissue development	0.0409968
				GO:0001948	MF	glycoprotein binding	0.0413236
				GO:0065009	BP	regulation of molecular function	0.0414081
				GO:0032874	BP	positive regulation of stress-activated MAPK cascade	0.0414081
				GO:0010563	BP	negative regulation of phosphorus metabolic process	0.041665
				GO:0045936	BP	negative regulation of phosphate metabolic process	0.041665
				GO:0014909	BP	smooth muscle cell migration	0.041665
				GO:0033674	BP	positive regulation of kinase activity	0.0418303
				GO:0008509	MF	anion transmembrane transporter activity	0.0419655
				GO:0071867	BP	response to monoamine stimulus	0.041974
				GO:0071869	BP	response to catecholamine stimulus	0.041974
				GO:0018958	BP	phenol-containing compound metabolic process	0.041974
				GO:0005833	CC	hemoglobin complex	0.0422066
				GO:0043025	CC	neuronal cell body	0.0424446
				GO:0007268	BP	synaptic transmission	0.0427326
				GO:0072089	BP	stem cell proliferation	0.0427326
				GO:0050839	MF	cell adhesion molecule binding	0.0431262
				GO:0006835	BP	dicarboxylic acid transport	0.0433844
				GO:0001936	BP	regulation of endothelial cell proliferation	0.0445196
				GO:0071384	BP	cellular response to corticosteroid stimulus	0.0452257
				GO:0071385	BP	cellular response to glucocorticoid stimulus	0.0452257
				GO:0001763	BP	morphogenesis of a branching structure	0.0453805
				GO:0042745	BP	circadian sleep/wake cycle	0.045525
				GO:0070304	BP	positive regulation of stress-activated protein kinase signaling cascade	0.0459065
				GO:0051716	BP	cellular response to stimulus	0.0459065
				GO:0046660	BP	female sex differentiation	0.0459065
				GO:0090026	BP	positive regulation of monocyte chemotaxis	0.0462916
				GO:0035239	BP	tube morphogenesis	0.046321
				GO:0042752	BP	regulation of circadian rhythm	0.046321
				GO:0022838	MF	substrate-specific channel activity	0.0469354
				GO:0002252	BP	immune effector process	0.0477691
				GO:0070665	BP	positive regulation of leukocyte proliferation	0.0477691
				GO:0030879	BP	mammary gland development	0.0477691
				GO:0043085	BP	positive regulation of catalytic activity	0.0477691
				GO:0005283	MF	sodium:amino acid symporter activity	0.0477691
				GO:0005416	MF	cation:amino acid symporter activity	0.0477691
				GO:0006171	BP	cAMP biosynthetic process	0.0477691
				GO:1901617	BP	organic hydroxy compound biosynthetic process	0.0477912
				GO:0050810	BP	regulation of steroid biosynthetic process	0.048392
				GO:0007269	BP	neurotransmitter secretion	0.048392
				GO:0005344	MF	oxygen transporter activity	0.048392
				GO:0044297	CC	cell body	0.048392
				GO:0043406	BP	positive regulation of MAP kinase activity	0.0485781
				GO:0050997	MF	quaternary ammonium group binding	0.0490783
				GO:0044255	BP	cellular lipid metabolic process	0.0491532
				GO:0044706	BP	multi-multicellular organism process	0.0491532
				GO:0060562	BP	epithelial tube morphogenesis	0.0491532
				GO:0003129	BP	heart induction	0.0498167
				GO:0046884	BP	follicle-stimulating hormone secretion	0.0499767
				GO:0034329	BP	cell junction assembly	0.0499767
				GO:0044093	BP	positive regulation of molecular function	0.0501489
				GO:0046456	BP	icosanoid biosynthetic process	0.0501489
				GO:1901570	BP	fatty acid derivative biosynthetic process	0.0501489
				GO:2000501	BP	regulation of natural killer cell chemotaxis	0.05015
				GO:0048642	BP	negative regulation of skeletal muscle tissue development	0.0502396
				GO:0044710	BP	single-organism metabolic process	0.0506387
				GO:0055065	BP	metal ion homeostasis	0.0506395
				GO:0001820	BP	serotonin secretion	0.0506395
				GO:0005184	MF	neuropeptide hormone activity	0.0507803
				GO:0071624	BP	positive regulation of granulocyte chemotaxis	0.0511438
				GO:0090023	BP	positive regulation of neutrophil chemotaxis	0.0511438
				GO:0004667	MF	prostaglandin-D synthase activity	0.0511438
				GO:0051347	BP	positive regulation of transferase activity	0.0514102
				GO:0070371	BP	ERK1 and ERK2 cascade	0.0515344
				GO:0005215	MF	transporter activity	0.0515344
				GO:0032649	BP	regulation of interferon-gamma production	0.0516229
				GO:0044304	CC	main axon	0.0517895
				GO:0002682	BP	regulation of immune system process	0.052483
				GO:0051955	BP	regulation of amino acid transport	0.0529901
				GO:0007160	BP	cell-matrix adhesion	0.0529901
				GO:0042977	BP	activation of JAK2 kinase activity	0.0529901
				GO:0005372	MF	water transmembrane transporter activity	0.0529901
				GO:0015168	MF	glycerol transmembrane transporter activity	0.0529901
				GO:0015250	MF	water channel activity	0.0529901
				GO:0019755	BP	one-carbon compound transport	0.0529901
				GO:0032371	BP	regulation of sterol transport	0.0529901
				GO:0032374	BP	regulation of cholesterol transport	0.0529901
				GO:0045833	BP	negative regulation of lipid metabolic process	0.0530366
				GO:0044703	BP	multi-organism reproductive process	0.0544487
				GO:0009698	BP	phenylpropanoid metabolic process	0.054476
				GO:0030246	MF	carbohydrate binding	0.054526
				GO:0006082	BP	organic acid metabolic process	0.0546608
				GO:0030100	BP	regulation of endocytosis	0.0546608
				GO:0010632	BP	regulation of epithelial cell migration	0.054667
				GO:0010883	BP	regulation of lipid storage	0.054787
				GO:0045987	BP	positive regulation of smooth muscle contraction	0.0549043
				GO:0090287	BP	regulation of cellular response to growth factor stimulus	0.0550684
				GO:0061317	BP	canonical Wnt receptor signaling pathway involved in cardiac muscle cell fate commitment	0.0550684
				GO:0004954	MF	prostanoid receptor activity	0.0552727
				GO:0042536	BP	negative regulation of tumor necrosis factor biosynthetic process	0.0552727
				GO:0010769	BP	regulation of cell morphogenesis involved in differentiation	0.0554413
				GO:0005178	MF	integrin binding	0.0559152
				GO:0042321	BP	negative regulation of circadian sleep/wake cycle, sleep	0.0559777
				GO:0042754	BP	negative regulation of circadian rhythm	0.0559777
				GO:0044281	BP	small molecule metabolic process	0.0563382
				GO:0022602	BP	ovulation cycle process	0.0563906
				GO:0072507	BP	divalent inorganic cation homeostasis	0.0563971
				GO:0031214	BP	biomineral tissue development	0.0565615
				GO:0014047	BP	glutamate secretion	0.0565615
				GO:0022857	MF	transmembrane transporter activity	0.0567137
				GO:0014063	BP	negative regulation of serotonin secretion	0.0573318
				GO:0055085	BP	transmembrane transport	0.0573318
				GO:0070091	BP	glucagon secretion	0.057458
				GO:0070092	BP	regulation of glucagon secretion	0.057458
				GO:0070093	BP	negative regulation of glucagon secretion	0.057458
				GO:0015718	BP	monocarboxylic acid transport	0.0583613
				GO:0017129	MF	triglyceride binding	0.0595997
				GO:0000982	MF	RNA polymerase II core promoter proximal region sequence-specific DNA binding transcription factor activity	0.0595997
				GO:0060537	BP	muscle tissue development	0.0598483
				GO:0052173	BP	response to defenses of other organism involved in symbiotic interaction	0.0598483
				GO:0052200	BP	response to host defenses	0.0598483
				GO:0075136	BP	response to host	0.0598483
				GO:0052251	BP	induction by organism of defense response of other organism involved in symbiotic interaction	0.0598483
				GO:0001818	BP	negative regulation of cytokine production	0.0601078
				GO:0031406	MF	carboxylic acid binding	0.0609456
				GO:0045766	BP	positive regulation of angiogenesis	0.0609456
				GO:0042554	BP	superoxide anion generation	0.0609456
				GO:0045321	BP	leukocyte activation	0.0609456
				GO:0045682	BP	regulation of epidermis development	0.0609456
				GO:0050670	BP	regulation of lymphocyte proliferation	0.0609456
				GO:0001558	BP	regulation of cell growth	0.0609456
				GO:0034702	CC	ion channel complex	0.061075
				GO:2000725	BP	regulation of cardiac muscle cell differentiation	0.061075
				GO:0046113	BP	nucleobase catabolic process	0.061075
				GO:0071248	BP	cellular response to metal ion	0.061075
				GO:0034436	BP	glycoprotein transport	0.0612625
				GO:0034437	MF	glycoprotein transporter activity	0.0612625
				GO:0051956	BP	negative regulation of amino acid transport	0.0612625
				GO:0032370	BP	positive regulation of lipid transport	0.0612625
				GO:0014812	BP	muscle cell migration	0.0613461
				GO:0004854	MF	xanthine dehydrogenase activity	0.0614123
				GO:0016726	MF	oxidoreductase activity, acting on CH or CH2 groups, NAD or NADP as acceptor	0.0614123
				GO:0051040	BP	regulation of calcium-independent cell-cell adhesion	0.0615416
				GO:0045216	BP	cell-cell junction organization	0.0616345
				GO:0046651	BP	lymphocyte proliferation	0.061865
				GO:0002700	BP	regulation of production of molecular mediator of immune response	0.0618872
				GO:0050790	BP	regulation of catalytic activity	0.0618872
				GO:0030802	BP	regulation of cyclic nucleotide biosynthetic process	0.0624023
				GO:0031623	BP	receptor internalization	0.0627851
				GO:0040008	BP	regulation of growth	0.0628349
				GO:0006775	BP	fat-soluble vitamin metabolic process	0.0629031
				GO:0007214	BP	gamma-aminobutyric acid signaling pathway	0.0629031
				GO:0070099	BP	regulation of chemokine-mediated signaling pathway	0.0629031
				GO:0043280	BP	positive regulation of cysteine-type endopeptidase activity involved in apoptotic process	0.0629031
				GO:0006898	BP	receptor-mediated endocytosis	0.0629031
				GO:0030547	MF	receptor inhibitor activity	0.0629031
				GO:0048019	MF	receptor antagonist activity	0.0629031
				GO:0008585	BP	female gonad development	0.0629031
				GO:2000106	BP	regulation of leukocyte apoptotic process	0.0636
				GO:0030803	BP	negative regulation of cyclic nucleotide biosynthetic process	0.0636
				GO:0030818	BP	negative regulation of cAMP biosynthetic process	0.0636
				GO:0032944	BP	regulation of mononuclear cell proliferation	0.0636
				GO:0001655	BP	urogenital system development	0.0636768
				GO:0022892	MF	substrate-specific transporter activity	0.0636768
				GO:0009991	BP	response to extracellular stimulus	0.0643256
				GO:2000721	BP	positive regulation of transcription from RNA polymerase II promoter involved in smooth muscle cell differentiation	0.065056
				GO:0010884	BP	positive regulation of lipid storage	0.065056
				GO:0052551	BP	response to defense-related nitric oxide production by other organism involved in symbiotic interaction	0.065056
				GO:0052565	BP	response to defense-related host nitric oxide production	0.065056
				GO:0043436	BP	oxoacid metabolic process	0.0653197
				GO:0042742	BP	defense response to bacterium	0.0653197
				GO:0046928	BP	regulation of neurotransmitter secretion	0.0672611
				GO:0060284	BP	regulation of cell development	0.067591
				GO:0042698	BP	ovulation cycle	0.0676506
				GO:0043112	BP	receptor metabolic process	0.0676506
				GO:0042516	BP	regulation of tyrosine phosphorylation of Stat3 protein	0.0680798
				GO:0060389	BP	pathway-restricted SMAD protein phosphorylation	0.0683343
				GO:0072001	BP	renal system development	0.0684999
				GO:0006641	BP	triglyceride metabolic process	0.0686565
				GO:0001938	BP	positive regulation of endothelial cell proliferation	0.0688738
				GO:0010952	BP	positive regulation of peptidase activity	0.0688738
				GO:0046165	BP	alcohol biosynthetic process	0.069302
				GO:0051963	BP	regulation of synapse assembly	0.069302
				GO:0048037	MF	cofactor binding	0.0702058
				GO:0051591	BP	response to cAMP	0.0702058
				GO:0006836	BP	neurotransmitter transport	0.070235
				GO:0042362	BP	fat-soluble vitamin biosynthetic process	0.07034
				GO:0001837	BP	epithelial to mesenchymal transition	0.0709227
				GO:0003306	BP	Wnt receptor signaling pathway involved in heart development	0.0717589
				GO:0006468	BP	protein phosphorylation	0.071787
				GO:0003014	BP	renal system process	0.072354
				GO:0006766	BP	vitamin metabolic process	0.072354
				GO:0019229	BP	regulation of vasoconstriction	0.0738837
				GO:0008285	BP	negative regulation of cell proliferation	0.0738837
				GO:0007585	BP	respiratory gaseous exchange	0.0765015
				GO:0030808	BP	regulation of nucleotide biosynthetic process	0.0765015
				GO:1900371	BP	regulation of purine nucleotide biosynthetic process	0.0765015
				GO:0035924	BP	cellular response to vascular endothelial growth factor stimulus	0.0765015
				GO:0007420	BP	brain development	0.0765015
				GO:0043627	BP	response to estrogen stimulus	0.0769244
				GO:0042692	BP	muscle cell differentiation	0.0769244
				GO:0090092	BP	regulation of transmembrane receptor protein serine/threonine kinase signaling pathway	0.0771971
				GO:0008645	BP	hexose transport	0.0774376
				GO:0015758	BP	glucose transport	0.0774376
				GO:0006865	BP	amino acid transport	0.0774921
				GO:0006875	BP	cellular metal ion homeostasis	0.0790163
				GO:0001649	BP	osteoblast differentiation	0.0795941
				GO:0014074	BP	response to purine-containing compound	0.080199
				GO:0046545	BP	development of primary female sexual characteristics	0.080199
				GO:0022891	MF	substrate-specific transmembrane transporter activity	0.080199
				GO:0016266	BP	O-glycan processing	0.080199
				GO:0042503	BP	tyrosine phosphorylation of Stat3 protein	0.080199
				GO:0065007	BP	biological regulation	0.0804052
				GO:0030799	BP	regulation of cyclic nucleotide metabolic process	0.0810276
				GO:0030594	MF	neurotransmitter receptor activity	0.0811526
				GO:0001759	BP	organ induction	0.0812613
				GO:0031399	BP	regulation of protein modification process	0.0815909
				GO:0006874	BP	cellular calcium ion homeostasis	0.0815909
				GO:0001819	BP	positive regulation of cytokine production	0.0815909
				GO:0015909	BP	long-chain fatty acid transport	0.0822921
				GO:0051489	BP	regulation of filopodium assembly	0.0822921
				GO:0051588	BP	regulation of neurotransmitter transport	0.0822921
				GO:0007193	BP	adenylate cyclase-inhibiting G-protein coupled receptor signaling pathway	0.0825577
				GO:0001822	BP	kidney development	0.0825577
				GO:0015108	MF	chloride transmembrane transporter activity	0.0825577
				GO:0033280	BP	response to vitamin D	0.0826549
				GO:0051606	BP	detection of stimulus	0.082729
				GO:0048609	BP	multicellular organismal reproductive process	0.0835266
				GO:0031663	BP	lipopolysaccharide-mediated signaling pathway	0.0835266
				GO:0015749	BP	monosaccharide transport	0.0835266
				GO:0060491	BP	regulation of cell projection assembly	0.0835266
				GO:0032941	BP	secretion by tissue	0.0840953
				GO:0001658	BP	branching involved in ureteric bud morphogenesis	0.0841694
				GO:0021997	BP	neural plate axis specification	0.0857112
				GO:0071902	BP	positive regulation of protein serine/threonine kinase activity	0.0857193
				GO:0008643	BP	carbohydrate transport	0.0857971
				GO:0030170	MF	pyridoxal phosphate binding	0.0867185
				GO:2001056	BP	positive regulation of cysteine-type endopeptidase activity	0.0882342
				GO:0005216	MF	ion channel activity	0.0889951
				GO:0006639	BP	acylglycerol metabolic process	0.0889951
				GO:0061351	BP	neural precursor cell proliferation	0.0893932
				GO:0002526	BP	acute inflammatory response	0.0903902
				GO:0015501	MF	glutamate:sodium symporter activity	0.0903902
				GO:0010038	BP	response to metal ion	0.0906824
				GO:0033688	BP	regulation of osteoblast proliferation	0.0906824
				GO:0005771	CC	multivesicular body	0.090813
				GO:0032369	BP	negative regulation of lipid transport	0.0911178
				GO:0007600	BP	sensory perception	0.0911829
				GO:0046425	BP	regulation of JAK-STAT cascade	0.0911829
				GO:0002040	BP	sprouting angiogenesis	0.09156
				GO:0050671	BP	positive regulation of lymphocyte proliferation	0.0916696
				GO:0010770	BP	positive regulation of cell morphogenesis involved in differentiation	0.0916696
				GO:0061134	MF	peptidase regulator activity	0.0917056
				GO:0046058	BP	cAMP metabolic process	0.0929035
				GO:0006950	BP	response to stress	0.0935027
				GO:0051412	BP	response to corticosterone stimulus	0.0938985
				GO:0050867	BP	positive regulation of cell activation	0.0942674
				GO:0015103	MF	inorganic anion transmembrane transporter activity	0.0942674
				GO:0044708	BP	single-organism behavior	0.0943378
				GO:0001960	BP	negative regulation of cytokine-mediated signaling pathway	0.0943378
				GO:0043616	BP	keratinocyte proliferation	0.0945195
				GO:0008237	MF	metallopeptidase activity	0.0955025
				GO:0005254	MF	chloride channel activity	0.0955025
				GO:0005520	MF	insulin-like growth factor binding	0.0956024
				GO:0071241	BP	cellular response to inorganic substance	0.0956024
				GO:0030809	BP	negative regulation of nucleotide biosynthetic process	0.0956024
				GO:1900372	BP	negative regulation of purine nucleotide biosynthetic process	0.0956024
				GO:0090075	BP	relaxation of muscle	0.0956908
				GO:0071813	MF	lipoprotein particle binding	0.0956908
				GO:0071814	MF	protein-lipid complex binding	0.0956908
				GO:0019725	BP	cellular homeostasis	0.0960933
				GO:0030817	BP	regulation of cAMP biosynthetic process	0.0960933
				GO:0055080	BP	cation homeostasis	0.0960933
				GO:0019216	BP	regulation of lipid metabolic process	0.0963585
				GO:0043542	BP	endothelial cell migration	0.0981405
				GO:0048659	BP	smooth muscle cell proliferation	0.0988569
				GO:0032946	BP	positive regulation of mononuclear cell proliferation	0.0989915
				GO:0042306	BP	regulation of protein import into nucleus	0.0992223
				GO:0016310	BP	phosphorylation	0.0994061
				GO:0090100	BP	positive regulation of transmembrane receptor protein serine/threonine kinase signaling pathway	0.0998731
				GO:0030800	BP	negative regulation of cyclic nucleotide metabolic process	0.100158
				GO:0030815	BP	negative regulation of cAMP metabolic process	0.100158
				GO:0042311	BP	vasodilation	0.100158
				GO:0002274	BP	myeloid leukocyte activation	0.100381
				GO:0030546	MF	receptor activator activity	0.100393
				GO:0043030	BP	regulation of macrophage activation	0.100709
				GO:0034375	BP	high-density lipoprotein particle remodeling	0.102531
				GO:0050926	BP	regulation of positive chemotaxis	0.10265
				GO:0050927	BP	positive regulation of positive chemotaxis	0.10265
				GO:0010720	BP	positive regulation of cell development	0.103266
				GO:2000479	BP	regulation of cAMP-dependent protein kinase activity	0.104669
				GO:2000179	BP	positive regulation of neural precursor cell proliferation	0.104842
				GO:0005504	MF	fatty acid binding	0.104842
				GO:0001942	BP	hair follicle development	0.104842
				GO:0022404	BP	molting cycle process	0.104842
				GO:0022405	BP	hair cycle process	0.104842
				GO:0032147	BP	activation of protein kinase activity	0.106028
				GO:0042517	BP	positive regulation of tyrosine phosphorylation of Stat3 protein	0.106086
				GO:0051962	BP	positive regulation of nervous system development	0.10767
				GO:0051965	BP	positive regulation of synapse assembly	0.10767
				GO:0060627	BP	regulation of vesicle-mediated transport	0.108003
				GO:0002538	BP	arachidonic acid metabolite production involved in inflammatory response	0.108003
				GO:0002540	BP	leukotriene production involved in inflammatory response	0.108003
				GO:0042976	BP	activation of Janus kinase activity	0.10814
				GO:0015850	BP	organic hydroxy compound transport	0.10814
				GO:0031210	MF	phosphatidylcholine binding	0.108431
				GO:0005581	CC	collagen	0.108898
				GO:0010534	BP	regulation of activation of JAK2 kinase activity	0.108951
				GO:0010535	BP	positive regulation of activation of JAK2 kinase activity	0.108951
				GO:0042307	BP	positive regulation of protein import into nucleus	0.109499
				GO:0046882	BP	negative regulation of follicle-stimulating hormone secretion	0.110393
				GO:0001956	BP	positive regulation of neurotransmitter secretion	0.110393
				GO:0051590	BP	positive regulation of neurotransmitter transport	0.110393
				GO:0048562	BP	embryonic organ morphogenesis	0.110393
				GO:0043270	BP	positive regulation of ion transport	0.111137
				GO:0034392	BP	negative regulation of smooth muscle cell apoptotic process	0.111439
				GO:0050808	BP	synapse organization	0.111584
				GO:0005518	MF	collagen binding	0.113651
				GO:0034707	CC	chloride channel complex	0.113898
				GO:0033684	BP	regulation of luteinizing hormone secretion	0.114272
				GO:0014829	BP	vascular smooth muscle contraction	0.114549
				GO:0097458	CC	neuron part	0.114549
				GO:0003228	BP	atrial cardiac muscle tissue development	0.114595
				GO:0055009	BP	atrial cardiac muscle tissue morphogenesis	0.114595
				GO:2000288	BP	positive regulation of myoblast proliferation	0.114661
				GO:2000291	BP	regulation of myoblast proliferation	0.114661
				GO:0055074	BP	calcium ion homeostasis	0.114661
				GO:0006066	BP	alcohol metabolic process	0.114714
				GO:0050906	BP	detection of stimulus involved in sensory perception	0.115088
				GO:0001078	MF	RNA polymerase II core promoter proximal region sequence-specific DNA binding transcription factor activity involved in negative regulation of transcription	0.116345
				GO:0042160	BP	lipoprotein modification	0.116345
				GO:0042161	BP	lipoprotein oxidation	0.116345
				GO:0042044	BP	fluid transport	0.11668
				GO:0002689	BP	negative regulation of leukocyte chemotaxis	0.11668
				GO:0032602	BP	chemokine production	0.11668
				GO:0031344	BP	regulation of cell projection organization	0.11668
				GO:0043932	BP	ossification involved in bone remodeling	0.11668
				GO:0010950	BP	positive regulation of endopeptidase activity	0.11668
				GO:0033002	BP	muscle cell proliferation	0.11668
				GO:0032914	BP	positive regulation of transforming growth factor beta1 production	0.11668
				GO:1900180	BP	regulation of protein localization to nucleus	0.116731
				GO:0046689	BP	response to mercury ion	0.116731
				GO:0042178	BP	xenobiotic catabolic process	0.116747
				GO:0014834	BP	satellite cell maintenance involved in skeletal muscle regeneration	0.116747
				GO:0044702	BP	single organism reproductive process	0.116747
				GO:0030185	BP	nitric oxide transport	0.116766
				GO:0043236	MF	laminin binding	0.116766
				GO:0048864	BP	stem cell development	0.116766
				GO:0051458	BP	corticotropin secretion	0.116766
				GO:0051459	BP	regulation of corticotropin secretion	0.116766
				GO:0051461	BP	positive regulation of corticotropin secretion	0.116766
				GO:0044087	BP	regulation of cellular component biogenesis	0.116829
				GO:0046881	BP	positive regulation of follicle-stimulating hormone secretion	0.116932
				GO:2000027	BP	regulation of organ morphogenesis	0.117785
				GO:1902230	BP	negative regulation of intrinsic apoptotic signaling pathway in response to DNA damage	0.11786
				GO:0009629	BP	response to gravity	0.11786
				GO:0017159	MF	pantetheine hydrolase activity	0.11859
				GO:0050865	BP	regulation of cell activation	0.119217
				GO:0031638	BP	zymogen activation	0.119571
				GO:0001569	BP	patterning of blood vessels	0.119571
				GO:0071715	BP	icosanoid transport	0.119977
				GO:1901571	BP	fatty acid derivative transport	0.119977
				GO:0051234	BP	establishment of localization	0.120298
				GO:0006694	BP	steroid biosynthetic process	0.120604
				GO:0019373	BP	epoxygenase P450 pathway	0.120661
				GO:0016491	MF	oxidoreductase activity	0.120661
				GO:0010957	BP	negative regulation of vitamin D biosynthetic process	0.120661
				GO:0046137	BP	negative regulation of vitamin metabolic process	0.120661
				GO:0023057	BP	negative regulation of signaling	0.120661
				GO:0002440	BP	production of molecular mediator of immune response	0.121195
				GO:0031069	BP	hair follicle morphogenesis	0.121532
				GO:0055090	BP	acylglycerol homeostasis	0.12158
				GO:0070328	BP	triglyceride homeostasis	0.12158
				GO:0004768	MF	stearoyl-CoA 9-desaturase activity	0.122883
				GO:0016215	MF	acyl-CoA desaturase activity	0.122883
				GO:0001516	BP	prostaglandin biosynthetic process	0.122883
				GO:0046457	BP	prostanoid biosynthetic process	0.122883
				GO:0061035	BP	regulation of cartilage development	0.122904
				GO:0004957	MF	prostaglandin E receptor activity	0.123097
				GO:0033687	BP	osteoblast proliferation	0.123097
				GO:0046883	BP	regulation of hormone secretion	0.123097
				GO:0042416	BP	dopamine biosynthetic process	0.1239
				GO:0007622	BP	rhythmic behavior	0.1239
				GO:0048512	BP	circadian behavior	0.1239
				GO:0008406	BP	gonad development	0.1239
				GO:0043589	BP	skin morphogenesis	0.125507
				GO:0060393	BP	regulation of pathway-restricted SMAD protein phosphorylation	0.125507
				GO:2000726	BP	negative regulation of cardiac muscle cell differentiation	0.12621
				GO:0043184	MF	vascular endothelial growth factor receptor 2 binding	0.126404
				GO:0006145	BP	purine nucleobase catabolic process	0.126484
				GO:0035733	BP	hepatic stellate cell activation	0.126503
				GO:0050804	BP	regulation of synaptic transmission	0.126503
				GO:0032526	BP	response to retinoic acid	0.126503
				GO:0001227	MF	RNA polymerase II transcription regulatory region sequence-specific DNA binding transcription factor activity involved in negative regulation of transcription	0.126889
				GO:0007162	BP	negative regulation of cell adhesion	0.127122
				GO:0050714	BP	positive regulation of protein secretion	0.127122
				GO:0045909	BP	positive regulation of vasodilation	0.127122
				GO:0045598	BP	regulation of fat cell differentiation	0.127122
				GO:0031401	BP	positive regulation of protein modification process	0.127361
				GO:0015075	MF	ion transmembrane transporter activity	0.127361
				GO:0051055	BP	negative regulation of lipid biosynthetic process	0.127618
				GO:0048661	BP	positive regulation of smooth muscle cell proliferation	0.128379
				GO:0000003	BP	reproduction	0.12848
				GO:0007548	BP	sex differentiation	0.129007
				GO:0031644	BP	regulation of neurological system process	0.129057
				GO:0001657	BP	ureteric bud development	0.1295
				GO:0042110	BP	T cell activation	0.1295
				GO:0002675	BP	positive regulation of acute inflammatory response	0.1295
				GO:0097285	BP	cell-type specific apoptotic process	0.1295
				GO:0045859	BP	regulation of protein kinase activity	0.1295
				GO:0030003	BP	cellular cation homeostasis	0.1295
				GO:0042303	BP	molting cycle	0.1295
				GO:0042633	BP	hair cycle	0.1295
				GO:0052031	BP	modulation by symbiont of host defense response	0.1295
				GO:0052255	BP	modulation by organism of defense response of other organism involved in symbiotic interaction	0.1295
				GO:0052509	BP	positive regulation by symbiont of host defense response	0.1295
				GO:0052510	BP	positive regulation by organism of defense response of other organism involved in symbiotic interaction	0.1295
				GO:0052552	BP	modulation by organism of immune response of other organism involved in symbiotic interaction	0.1295
				GO:0052553	BP	modulation by symbiont of host immune response	0.1295
				GO:0050930	BP	induction of positive chemotaxis	0.1295
				GO:0009914	BP	hormone transport	0.130106
				GO:0055007	BP	cardiac muscle cell differentiation	0.130405
				GO:0035556	BP	intracellular signal transduction	0.130861
				GO:0042471	BP	ear morphogenesis	0.131085
				GO:0019221	BP	cytokine-mediated signaling pathway	0.131423
				GO:0050777	BP	negative regulation of immune response	0.131631
				GO:0010744	BP	positive regulation of macrophage derived foam cell differentiation	0.131874
				GO:0060317	BP	cardiac epithelial to mesenchymal transition	0.132756
				GO:0030855	BP	epithelial cell differentiation	0.132756
				GO:0010648	BP	negative regulation of cell communication	0.132756
				GO:0008016	BP	regulation of heart contraction	0.132756
				GO:0035051	BP	cardiocyte differentiation	0.132756
				GO:1900543	BP	negative regulation of purine nucleotide metabolic process	0.132756
				GO:0019752	BP	carboxylic acid metabolic process	0.133138
				GO:0016049	BP	cell growth	0.133222
				GO:0042417	BP	dopamine metabolic process	0.133222
				GO:0014902	BP	myotube differentiation	0.134499
				GO:0045765	BP	regulation of angiogenesis	0.134499
				GO:0060349	BP	bone morphogenesis	0.135157
				GO:0006810	BP	transport	0.135157
				GO:0035065	BP	regulation of histone acetylation	0.136861
				GO:0010243	BP	response to organonitrogen compound	0.137285
				GO:1902229	BP	regulation of intrinsic apoptotic signaling pathway in response to DNA damage	0.137285
				GO:0007595	BP	lactation	0.137587
				GO:0048702	BP	embryonic neurocranium morphogenesis	0.137587
				GO:0030336	BP	negative regulation of cell migration	0.137663
				GO:0007588	BP	excretion	0.137695
				GO:0055081	BP	anion homeostasis	0.138334
				GO:0010517	BP	regulation of phospholipase activity	0.138374
				GO:0051279	BP	regulation of release of sequestered calcium ion into cytosol	0.138959
				GO:0005109	MF	frizzled binding	0.139478
				GO:0046847	BP	filopodium assembly	0.140636
				GO:0008514	MF	organic anion transmembrane transporter activity	0.140906
				GO:0048857	BP	neural nucleus development	0.140906
				GO:0015665	MF	alcohol transmembrane transporter activity	0.140906
				GO:0090189	BP	regulation of branching involved in ureteric bud morphogenesis	0.140906
				GO:0070372	BP	regulation of ERK1 and ERK2 cascade	0.141176
				GO:0060425	BP	lung morphogenesis	0.141176
				GO:0097067	BP	cellular response to thyroid hormone stimulus	0.141176
				GO:0043168	MF	anion binding	0.141484
				GO:0008503	MF	benzodiazepine receptor activity	0.141656
				GO:0048732	BP	gland development	0.141693
				GO:0005160	MF	transforming growth factor beta receptor binding	0.141901
				GO:0005253	MF	anion channel activity	0.142795
				GO:0034361	CC	very-low-density lipoprotein particle	0.142966
				GO:0034385	CC	triglyceride-rich lipoprotein particle	0.142966
				GO:0004620	MF	phospholipase activity	0.143066
				GO:0004890	MF	GABA-A receptor activity	0.143707
				GO:0044319	BP	wound healing, spreading of cells	0.143707
				GO:0090504	BP	epiboly	0.143707
				GO:0090505	BP	epiboly involved in wound healing	0.143707
				GO:0005911	CC	cell-cell junction	0.143868
				GO:0060761	BP	negative regulation of response to cytokine stimulus	0.143868
				GO:0015166	MF	polyol transmembrane transporter activity	0.145829
				GO:0003006	BP	developmental process involved in reproduction	0.145938
				GO:0015918	BP	sterol transport	0.146386
				GO:0030301	BP	cholesterol transport	0.146386
				GO:0030031	BP	cell projection assembly	0.146386
				GO:0048738	BP	cardiac muscle tissue development	0.146386
				GO:0033267	CC	axon part	0.146386
				GO:0004866	MF	endopeptidase inhibitor activity	0.148277
				GO:0060972	BP	left/right pattern formation	0.148277
				GO:0001974	BP	blood vessel remodeling	0.149593
				GO:0040013	BP	negative regulation of locomotion	0.149593
				GO:0048771	BP	tissue remodeling	0.149593
				GO:0016485	BP	protein processing	0.150094
				GO:0010717	BP	regulation of epithelial to mesenchymal transition	0.15183
				GO:0006584	BP	catecholamine metabolic process	0.15183
				GO:0009712	BP	catechol-containing compound metabolic process	0.15183
				GO:0014032	BP	neural crest cell development	0.151989
				GO:0031290	BP	retinal ganglion cell axon guidance	0.152222
				GO:0048598	BP	embryonic morphogenesis	0.152745
				GO:0002694	BP	regulation of leukocyte activation	0.153548
				GO:0002673	BP	regulation of acute inflammatory response	0.154041
				GO:1900542	BP	regulation of purine nucleotide metabolic process	0.155227
				GO:0006801	BP	superoxide metabolic process	0.155707
				GO:0061061	BP	muscle structure development	0.155852
				GO:0045636	BP	positive regulation of melanocyte differentiation	0.156159
				GO:0031345	BP	negative regulation of cell projection organization	0.156159
				GO:0045912	BP	negative regulation of carbohydrate metabolic process	0.15764
				GO:0007389	BP	pattern specification process	0.15823
				GO:0051153	BP	regulation of striated muscle cell differentiation	0.158351
				GO:0050995	BP	negative regulation of lipid catabolic process	0.158873
				GO:0030414	MF	peptidase inhibitor activity	0.158873
				GO:2000146	BP	negative regulation of cell motility	0.159331
				GO:2000736	BP	regulation of stem cell differentiation	0.159331
				GO:0061311	BP	cell surface receptor signaling pathway involved in heart development	0.160072
				GO:0010035	BP	response to inorganic substance	0.160088
				GO:0044058	BP	regulation of digestive system process	0.160088
				GO:0019955	MF	cytokine binding	0.160298
				GO:0005614	CC	interstitial matrix	0.160298
				GO:0030730	BP	sequestering of triglyceride	0.161533
				GO:0043549	BP	regulation of kinase activity	0.162029
				GO:0080134	BP	regulation of response to stress	0.162769
				GO:0019233	BP	sensory perception of pain	0.162949
				GO:0033135	BP	regulation of peptidyl-serine phosphorylation	0.162949
				GO:0004522	MF	pancreatic ribonuclease activity	0.162949
				GO:0070777	BP	D-aspartate transport	0.162949
				GO:0070779	BP	D-aspartate import	0.162949
				GO:0050832	BP	defense response to fungus	0.162949
				GO:0044236	BP	multicellular organismal metabolic process	0.163331
				GO:0071320	BP	cellular response to cAMP	0.164691
				GO:0042359	BP	vitamin D metabolic process	0.164691
				GO:0071300	BP	cellular response to retinoic acid	0.165563
				GO:0005610	CC	laminin-5 complex	0.165563
				GO:0051222	BP	positive regulation of protein transport	0.165935
				GO:0016641	MF	oxidoreductase activity, acting on the CH-NH2 group of donors, oxygen as acceptor	0.166172
				GO:0071868	BP	cellular response to monoamine stimulus	0.166413
				GO:0071870	BP	cellular response to catecholamine stimulus	0.166413
				GO:0010714	BP	positive regulation of collagen metabolic process	0.166413
				GO:0032967	BP	positive regulation of collagen biosynthetic process	0.166413
				GO:0007517	BP	muscle organ development	0.166413
				GO:0030104	BP	water homeostasis	0.166459
				GO:0007159	BP	leukocyte cell-cell adhesion	0.167399
				GO:0006959	BP	humoral immune response	0.167728
				GO:0034447	BP	very-low-density lipoprotein particle clearance	0.167728
				GO:0042157	BP	lipoprotein metabolic process	0.168106
				GO:0006575	BP	cellular modified amino acid metabolic process	0.168106
				GO:0007157	BP	heterophilic cell-cell adhesion	0.169021
				GO:0030054	CC	cell junction	0.169193
				GO:0002090	BP	regulation of receptor internalization	0.169338
				GO:0007342	BP	fusion of sperm to egg plasma membrane	0.169338
				GO:0003097	BP	renal water transport	0.170819
				GO:0050708	BP	regulation of protein secretion	0.170819
				GO:0045664	BP	regulation of neuron differentiation	0.171385
				GO:0042053	BP	regulation of dopamine metabolic process	0.171599
				GO:0044089	BP	positive regulation of cellular component biogenesis	0.171599
				GO:0045980	BP	negative regulation of nucleotide metabolic process	0.171599
				GO:2001300	BP	lipoxin metabolic process	0.171599
				GO:1901983	BP	regulation of protein acetylation	0.171599
				GO:2000756	BP	regulation of peptidyl-lysine acetylation	0.171599
				GO:0007586	BP	digestion	0.171599
				GO:0015874	BP	norepinephrine transport	0.171599
				GO:0004181	MF	metallocarboxypeptidase activity	0.171599
				GO:0003007	BP	heart morphogenesis	0.171599
				GO:0030509	BP	BMP signaling pathway	0.171599
				GO:0010975	BP	regulation of neuron projection development	0.171599
				GO:0045137	BP	development of primary sexual characteristics	0.171599
				GO:0032278	BP	positive regulation of gonadotropin secretion	0.171599
				GO:0009968	BP	negative regulation of signal transduction	0.171599
				GO:0061316	BP	canonical Wnt receptor signaling pathway involved in heart development	0.171599
				GO:0090381	BP	regulation of heart induction	0.171599
				GO:0033239	BP	negative regulation of cellular amine metabolic process	0.171599
				GO:0050961	BP	detection of temperature stimulus involved in sensory perception	0.171864
				GO:0050965	BP	detection of temperature stimulus involved in sensory perception of pain	0.171864
				GO:0034370	BP	triglyceride-rich lipoprotein particle remodeling	0.171864
				GO:0034372	BP	very-low-density lipoprotein particle remodeling	0.171864
				GO:0051128	BP	regulation of cellular component organization	0.171925
				GO:0004180	MF	carboxypeptidase activity	0.171925
				GO:0090288	BP	negative regulation of cellular response to growth factor stimulus	0.171943
				GO:0032393	MF	MHC class I receptor activity	0.171943
				GO:0030890	BP	positive regulation of B cell proliferation	0.171943
				GO:0007156	BP	homophilic cell adhesion	0.171943
				GO:0043065	BP	positive regulation of apoptotic process	0.172062
				GO:0033344	BP	cholesterol efflux	0.172603
				GO:0070324	MF	thyroid hormone binding	0.172603
				GO:0006140	BP	regulation of nucleotide metabolic process	0.173327
				GO:0045077	BP	negative regulation of interferon-gamma biosynthetic process	0.173327
				GO:0002449	BP	lymphocyte mediated immunity	0.173327
				GO:0002062	BP	chondrocyte differentiation	0.173327
				GO:1902106	BP	negative regulation of leukocyte differentiation	0.173327
				GO:0006805	BP	xenobiotic metabolic process	0.173327
				GO:0071466	BP	cellular response to xenobiotic stimulus	0.173327
				GO:0045843	BP	negative regulation of striated muscle tissue development	0.17338
				GO:0003307	BP	regulation of Wnt receptor signaling pathway involved in heart development	0.173409
				GO:0003308	BP	negative regulation of Wnt receptor signaling pathway involved in heart development	0.173409
				GO:0060364	BP	frontal suture morphogenesis	0.173451
				GO:0010533	BP	regulation of activation of Janus kinase activity	0.173451
				GO:0010536	BP	positive regulation of activation of Janus kinase activity	0.173451
				GO:0061135	MF	endopeptidase regulator activity	0.173461
				GO:0002468	BP	dendritic cell antigen processing and presentation	0.173843
				GO:0002604	BP	regulation of dendritic cell antigen processing and presentation	0.173843
				GO:0031652	BP	positive regulation of heat generation	0.174869
				GO:0048020	MF	CCR chemokine receptor binding	0.17505
				GO:0060021	BP	palate development	0.175126
				GO:0060923	BP	cardiac muscle cell fate commitment	0.175683
				GO:0071453	BP	cellular response to oxygen levels	0.176146
				GO:0055123	BP	digestive system development	0.176181
				GO:0060322	BP	head development	0.177106
				GO:0007568	BP	aging	0.177197
				GO:0005251	MF	delayed rectifier potassium channel activity	0.17843
				GO:0050918	BP	positive chemotaxis	0.17843
				GO:0004974	MF	leukotriene receptor activity	0.17843
				GO:0071383	BP	cellular response to steroid hormone stimulus	0.178611
				GO:1901566	BP	organonitrogen compound biosynthetic process	0.178914
				GO:0010595	BP	positive regulation of endothelial cell migration	0.180663
				GO:0035747	BP	natural killer cell chemotaxis	0.180663
				GO:0031349	BP	positive regulation of defense response	0.180663
				GO:0015844	BP	monoamine transport	0.180776
				GO:0002460	BP	adaptive immune response based on somatic recombination of immune receptors built from immunoglobulin superfamily domains	0.181264
				GO:1901701	BP	cellular response to oxygen-containing compound	0.181489
				GO:0097094	BP	craniofacial suture morphogenesis	0.18152
				GO:0044306	CC	neuron projection terminus	0.181658
				GO:0019432	BP	triglyceride biosynthetic process	0.181747
				GO:0050864	BP	regulation of B cell activation	0.18209
				GO:0032403	MF	protein complex binding	0.182526
				GO:0009410	BP	response to xenobiotic stimulus	0.183659
				GO:0030169	MF	low-density lipoprotein particle binding	0.183659
				GO:0043518	BP	negative regulation of DNA damage response, signal transduction by p53 class mediator	0.183659
				GO:2000353	BP	positive regulation of endothelial cell apoptotic process	0.184307
				GO:0042045	BP	epithelial fluid transport	0.184427
				GO:0014048	BP	regulation of glutamate secretion	0.184427
				GO:1901698	BP	response to nitrogen compound	0.184427
				GO:0048146	BP	positive regulation of fibroblast proliferation	0.184427
				GO:0007623	BP	circadian rhythm	0.184427
				GO:1901998	BP	toxin transport	0.184427
				GO:0043068	BP	positive regulation of programmed cell death	0.185004
				GO:0030814	BP	regulation of cAMP metabolic process	0.185004
				GO:0048144	BP	fibroblast proliferation	0.185183
				GO:0014072	BP	response to isoquinoline alkaloid	0.185202
				GO:0051271	BP	negative regulation of cellular component movement	0.186555
				GO:0014824	BP	artery smooth muscle contraction	0.186822
				GO:0001505	BP	regulation of neurotransmitter levels	0.186907
				GO:0021984	BP	adenohypophysis development	0.187076
				GO:0031667	BP	response to nutrient levels	0.188193
				GO:0021761	BP	limbic system development	0.188624
				GO:0072677	BP	eosinophil migration	0.189464
				GO:0035066	BP	positive regulation of histone acetylation	0.189464
				GO:0042886	BP	amide transport	0.189464
				GO:0051246	BP	regulation of protein metabolic process	0.189464
				GO:0072676	BP	lymphocyte migration	0.190551
				GO:0004857	MF	enzyme inhibitor activity	0.191328
				GO:0051152	BP	positive regulation of smooth muscle cell differentiation	0.191989
				GO:0010745	BP	negative regulation of macrophage derived foam cell differentiation	0.193211
				GO:0042060	BP	wound healing	0.193593
				GO:0016413	MF	O-acetyltransferase activity	0.193982
				GO:0060191	BP	regulation of lipase activity	0.193982
				GO:0032355	BP	response to estradiol stimulus	0.193982
				GO:0042445	BP	hormone metabolic process	0.193982
				GO:0006942	BP	regulation of striated muscle contraction	0.19409
				GO:0019883	BP	antigen processing and presentation of endogenous antigen	0.194701
				GO:0097066	BP	response to thyroid hormone stimulus	0.195283
				GO:0035234	BP	germ cell programmed cell death	0.195373
				GO:0002443	BP	leukocyte mediated immunity	0.19844
				GO:0050789	BP	regulation of biological process	0.198858
				GO:0048739	BP	cardiac muscle fiber development	0.199021
				GO:2000177	BP	regulation of neural precursor cell proliferation	0.199349

## Sheet: Tab I - Stabilizing_Genes
category	KEGG TERM	padj		GO Category	Ontology	GO Term	padj
3040	Spliceosome	6.47e-23		GO:0032991	CC	macromolecular complex	3.05352e-109
3010	Ribosome	3.19e-22		GO:0044424	CC	intracellular part	7.06588e-95
3013	RNA transport	2.75e-15		GO:0005622	CC	intracellular	4.08568e-93
3050	Proteasome	6.39e-15		GO:0043229	CC	intracellular organelle	1.6148e-92
4141	Protein processing in endoplasmic reticulum	6.39e-15		GO:0043226	CC	organelle	4.58366e-92
190	Oxidative phosphorylation	1.03e-12		GO:0043231	CC	intracellular membrane-bounded organelle	2.82865e-90
5016	Huntington's disease	1.23e-11		GO:0043227	CC	membrane-bounded organelle	2.82865e-90
5012	Parkinson's disease	3.76e-11		GO:0044446	CC	intracellular organelle part	3.46655e-86
4120	Ubiquitin mediated proteolysis	4.53e-09		GO:0044422	CC	organelle part	1.34283e-84
3015	mRNA surveillance pathway	2.02e-07		GO:0016071	BP	mRNA metabolic process	2.01483e-80
5010	Alzheimer's disease	2.63e-07		GO:0043234	CC	protein complex	6.37052e-68
5131	Shigellosis	8.71e-07		GO:0044260	BP	cellular macromolecule metabolic process	9.20362e-66
20	Citrate cycle (TCA cycle)	3.4e-05		GO:0005515	MF	protein binding	4.82072e-64
4145	Phagosome	6.62e-05		GO:0005623	CC	cell	6.64747e-63
5110	Vibrio cholerae infection	6.94e-05		GO:0044464	CC	cell part	6.64747e-63
5130	Pathogenic Escherichia coli infection	0.000222214		GO:0005737	CC	cytoplasm	2.78364e-62
3018	RNA degradation	0.00027998		GO:0044267	BP	cellular protein metabolic process	5.27211e-61
5100	Bacterial invasion of epithelial cells	0.000314834		GO:0003723	MF	RNA binding	9.52682e-61
5120	Epithelial cell signaling in Helicobacter pylori infection	0.000326461		GO:0044428	CC	nuclear part	3.03568e-60
4144	Endocytosis	0.000326461		GO:0005634	CC	nucleus	9.55068e-59
4810	Regulation of actin cytoskeleton	0.000442505		GO:0030529	CC	ribonucleoprotein complex	2.35039e-58
4722	Neurotrophin signaling pathway	0.000568842		GO:0043170	BP	macromolecule metabolic process	1.40082e-57
4260	Cardiac muscle contraction	0.000568842		GO:0044444	CC	cytoplasmic part	3.54109e-57
3060	Protein export	0.000767055		GO:0044237	BP	cellular metabolic process	2.01318e-56
4966	Collecting duct acid secretion	0.00335114		GO:0008150	BP	biological_process	3.23467e-54
4962	Vasopressin-regulated water reabsorption	0.00616532		GO:0009987	BP	cellular process	9.29484e-53
4130	SNARE interactions in vesicular transport	0.0083033		GO:0070013	CC	intracellular organelle lumen	1.29458e-51
4910	Insulin signaling pathway	0.00885797		GO:0044265	BP	cellular macromolecule catabolic process	1.32561e-51
5211	Renal cell carcinoma	0.00908233		GO:0019538	BP	protein metabolic process	3.91601e-51
5215	Prostate cancer	0.0102566		GO:0008152	BP	metabolic process	4.76857e-51
3008	Ribosome biogenesis in eukaryotes	0.0126504		GO:0044238	BP	primary metabolic process	6.61284e-51
4612	Antigen processing and presentation	0.0126504		GO:0031974	CC	membrane-enclosed lumen	1.21456e-50
4140	Regulation of autophagy	0.0127795		GO:0043233	CC	organelle lumen	1.60723e-50
4142	Lysosome	0.0155559		GO:0046907	BP	intracellular transport	2.10597e-49
4520	Adherens junction	0.0178352		GO:0031981	CC	nuclear lumen	2.01729e-48
4530	Tight junction	0.0180988		GO:0071704	BP	organic substance metabolic process	3.54366e-48
5220	Chronic myeloid leukemia	0.0231336		GO:0005575	CC	cellular_component	1.94344e-47
5160	Hepatitis C	0.0312829		GO:0010467	BP	gene expression	1.61806e-46
4720	Long-term potentiation	0.0431548		GO:0009057	BP	macromolecule catabolic process	1.40295e-45
4660	T cell receptor signaling pathway	0.061299		GO:0005654	CC	nucleoplasm	1.86494e-44
5213	Endometrial cancer	0.0618093		GO:0005488	MF	binding	3.09296e-44
4012	ErbB signaling pathway	0.0643594		GO:0016032	BP	viral process	3.17941e-44
5212	Pancreatic cancer	0.06669		GO:0044403	BP	symbiosis, encompassing mutualism through parasitism	5.72871e-44
510	N-Glycan biosynthesis	0.075206		GO:0044419	BP	interspecies interaction between organisms	5.72871e-44
4510	Focal adhesion	0.101543		GO:0015031	BP	protein transport	7.12183e-44
4010	MAPK signaling pathway	0.108438		GO:0044764	BP	multi-organism cellular process	7.72322e-44
4114	Oocyte meiosis	0.109407		GO:0006412	BP	translation	2.88339e-43
5214	Glioma	0.18608		GO:0045184	BP	establishment of protein localization	4.49692e-43
970	Aminoacyl-tRNA biosynthesis	0.18608		GO:0005829	CC	cytosol	1.94622e-42
5142	Chagas disease (American trypanosomiasis)	0.188851		GO:0033036	BP	macromolecule localization	5.48677e-42
5200	Pathways in cancer	0.193295		GO:0006397	BP	mRNA processing	9.27266e-41
				GO:0003674	MF	molecular_function	1.16212e-39
				GO:0008104	BP	protein localization	1.16212e-39
				GO:0016044	BP	cellular membrane organization	2.76094e-39
				GO:0061024	BP	membrane organization	4.15951e-39
				GO:0006139	BP	nucleobase-containing compound metabolic process	1.15698e-37
				GO:0008380	BP	RNA splicing	1.771e-37
				GO:0006396	BP	RNA processing	3.43889e-37
				GO:0016070	BP	RNA metabolic process	4.28336e-36
				GO:0071702	BP	organic substance transport	4.28336e-36
				GO:0051649	BP	establishment of localization in cell	4.34716e-36
				GO:0051641	BP	cellular localization	5.02192e-36
				GO:0016482	BP	cytoplasmic transport	1.47643e-35
				GO:0046483	BP	heterocycle metabolic process	3.64055e-35
				GO:0090304	BP	nucleic acid metabolic process	6.01005e-35
				GO:0006725	BP	cellular aromatic compound metabolic process	2.66683e-34
				GO:0006413	BP	translational initiation	4.83784e-34
				GO:0034641	BP	cellular nitrogen compound metabolic process	8.12054e-34
				GO:1901360	BP	organic cyclic compound metabolic process	1.38364e-33
				GO:0044248	BP	cellular catabolic process	2.5141e-33
				GO:0006807	BP	nitrogen compound metabolic process	8.04181e-33
				GO:0006810	BP	transport	3.14961e-32
				GO:0044257	BP	cellular protein catabolic process	2.04035e-31
				GO:0000375	BP	RNA splicing, via transesterification reactions	6.29806e-31
				GO:0051234	BP	establishment of localization	6.84019e-31
				GO:0006886	BP	intracellular protein transport	8.24334e-31
				GO:0051603	BP	proteolysis involved in cellular protein catabolic process	1.10112e-30
				GO:0043632	BP	modification-dependent macromolecule catabolic process	3.91567e-30
				GO:0006511	BP	ubiquitin-dependent protein catabolic process	5.03881e-30
				GO:0019941	BP	modification-dependent protein catabolic process	7.12814e-30
				GO:0070727	BP	cellular macromolecule localization	7.81136e-30
				GO:0000377	BP	RNA splicing, via transesterification reactions with bulged adenosine as nucleophile	1.40128e-29
				GO:0000398	BP	mRNA splicing, via spliceosome	1.40128e-29
				GO:0034613	BP	cellular protein localization	3.26927e-29
				GO:0030163	BP	protein catabolic process	4.64698e-29
				GO:1901575	BP	organic substance catabolic process	8.46815e-29
				GO:0045047	BP	protein targeting to ER	1.59096e-28
				GO:0070647	BP	protein modification by small protein conjugation or removal	2.01368e-28
				GO:0070972	BP	protein localization to endoplasmic reticulum	2.97307e-28
				GO:0009056	BP	catabolic process	5.11059e-28
				GO:0006613	BP	cotranslational protein targeting to membrane	5.19524e-28
				GO:0072599	BP	establishment of protein localization to endoplasmic reticulum	6.697e-28
				GO:0051704	BP	multi-organism process	6.98656e-28
				GO:0000956	BP	nuclear-transcribed mRNA catabolic process	1.52598e-27
				GO:0006614	BP	SRP-dependent cotranslational protein targeting to membrane	4.63404e-27
				GO:0000184	BP	nuclear-transcribed mRNA catabolic process, nonsense-mediated decay	1.50435e-26
				GO:0006612	BP	protein targeting to membrane	9.62538e-26
				GO:0034645	BP	cellular macromolecule biosynthetic process	1.2517e-25
				GO:0071840	BP	cellular component organization or biogenesis	1.28718e-25
				GO:0006402	BP	mRNA catabolic process	6.39467e-25
				GO:0006401	BP	RNA catabolic process	1.4961e-24
				GO:0009059	BP	macromolecule biosynthetic process	1.88583e-24
				GO:0090150	BP	establishment of protein localization to membrane	3.06743e-24
				GO:0031090	CC	organelle membrane	7.11205e-24
				GO:0044451	CC	nucleoplasm part	9.5487e-24
				GO:0044763	BP	single-organism cellular process	1.19148e-23
				GO:0019058	BP	viral infectious cycle	2.9504e-23
				GO:0032984	BP	macromolecular complex disassembly	5.44302e-23
				GO:0051179	BP	localization	6.4096e-23
				GO:0016043	BP	cellular component organization	7.13666e-23
				GO:0032446	BP	protein modification by small protein conjugation	7.52411e-23
				GO:0044699	BP	single-organism process	7.5527e-23
				GO:0003676	MF	nucleic acid binding	1.8729e-22
				GO:0016567	BP	protein ubiquitination	2.96632e-22
				GO:0019080	BP	viral genome expression	3.0001e-22
				GO:0043228	CC	non-membrane-bounded organelle	4.56653e-22
				GO:0043232	CC	intracellular non-membrane-bounded organelle	4.56653e-22
				GO:0033365	BP	protein localization to organelle	1.0586e-21
				GO:0019083	BP	viral transcription	1.73393e-21
				GO:1901576	BP	organic substance biosynthetic process	2.02598e-21
				GO:0006464	BP	cellular protein modification process	3.43141e-21
				GO:0036211	BP	protein modification process	3.43141e-21
				GO:0022613	BP	ribonucleoprotein complex biogenesis	3.65161e-21
				GO:0032268	BP	regulation of cellular protein metabolic process	4.89428e-21
				GO:0006605	BP	protein targeting	7.24602e-21
				GO:0006414	BP	translational elongation	8.31935e-21
				GO:1901363	MF	heterocyclic compound binding	8.49041e-21
				GO:0044249	BP	cellular biosynthetic process	9.92739e-21
				GO:0043412	BP	macromolecule modification	1.1515e-20
				GO:0009058	BP	biosynthetic process	1.19452e-20
				GO:0072594	BP	establishment of protein localization to organelle	1.20023e-20
				GO:0060255	BP	regulation of macromolecule metabolic process	1.85622e-20
				GO:0072657	BP	protein localization to membrane	2.18821e-20
				GO:0010608	BP	posttranscriptional regulation of gene expression	2.68245e-20
				GO:0044445	CC	cytosolic part	2.94024e-20
				GO:0006415	BP	translational termination	3.71882e-20
				GO:0097159	MF	organic cyclic compound binding	4.11885e-20
				GO:0005681	CC	spliceosomal complex	4.21033e-20
				GO:0006417	BP	regulation of translation	4.39294e-20
				GO:0022626	CC	cytosolic ribosome	1.05517e-19
				GO:0006508	BP	proteolysis	1.1591e-19
				GO:0043161	BP	proteasomal ubiquitin-dependent protein catabolic process	1.61202e-19
				GO:0022411	BP	cellular component disassembly	3.48573e-19
				GO:0010498	BP	proteasomal protein catabolic process	4.22696e-19
				GO:0019222	BP	regulation of metabolic process	5.43237e-19
				GO:0051246	BP	regulation of protein metabolic process	7.92568e-19
				GO:0048193	BP	Golgi vesicle transport	1.11992e-18
				GO:0043624	BP	cellular protein complex disassembly	1.83191e-18
				GO:0005840	CC	ribosome	2.76291e-18
				GO:0044765	BP	single-organism transport	4.81189e-18
				GO:0043241	BP	protein complex disassembly	5.98974e-18
				GO:0051028	BP	mRNA transport	7.02353e-18
				GO:0050789	BP	regulation of biological process	7.02353e-18
				GO:0031323	BP	regulation of cellular metabolic process	8.28605e-18
				GO:0071826	BP	ribonucleoprotein complex subunit organization	2.08303e-17
				GO:0065007	BP	biological regulation	2.17213e-17
				GO:0003735	MF	structural constituent of ribosome	2.52145e-17
				GO:0006403	BP	RNA localization	2.52145e-17
				GO:0000209	BP	protein polyubiquitination	3.46278e-17
				GO:0043933	BP	macromolecular complex subunit organization	3.65492e-17
				GO:0006996	BP	organelle organization	4.0765e-17
				GO:0050657	BP	nucleic acid transport	4.38977e-17
				GO:0050658	BP	RNA transport	4.38977e-17
				GO:0051236	BP	establishment of RNA localization	4.38977e-17
				GO:0000502	CC	proteasome complex	6.28429e-17
				GO:0022618	BP	ribonucleoprotein complex assembly	7.69279e-17
				GO:0080090	BP	regulation of primary metabolic process	8.01966e-17
				GO:0016604	CC	nuclear body	8.01966e-17
				GO:0050794	BP	regulation of cellular process	1.56378e-16
				GO:0012505	CC	endomembrane system	6.34435e-16
				GO:0016607	CC	nuclear speck	6.52344e-16
				GO:0034655	BP	nucleobase-containing compound catabolic process	1.08491e-15
				GO:0044391	CC	ribosomal subunit	2.14258e-15
				GO:0071013	CC	catalytic step 2 spliceosome	2.92013e-15
				GO:0010468	BP	regulation of gene expression	4.41968e-15
				GO:0022625	CC	cytosolic large ribosomal subunit	4.59076e-15
				GO:0006977	BP	DNA damage response, signal transduction by p53 class mediator resulting in cell cycle arrest	6.91248e-15
				GO:0072413	BP	signal transduction involved in mitotic cell cycle checkpoint	6.91248e-15
				GO:0072431	BP	signal transduction involved in mitotic G1 DNA damage checkpoint	6.91248e-15
				GO:0019439	BP	aromatic compound catabolic process	1.35826e-14
				GO:0046700	BP	heterocycle catabolic process	1.46506e-14
				GO:0051701	BP	interaction with host	1.70884e-14
				GO:0031982	CC	vesicle	1.77502e-14
				GO:0006405	BP	RNA export from nucleus	1.98129e-14
				GO:0072395	BP	signal transduction involved in cell cycle checkpoint	2.06776e-14
				GO:0072401	BP	signal transduction involved in DNA integrity checkpoint	2.06776e-14
				GO:0072422	BP	signal transduction involved in DNA damage checkpoint	2.06776e-14
				GO:0016192	BP	vesicle-mediated transport	2.12016e-14
				GO:1901361	BP	organic cyclic compound catabolic process	2.81972e-14
				GO:0015931	BP	nucleobase-containing compound transport	2.97392e-14
				GO:0044270	BP	cellular nitrogen compound catabolic process	4.20251e-14
				GO:0002479	BP	antigen processing and presentation of exogenous peptide antigen via MHC class I, TAP-dependent	4.60966e-14
				GO:0032774	BP	RNA biosynthetic process	4.99555e-14
				GO:0002474	BP	antigen processing and presentation of peptide antigen via MHC class I	5.19995e-14
				GO:0031571	BP	mitotic G1 DNA damage checkpoint	5.61925e-14
				GO:0044783	BP	G1 DNA damage checkpoint	5.61925e-14
				GO:0051171	BP	regulation of nitrogen compound metabolic process	5.88485e-14
				GO:0051168	BP	nuclear export	6.87801e-14
				GO:0034654	BP	nucleobase-containing compound biosynthetic process	7.17555e-14
				GO:0000166	MF	nucleotide binding	7.17555e-14
				GO:1901265	MF	nucleoside phosphate binding	7.17555e-14
				GO:0009893	BP	positive regulation of metabolic process	8.79374e-14
				GO:0003729	MF	mRNA binding	1.1945e-13
				GO:0019048	BP	modulation by virus of host morphology or physiology	1.93219e-13
				GO:2000134	BP	negative regulation of G1/S transition of mitotic cell cycle	2.19526e-13
				GO:0034622	BP	cellular macromolecular complex assembly	2.43899e-13
				GO:0044774	BP	mitotic DNA integrity checkpoint	2.76162e-13
				GO:0044003	BP	modification by symbiont of host morphology or physiology	2.76162e-13
				GO:0008219	BP	cell death	2.76162e-13
				GO:0044773	BP	mitotic DNA damage checkpoint	2.90837e-13
				GO:0016265	BP	death	3.13407e-13
				GO:0042590	BP	antigen processing and presentation of exogenous peptide antigen via MHC class I	3.27682e-13
				GO:0031325	BP	positive regulation of cellular metabolic process	5.22465e-13
				GO:0031410	CC	cytoplasmic vesicle	5.29259e-13
				GO:0019438	BP	aromatic compound biosynthetic process	5.90253e-13
				GO:2000112	BP	regulation of cellular macromolecule biosynthetic process	6.82239e-13
				GO:0007049	BP	cell cycle	8.47923e-13
				GO:0018130	BP	heterocycle biosynthetic process	1.02641e-12
				GO:1901362	BP	organic cyclic compound biosynthetic process	1.02641e-12
				GO:0051817	BP	modification of morphology or physiology of other organism involved in symbiotic interaction	1.32761e-12
				GO:0006406	BP	mRNA export from nucleus	1.41825e-12
				GO:0031326	BP	regulation of cellular biosynthetic process	1.52578e-12
				GO:0044271	BP	cellular nitrogen compound biosynthetic process	2.01751e-12
				GO:0010556	BP	regulation of macromolecule biosynthetic process	2.34239e-12
				GO:0035821	BP	modification of morphology or physiology of other organism	2.34239e-12
				GO:0010604	BP	positive regulation of macromolecule metabolic process	2.36449e-12
				GO:0036094	MF	small molecule binding	3.37285e-12
				GO:0033554	BP	cellular response to stress	3.38688e-12
				GO:0009889	BP	regulation of biosynthetic process	3.67448e-12
				GO:0006521	BP	regulation of cellular amino acid metabolic process	4.27131e-12
				GO:0019884	BP	antigen processing and presentation of exogenous antigen	4.76915e-12
				GO:0051437	BP	positive regulation of ubiquitin-protein ligase activity involved in mitotic cell cycle	5.24828e-12
				GO:0002478	BP	antigen processing and presentation of exogenous peptide antigen	5.95166e-12
				GO:0010605	BP	negative regulation of macromolecule metabolic process	5.95166e-12
				GO:0051169	BP	nuclear transport	5.95811e-12
				GO:0051443	BP	positive regulation of ubiquitin-protein ligase activity	6.68282e-12
				GO:0003743	MF	translation initiation factor activity	7.57396e-12
				GO:0051439	BP	regulation of ubiquitin-protein ligase activity involved in mitotic cell cycle	7.94912e-12
				GO:0006446	BP	regulation of translational initiation	8.62391e-12
				GO:0005768	CC	endosome	9.33405e-12
				GO:0042470	CC	melanosome	1.0146e-11
				GO:0048770	CC	pigment granule	1.0146e-11
				GO:0006913	BP	nucleocytoplasmic transport	1.01764e-11
				GO:0071156	BP	regulation of cell cycle arrest	1.0325e-11
				GO:0019899	MF	enzyme binding	2.64572e-11
				GO:0017111	MF	nucleoside-triphosphatase activity	2.67097e-11
				GO:0071158	BP	positive regulation of cell cycle arrest	2.76041e-11
				GO:0015934	CC	large ribosomal subunit	3.70958e-11
				GO:0048002	BP	antigen processing and presentation of peptide antigen	3.93322e-11
				GO:0009892	BP	negative regulation of metabolic process	4.08689e-11
				GO:0031988	CC	membrane-bounded vesicle	4.52424e-11
				GO:0051438	BP	regulation of ubiquitin-protein ligase activity	4.54233e-11
				GO:0065003	BP	macromolecular complex assembly	4.68964e-11
				GO:0008135	MF	translation factor activity, nucleic acid binding	5.37476e-11
				GO:0012501	BP	programmed cell death	6.06708e-11
				GO:0031324	BP	negative regulation of cellular metabolic process	6.5715e-11
				GO:0016881	MF	acid-amino acid ligase activity	7.51158e-11
				GO:0006915	BP	apoptotic process	7.57017e-11
				GO:0016462	MF	pyrophosphatase activity	7.7375e-11
				GO:0016568	BP	chromatin modification	8.34881e-11
				GO:0016817	MF	hydrolase activity, acting on acid anhydrides	8.65528e-11
				GO:0016818	MF	hydrolase activity, acting on acid anhydrides, in phosphorus-containing anhydrides	1.10582e-10
				GO:0051351	BP	positive regulation of ligase activity	1.12092e-10
				GO:0048523	BP	negative regulation of cellular process	1.308e-10
				GO:0031145	BP	anaphase-promoting complex-dependent proteasomal ubiquitin-dependent protein catabolic process	1.35737e-10
				GO:0019219	BP	regulation of nucleobase-containing compound metabolic process	1.57041e-10
				GO:0031124	BP	mRNA 3'-end processing	1.84217e-10
				GO:0051436	BP	negative regulation of ubiquitin-protein ligase activity involved in mitotic cell cycle	2.24506e-10
				GO:0016023	CC	cytoplasmic membrane-bounded vesicle	2.30535e-10
				GO:0019882	BP	antigen processing and presentation	2.91985e-10
				GO:0005198	MF	structural molecule activity	3.40141e-10
				GO:0006325	BP	chromatin organization	3.59465e-10
				GO:0051247	BP	positive regulation of protein metabolic process	3.89057e-10
				GO:0032270	BP	positive regulation of cellular protein metabolic process	4.35317e-10
				GO:1901991	BP	negative regulation of mitotic cell cycle phase transition	4.44879e-10
				GO:0006901	BP	vesicle coating	4.57229e-10
				GO:0051340	BP	regulation of ligase activity	4.97349e-10
				GO:0031123	BP	RNA 3'-end processing	4.98556e-10
				GO:0019787	MF	small conjugating protein ligase activity	5.18744e-10
				GO:0048519	BP	negative regulation of biological process	5.30889e-10
				GO:0005730	CC	nucleolus	5.43718e-10
				GO:0016874	MF	ligase activity	6.01509e-10
				GO:0033238	BP	regulation of cellular amine metabolic process	7.43526e-10
				GO:0051352	BP	negative regulation of ligase activity	8.31495e-10
				GO:0051444	BP	negative regulation of ubiquitin-protein ligase activity	8.31495e-10
				GO:0004842	MF	ubiquitin-protein ligase activity	8.8729e-10
				GO:2000045	BP	regulation of G1/S transition of mitotic cell cycle	1.0416e-09
				GO:0007093	BP	mitotic cell cycle checkpoint	1.08284e-09
				GO:0031396	BP	regulation of protein ubiquitination	1.49224e-09
				GO:0044085	BP	cellular component biogenesis	1.61771e-09
				GO:0051082	MF	unfolded protein binding	2.49459e-09
				GO:0000077	BP	DNA damage checkpoint	2.8281e-09
				GO:0030330	BP	DNA damage response, signal transduction by p53 class mediator	3.04671e-09
				GO:0043066	BP	negative regulation of apoptotic process	4.12875e-09
				GO:0000151	CC	ubiquitin ligase complex	4.52529e-09
				GO:0022402	BP	cell cycle process	5.46286e-09
				GO:0071822	BP	protein complex subunit organization	5.77649e-09
				GO:0051276	BP	chromosome organization	5.85016e-09
				GO:0031570	BP	DNA integrity checkpoint	7.05212e-09
				GO:0048522	BP	positive regulation of cellular process	7.05212e-09
				GO:0031397	BP	negative regulation of protein ubiquitination	7.28567e-09
				GO:0031975	CC	envelope	8.90191e-09
				GO:0031967	CC	organelle envelope	9.26998e-09
				GO:0051252	BP	regulation of RNA metabolic process	9.75977e-09
				GO:0016879	MF	ligase activity, forming carbon-nitrogen bonds	1.10696e-08
				GO:0042770	BP	signal transduction in response to DNA damage	1.28395e-08
				GO:0043069	BP	negative regulation of programmed cell death	1.3538e-08
				GO:0000139	CC	Golgi membrane	1.38217e-08
				GO:0006351	BP	transcription, DNA-dependent	1.64005e-08
				GO:0051248	BP	negative regulation of protein metabolic process	1.65515e-08
				GO:0006900	BP	membrane budding	1.68488e-08
				GO:0032269	BP	negative regulation of cellular protein metabolic process	2.17939e-08
				GO:0048199	BP	vesicle targeting, to, from or within Golgi	2.1938e-08
				GO:0016887	MF	ATPase activity	2.19527e-08
				GO:0060548	BP	negative regulation of cell death	2.99731e-08
				GO:0006366	BP	transcription from RNA polymerase II promoter	3.01921e-08
				GO:0006903	BP	vesicle targeting	3.04249e-08
				GO:0005794	CC	Golgi apparatus	3.27698e-08
				GO:0016569	BP	covalent chromatin modification	3.28691e-08
				GO:1901990	BP	regulation of mitotic cell cycle phase transition	3.28691e-08
				GO:0016570	BP	histone modification	3.28811e-08
				GO:0016197	BP	endosomal transport	3.59256e-08
				GO:0035966	BP	response to topologically incorrect protein	3.80931e-08
				GO:0006986	BP	response to unfolded protein	4.39909e-08
				GO:0031398	BP	positive regulation of protein ubiquitination	4.51508e-08
				GO:0048518	BP	positive regulation of biological process	4.80166e-08
				GO:0005694	CC	chromosome	4.91143e-08
				GO:0031401	BP	positive regulation of protein modification process	8.75449e-08
				GO:0065008	BP	regulation of biological quality	8.97981e-08
				GO:0006984	BP	ER-nucleus signaling pathway	9.2948e-08
				GO:0072331	BP	signal transduction by p53 class mediator	1.15635e-07
				GO:0031399	BP	regulation of protein modification process	1.28103e-07
				GO:0006888	BP	ER to Golgi vesicle-mediated transport	1.43841e-07
				GO:0000278	BP	mitotic cell cycle	2.04547e-07
				GO:0044427	CC	chromosomal part	2.06773e-07
				GO:0042175	CC	nuclear outer membrane-endoplasmic reticulum membrane network	2.1237e-07
				GO:0010948	BP	negative regulation of cell cycle process	2.16543e-07
				GO:0003824	MF	catalytic activity	2.29567e-07
				GO:0005839	CC	proteasome core complex	2.83746e-07
				GO:1901988	BP	negative regulation of cell cycle phase transition	2.8395e-07
				GO:0006091	BP	generation of precursor metabolites and energy	2.91328e-07
				GO:0005798	CC	Golgi-associated vesicle	2.94472e-07
				GO:0044431	CC	Golgi apparatus part	3.30024e-07
				GO:0035967	BP	cellular response to topologically incorrect protein	3.47616e-07
				GO:0012506	CC	vesicle membrane	3.56719e-07
				GO:0042254	BP	ribosome biogenesis	3.59097e-07
				GO:0042981	BP	regulation of apoptotic process	5.14061e-07
				GO:2001141	BP	regulation of RNA biosynthetic process	5.30985e-07
				GO:0006974	BP	response to DNA damage stimulus	5.47113e-07
				GO:0016282	CC	eukaryotic 43S preinitiation complex	5.61021e-07
				GO:0070993	CC	translation preinitiation complex	5.61021e-07
				GO:0034620	BP	cellular response to unfolded protein	5.97119e-07
				GO:0005783	CC	endoplasmic reticulum	6.02094e-07
				GO:0003924	MF	GTPase activity	6.32204e-07
				GO:0005789	CC	endoplasmic reticulum membrane	6.74135e-07
				GO:0034976	BP	response to endoplasmic reticulum stress	7.39143e-07
				GO:0048024	BP	regulation of mRNA splicing, via spliceosome	7.71883e-07
				GO:0030659	CC	cytoplasmic vesicle membrane	7.76154e-07
				GO:0043484	BP	regulation of RNA splicing	7.76724e-07
				GO:0035770	CC	ribonucleoprotein granule	7.80332e-07
				GO:0035964	BP	COPI-coated vesicle budding	8.4988e-07
				GO:0048200	BP	Golgi transport vesicle coating	8.4988e-07
				GO:0048205	BP	COPI coating of Golgi vesicle	8.4988e-07
				GO:0007050	BP	cell cycle arrest	1.07749e-06
				GO:0043067	BP	regulation of programmed cell death	1.13089e-06
				GO:0000075	BP	cell cycle checkpoint	1.18758e-06
				GO:0009891	BP	positive regulation of biosynthetic process	1.18758e-06
				GO:0030968	BP	endoplasmic reticulum unfolded protein response	1.30101e-06
				GO:0031328	BP	positive regulation of cellular biosynthetic process	1.46169e-06
				GO:0008287	CC	protein serine/threonine phosphatase complex	1.4674e-06
				GO:0010557	BP	positive regulation of macromolecule biosynthetic process	1.53468e-06
				GO:0006355	BP	regulation of transcription, DNA-dependent	1.69004e-06
				GO:0033290	CC	eukaryotic 48S preinitiation complex	1.96823e-06
				GO:0090068	BP	positive regulation of cell cycle process	2.0224e-06
				GO:0050684	BP	regulation of mRNA processing	2.05136e-06
				GO:0051726	BP	regulation of cell cycle	2.35325e-06
				GO:0022607	BP	cellular component assembly	2.41862e-06
				GO:0035639	MF	purine ribonucleoside triphosphate binding	2.48438e-06
				GO:0032549	MF	ribonucleoside binding	2.50948e-06
				GO:0042623	MF	ATPase activity, coupled	2.60518e-06
				GO:0044432	CC	endoplasmic reticulum part	2.62058e-06
				GO:0005739	CC	mitochondrion	2.63186e-06
				GO:0010494	CC	cytoplasmic stress granule	2.66872e-06
				GO:0010941	BP	regulation of cell death	2.76568e-06
				GO:0001882	MF	nucleoside binding	2.79796e-06
				GO:0022627	CC	cytosolic small ribosomal subunit	2.95186e-06
				GO:2000113	BP	negative regulation of cellular macromolecule biosynthetic process	3.0291e-06
				GO:0045333	BP	cellular respiration	3.14379e-06
				GO:0045934	BP	negative regulation of nucleobase-containing compound metabolic process	3.1966e-06
				GO:0044433	CC	cytoplasmic vesicle part	3.1966e-06
				GO:0032550	MF	purine ribonucleoside binding	3.23268e-06
				GO:0030120	CC	vesicle coat	3.27211e-06
				GO:1901987	BP	regulation of cell cycle phase transition	3.42608e-06
				GO:0001883	MF	purine nucleoside binding	3.81815e-06
				GO:0032075	BP	positive regulation of nuclease activity	3.89001e-06
				GO:0032069	BP	regulation of nuclease activity	3.94188e-06
				GO:0070646	BP	protein modification by small protein removal	4.01429e-06
				GO:0017076	MF	purine nucleotide binding	4.17249e-06
				GO:0005635	CC	nuclear envelope	4.43266e-06
				GO:0016050	BP	vesicle organization	4.69249e-06
				GO:0007346	BP	regulation of mitotic cell cycle	4.72988e-06
				GO:0032259	BP	methylation	4.82052e-06
				GO:0051172	BP	negative regulation of nitrogen compound metabolic process	4.99818e-06
				GO:0006987	BP	activation of signaling protein activity involved in unfolded protein response	5.14806e-06
				GO:0005852	CC	eukaryotic translation initiation factor 3 complex	5.27097e-06
				GO:0001731	BP	formation of translation preinitiation complex	5.51002e-06
				GO:0016787	MF	hydrolase activity	5.75789e-06
				GO:0043414	BP	macromolecule methylation	5.76111e-06
				GO:0004298	MF	threonine-type endopeptidase activity	5.84304e-06
				GO:0070003	MF	threonine-type peptidase activity	5.84304e-06
				GO:0010558	BP	negative regulation of macromolecule biosynthetic process	6.26111e-06
				GO:0032555	MF	purine ribonucleotide binding	6.34303e-06
				GO:0000989	MF	transcription factor binding transcription factor activity	6.53229e-06
				GO:0043021	MF	ribonucleoprotein complex binding	6.77556e-06
				GO:0042274	BP	ribosomal small subunit biogenesis	8.09566e-06
				GO:0000245	BP	spliceosomal complex assembly	8.34899e-06
				GO:0048194	BP	Golgi vesicle budding	8.35098e-06
				GO:0032553	MF	ribonucleotide binding	9.0615e-06
				GO:0006457	BP	protein folding	9.0615e-06
				GO:0003712	MF	transcription cofactor activity	9.33106e-06
				GO:0022904	BP	respiratory electron transport chain	9.37279e-06
				GO:0030117	CC	membrane coat	1.02941e-05
				GO:0048475	CC	coated membrane	1.02941e-05
				GO:0044440	CC	endosomal part	1.04472e-05
				GO:0010565	BP	regulation of cellular ketone metabolic process	1.04778e-05
				GO:0044429	CC	mitochondrial part	1.05103e-05
				GO:0015980	BP	energy derivation by oxidation of organic compounds	1.09742e-05
				GO:0010564	BP	regulation of cell cycle process	1.23164e-05
				GO:0006369	BP	termination of RNA polymerase II transcription	1.26814e-05
				GO:0030660	CC	Golgi-associated vesicle membrane	1.2908e-05
				GO:0044772	BP	mitotic cell cycle phase transition	1.29884e-05
				GO:0022900	BP	electron transport chain	1.37091e-05
				GO:0045786	BP	negative regulation of cell cycle	1.42784e-05
				GO:0031327	BP	negative regulation of cellular biosynthetic process	1.52179e-05
				GO:0005643	CC	nuclear pore	1.58787e-05
				GO:0016469	CC	proton-transporting two-sector ATPase complex	1.61193e-05
				GO:0003682	MF	chromatin binding	1.80668e-05
				GO:0006892	BP	post-Golgi vesicle-mediated transport	2.06748e-05
				GO:0009890	BP	negative regulation of biosynthetic process	2.07454e-05
				GO:0003724	MF	RNA helicase activity	2.17349e-05
				GO:0006890	BP	retrograde vesicle-mediated transport, Golgi to ER	2.20753e-05
				GO:0008026	MF	ATP-dependent helicase activity	2.45372e-05
				GO:0070035	MF	purine NTP-dependent helicase activity	2.45372e-05
				GO:0000988	MF	protein binding transcription factor activity	2.46425e-05
				GO:0010033	BP	response to organic substance	2.49789e-05
				GO:0006997	BP	nucleus organization	2.68436e-05
				GO:0022624	CC	proteasome accessory complex	2.84272e-05
				GO:0030135	CC	coated vesicle	3.06168e-05
				GO:0010008	CC	endosome membrane	3.07359e-05
				GO:0045935	BP	positive regulation of nucleobase-containing compound metabolic process	3.38077e-05
				GO:0006487	BP	protein N-linked glycosylation	3.4857e-05
				GO:0030518	BP	intracellular steroid hormone receptor signaling pathway	3.5415e-05
				GO:0006357	BP	regulation of transcription from RNA polymerase II promoter	3.5948e-05
				GO:0051253	BP	negative regulation of RNA metabolic process	3.82874e-05
				GO:0017053	CC	transcriptional repressor complex	3.9821e-05
				GO:0006998	BP	nuclear envelope organization	4.21191e-05
				GO:0006818	BP	hydrogen transport	4.2163e-05
				GO:0006891	BP	intra-Golgi vesicle-mediated transport	5.05292e-05
				GO:0019003	MF	GDP binding	5.21822e-05
				GO:0015992	BP	proton transport	5.23585e-05
				GO:0016574	BP	histone ubiquitination	5.42281e-05
				GO:0005793	CC	endoplasmic reticulum-Golgi intermediate compartment	5.58728e-05
				GO:0044770	BP	cell cycle phase transition	5.65924e-05
				GO:0018279	BP	protein N-linked glycosylation via asparagine	6.24005e-05
				GO:0051173	BP	positive regulation of nitrogen compound metabolic process	6.37502e-05
				GO:0004386	MF	helicase activity	6.98131e-05
				GO:0000785	CC	chromatin	9.10324e-05
				GO:0018196	BP	peptidyl-asparagine modification	9.19598e-05
				GO:0046930	CC	pore complex	9.34695e-05
				GO:0007154	BP	cell communication	9.42765e-05
				GO:0015078	MF	hydrogen ion transmembrane transporter activity	9.42765e-05
				GO:0031400	BP	negative regulation of protein modification process	9.68688e-05
				GO:0008180	CC	COP9 signalosome	0.000101674
				GO:0000775	CC	chromosome, centromeric region	0.000102067
				GO:0044106	BP	cellular amine metabolic process	0.000117017
				GO:0048471	CC	perinuclear region of cytoplasm	0.000118851
				GO:0030118	CC	clathrin coat	0.000118851
				GO:0031371	CC	ubiquitin conjugating enzyme complex	0.00012061
				GO:0071310	BP	cellular response to organic substance	0.000139448
				GO:0006513	BP	protein monoubiquitination	0.000142761
				GO:0003713	MF	transcription coactivator activity	0.000167407
				GO:0008186	MF	RNA-dependent ATPase activity	0.000177697
				GO:0051254	BP	positive regulation of RNA metabolic process	0.000178703
				GO:0007165	BP	signal transduction	0.000180656
				GO:0047485	MF	protein N-terminus binding	0.000184131
				GO:0005525	MF	GTP binding	0.000196491
				GO:0006099	BP	tricarboxylic acid cycle	0.000196737
				GO:0008286	BP	insulin receptor signaling pathway	0.000203772
				GO:0051716	BP	cellular response to stimulus	0.00020639
				GO:0044448	CC	cell cortex part	0.000207646
				GO:0006368	BP	transcription elongation from RNA polymerase II promoter	0.000213185
				GO:0015935	CC	small ribosomal subunit	0.000220082
				GO:0009308	BP	amine metabolic process	0.000263729
				GO:0043254	BP	regulation of protein complex assembly	0.000273816
				GO:0044769	MF	ATPase activity, coupled to transmembrane movement of ions, rotational mechanism	0.000290144
				GO:0000028	BP	ribosomal small subunit assembly	0.00029609
				GO:0023052	BP	signaling	0.000314381
				GO:0044700	BP	single organism signaling	0.000314381
				GO:0032106	BP	positive regulation of response to extracellular stimulus	0.000322051
				GO:0032109	BP	positive regulation of response to nutrient levels	0.000322051
				GO:0006479	BP	protein methylation	0.000322051
				GO:0008213	BP	protein alkylation	0.000322051
				GO:0043488	BP	regulation of mRNA stability	0.000322797
				GO:0042176	BP	regulation of protein catabolic process	0.000328295
				GO:0033043	BP	regulation of organelle organization	0.000339812
				GO:0051329	BP	interphase of mitotic cell cycle	0.000340481
				GO:0030662	CC	coated vesicle membrane	0.000351006
				GO:0000123	CC	histone acetyltransferase complex	0.000374771
				GO:0065009	BP	regulation of molecular function	0.000412001
				GO:0002199	CC	zona pellucida receptor complex	0.000412001
				GO:0005832	CC	chaperonin-containing T-complex	0.000412001
				GO:0030522	BP	intracellular receptor signaling pathway	0.000431315
				GO:0051325	BP	interphase	0.000463584
				GO:0030014	CC	CCR4-NOT complex	0.00047291
				GO:0097194	BP	execution phase of apoptosis	0.000487665
				GO:0006337	BP	nucleosome disassembly	0.000493508
				GO:0031498	BP	chromatin disassembly	0.000493508
				GO:0032986	BP	protein-DNA complex disassembly	0.000493508
				GO:0000380	BP	alternative mRNA splicing, via spliceosome	0.000493977
				GO:0004004	MF	ATP-dependent RNA helicase activity	0.000500196
				GO:0032869	BP	cellular response to insulin stimulus	0.000511293
				GO:0005769	CC	early endosome	0.000512283
				GO:0044092	BP	negative regulation of molecular function	0.000515037
				GO:0071705	BP	nitrogen compound transport	0.000540098
				GO:0038093	BP	Fc receptor signaling pathway	0.000541395
				GO:0070062	CC	extracellular vesicular exosome	0.000573878
				GO:0005759	CC	mitochondrial matrix	0.000573878
				GO:0043487	BP	regulation of RNA stability	0.000582393
				GO:0008565	MF	protein transporter activity	0.000588186
				GO:0045893	BP	positive regulation of transcription, DNA-dependent	0.000590355
				GO:0000910	BP	cytokinesis	0.000610393
				GO:0035097	CC	histone methyltransferase complex	0.000610393
				GO:0042180	BP	cellular ketone metabolic process	0.000653105
				GO:0008134	MF	transcription factor binding	0.000689693
				GO:0019866	CC	organelle inner membrane	0.000689845
				GO:0019001	MF	guanyl nucleotide binding	0.000690485
				GO:0032561	MF	guanyl ribonucleotide binding	0.000690485
				GO:0006461	BP	protein complex assembly	0.000766029
				GO:0048025	BP	negative regulation of mRNA splicing, via spliceosome	0.000786491
				GO:0010629	BP	negative regulation of gene expression	0.000799767
				GO:0017148	BP	negative regulation of translation	0.000805193
				GO:0008233	MF	peptidase activity	0.000807848
				GO:0006950	BP	response to stress	0.000830783
				GO:0046961	MF	proton-transporting ATPase activity, rotational mechanism	0.000831566
				GO:0016072	BP	rRNA metabolic process	0.000844083
				GO:0042787	BP	protein ubiquitination involved in ubiquitin-dependent protein catabolic process	0.000900421
				GO:0000932	CC	cytoplasmic mRNA processing body	0.000909204
				GO:0000082	BP	G1/S transition of mitotic cell cycle	0.000936045
				GO:0070271	BP	protein complex biogenesis	0.000938254
				GO:0019904	MF	protein domain specific binding	0.000938254
				GO:0032182	MF	small conjugating protein binding	0.000952684
				GO:0031201	CC	SNARE complex	0.000953587
				GO:0033119	BP	negative regulation of RNA splicing	0.000959285
				GO:0043623	BP	cellular protein complex assembly	0.00096268
				GO:0031461	CC	cullin-RING ubiquitin ligase complex	0.000964206
				GO:0043434	BP	response to peptide hormone stimulus	0.000964206
				GO:0007339	BP	binding of sperm to zona pellucida	0.000966563
				GO:0000289	BP	nuclear-transcribed mRNA poly(A) tail shortening	0.000982086
				GO:0046966	MF	thyroid hormone receptor binding	0.0010058
				GO:0070469	CC	respiratory chain	0.0010058
				GO:0006364	BP	rRNA processing	0.0010058
				GO:0010628	BP	positive regulation of gene expression	0.00101892
				GO:0016239	BP	positive regulation of macroautophagy	0.00105205
				GO:0022403	BP	cell cycle phase	0.00105205
				GO:0005844	CC	polysome	0.00105317
				GO:0018193	BP	peptidyl-amino acid modification	0.0011472
				GO:0043230	CC	extracellular organelle	0.00119632
				GO:0065010	CC	extracellular membrane-bounded organelle	0.00119632
				GO:0071375	BP	cellular response to peptide hormone stimulus	0.00121571
				GO:1901653	BP	cellular response to peptide	0.00121571
				GO:0043130	MF	ubiquitin binding	0.0012398
				GO:0034708	CC	methyltransferase complex	0.00125325
				GO:0044093	BP	positive regulation of molecular function	0.0013098
				GO:0070534	BP	protein K63-linked ubiquitination	0.00131654
				GO:0006354	BP	DNA-dependent transcription, elongation	0.00132416
				GO:0030496	CC	midbody	0.00132593
				GO:0031966	CC	mitochondrial membrane	0.00133213
				GO:0006944	BP	cellular membrane fusion	0.00133258
				GO:0019773	CC	proteasome core complex, alpha-subunit complex	0.00133438
				GO:0030140	CC	trans-Golgi network transport vesicle	0.00133736
				GO:0048207	BP	vesicle targeting, rough ER to cis-Golgi	0.00136704
				GO:0048208	BP	COPII vesicle coating	0.00136704
				GO:0034399	CC	nuclear periphery	0.00139126
				GO:0001085	MF	RNA polymerase II transcription factor binding	0.00140241
				GO:0015988	BP	energy coupled proton transmembrane transport, against electrochemical gradient	0.00140383
				GO:0015991	BP	ATP hydrolysis coupled proton transport	0.00140383
				GO:0043086	BP	negative regulation of catalytic activity	0.0014403
				GO:0050790	BP	regulation of catalytic activity	0.00148787
				GO:0006826	BP	iron ion transport	0.00159297
				GO:0044455	CC	mitochondrial membrane part	0.00164918
				GO:0019888	MF	protein phosphatase regulator activity	0.00166159
				GO:0045892	BP	negative regulation of transcription, DNA-dependent	0.00175307
				GO:0032868	BP	response to insulin stimulus	0.00180394
				GO:1901652	BP	response to peptide	0.00181683
				GO:0031965	CC	nuclear membrane	0.00182918
				GO:0008270	MF	zinc ion binding	0.00185646
				GO:0006353	BP	DNA-dependent transcription, termination	0.00188688
				GO:0061025	BP	membrane fusion	0.00194535
				GO:0070423	BP	nucleotide-binding oligomerization domain containing signaling pathway	0.0019553
				GO:0016571	BP	histone methylation	0.00195853
				GO:0043489	BP	RNA stabilization	0.00195874
				GO:0048255	BP	mRNA stabilization	0.00195874
				GO:0006914	BP	autophagy	0.00201279
				GO:0018205	BP	peptidyl-lysine modification	0.00211049
				GO:0009060	BP	aerobic respiration	0.00219798
				GO:0004576	MF	oligosaccharyl transferase activity	0.00224587
				GO:0008064	BP	regulation of actin polymerization or depolymerization	0.00228561
				GO:0016579	BP	protein deubiquitination	0.00232504
				GO:0000338	BP	protein deneddylation	0.00234013
				GO:0010388	BP	cullin deneddylation	0.00234013
				GO:0070011	MF	peptidase activity, acting on L-amino acid peptides	0.00234013
				GO:0000776	CC	kinetochore	0.00236124
				GO:0005740	CC	mitochondrial envelope	0.00241019
				GO:0031625	MF	ubiquitin protein ligase binding	0.00245405
				GO:0044389	MF	small conjugating protein ligase binding	0.00245405
				GO:0033143	BP	regulation of intracellular steroid hormone receptor signaling pathway	0.00248846
				GO:0030833	BP	regulation of actin filament polymerization	0.00251597
				GO:0006458	BP	'de novo' protein folding	0.00257669
				GO:0044798	CC	nuclear transcription factor complex	0.00258077
				GO:0030433	BP	ER-associated protein catabolic process	0.00258077
				GO:0006376	BP	mRNA splice site selection	0.00288719
				GO:0030131	CC	clathrin adaptor complex	0.00288719
				GO:0050896	BP	response to stimulus	0.00294663
				GO:1901184	BP	regulation of ERBB signaling pathway	0.00296781
				GO:0043085	BP	positive regulation of catalytic activity	0.00298605
				GO:0035036	BP	sperm-egg recognition	0.00298605
				GO:0035556	BP	intracellular signal transduction	0.00305772
				GO:0030832	BP	regulation of actin filament length	0.00312765
				GO:0051648	BP	vesicle localization	0.00317354
				GO:0008080	MF	N-acetyltransferase activity	0.00324801
				GO:0030137	CC	COPI-coated vesicle	0.0032849
				GO:0042059	BP	negative regulation of epidermal growth factor receptor signaling pathway	0.0033093
				GO:1901185	BP	negative regulation of ERBB signaling pathway	0.0033093
				GO:0030663	CC	COPI-coated vesicle membrane	0.0033093
				GO:0090114	BP	COPII-coated vesicle budding	0.00355078
				GO:0009144	BP	purine nucleoside triphosphate metabolic process	0.00355078
				GO:0016236	BP	macroautophagy	0.00357755
				GO:0019827	BP	stem cell maintenance	0.00372875
				GO:0034660	BP	ncRNA metabolic process	0.00373318
				GO:0005487	MF	nucleocytoplasmic transporter activity	0.0038334
				GO:0006259	BP	DNA metabolic process	0.00404891
				GO:0035257	MF	nuclear hormone receptor binding	0.00410613
				GO:0004175	MF	endopeptidase activity	0.00415304
				GO:0051128	BP	regulation of cellular component organization	0.00428735
				GO:0032271	BP	regulation of protein polymerization	0.00431683
				GO:0043543	BP	protein acylation	0.00441982
				GO:0080008	CC	Cul4-RING ubiquitin ligase complex	0.00449339
				GO:0005938	CC	cell cortex	0.00450796
				GO:0005746	CC	mitochondrial respiratory chain	0.00455366
				GO:0016410	MF	N-acyltransferase activity	0.0048301
				GO:0051084	BP	'de novo' posttranslational protein folding	0.00484892
				GO:0005801	CC	cis-Golgi network	0.00489915
				GO:0030176	CC	integral to endoplasmic reticulum membrane	0.00501131
				GO:0019900	MF	kinase binding	0.00515748
				GO:0005786	CC	signal recognition particle, endoplasmic reticulum targeting	0.00516773
				GO:0048500	CC	signal recognition particle	0.00516773
				GO:0070603	CC	SWI/SNF superfamily-type complex	0.0054456
				GO:0034504	BP	protein localization to nucleus	0.00546238
				GO:0016020	CC	membrane	0.00553898
				GO:0033178	CC	proton-transporting two-sector ATPase complex, catalytic domain	0.00555684
				GO:0042382	CC	paraspeckles	0.00568786
				GO:0042058	BP	regulation of epidermal growth factor receptor signaling pathway	0.00575207
				GO:0040029	BP	regulation of gene expression, epigenetic	0.00577435
				GO:0043122	BP	regulation of I-kappaB kinase/NF-kappaB cascade	0.00589779
				GO:0015682	BP	ferric iron transport	0.00592243
				GO:0033572	BP	transferrin transport	0.00592243
				GO:0072512	BP	trivalent inorganic cation transport	0.00592243
				GO:0033962	BP	cytoplasmic mRNA processing body assembly	0.00592785
				GO:0061136	BP	regulation of proteasomal protein catabolic process	0.00592785
				GO:0072357	CC	PTW/PP1 phosphatase complex	0.00597795
				GO:0006338	BP	chromatin remodeling	0.00643021
				GO:0009203	BP	ribonucleoside triphosphate catabolic process	0.00643021
				GO:0009207	BP	purine ribonucleoside triphosphate catabolic process	0.00643021
				GO:0042273	BP	ribosomal large subunit biogenesis	0.00651137
				GO:0046782	BP	regulation of viral transcription	0.00654248
				GO:0051427	MF	hormone receptor binding	0.00658607
				GO:0030125	CC	clathrin vesicle coat	0.00659364
				GO:0031227	CC	intrinsic to endoplasmic reticulum membrane	0.00695216
				GO:0045727	BP	positive regulation of translation	0.00696575
				GO:0001103	MF	RNA polymerase II repressing transcription factor binding	0.00697257
				GO:0007163	BP	establishment or maintenance of cell polarity	0.00710105
				GO:0009146	BP	purine nucleoside triphosphate catabolic process	0.00724864
				GO:0051650	BP	establishment of vesicle localization	0.00732992
				GO:0004579	MF	dolichyl-diphosphooligosaccharide-protein glycotransferase activity	0.00732992
				GO:0051052	BP	regulation of DNA metabolic process	0.00732992
				GO:0008250	CC	oligosaccharyltransferase complex	0.0074091
				GO:0009205	BP	purine ribonucleoside triphosphate metabolic process	0.00740916
				GO:0009141	BP	nucleoside triphosphate metabolic process	0.00793577
				GO:0050686	BP	negative regulation of mRNA processing	0.00812303
				GO:0019783	MF	small conjugating protein-specific protease activity	0.00817771
				GO:0042454	BP	ribonucleoside catabolic process	0.00820445
				GO:0042773	BP	ATP synthesis coupled electron transport	0.00822382
				GO:0042775	BP	mitochondrial ATP synthesis coupled electron transport	0.00822382
				GO:0009143	BP	nucleoside triphosphate catabolic process	0.00828289
				GO:0080135	BP	regulation of cellular response to stress	0.00846359
				GO:0005743	CC	mitochondrial inner membrane	0.00864083
				GO:0000288	BP	nuclear-transcribed mRNA catabolic process, deadenylation-dependent decay	0.00865246
				GO:0071556	CC	integral to lumenal side of endoplasmic reticulum membrane	0.0086916
				GO:0005753	CC	mitochondrial proton-transporting ATP synthase complex	0.00883118
				GO:0006473	BP	protein acetylation	0.00909012
				GO:0070887	BP	cellular response to chemical stimulus	0.00909571
				GO:0030126	CC	COPI vesicle coat	0.0093627
				GO:0006119	BP	oxidative phosphorylation	0.00938872
				GO:0004843	MF	ubiquitin-specific protease activity	0.0093904
				GO:0000792	CC	heterochromatin	0.00944513
				GO:0008143	MF	poly(A) RNA binding	0.00955614
				GO:0005868	CC	cytoplasmic dynein complex	0.0095841
				GO:0008234	MF	cysteine-type peptidase activity	0.00971628
				GO:0018394	BP	peptidyl-lysine acetylation	0.00971628
				GO:0006793	BP	phosphorus metabolic process	0.00978527
				GO:0005524	MF	ATP binding	0.00978527
				GO:0002039	MF	p53 binding	0.00978527
				GO:0000381	BP	regulation of alternative mRNA splicing, via spliceosome	0.0100483
				GO:0030397	BP	membrane disassembly	0.0101024
				GO:0051081	BP	nuclear envelope disassembly	0.0101024
				GO:0033176	CC	proton-transporting V-type ATPase complex	0.0101612
				GO:0044766	BP	multi-organism transport	0.0101646
				GO:0016580	CC	Sin3 complex	0.0102187
				GO:0070822	CC	Sin3-type complex	0.0102187
				GO:0005791	CC	rough endoplasmic reticulum	0.0102187
				GO:0030521	BP	androgen receptor signaling pathway	0.0102187
				GO:0001669	CC	acrosomal vesicle	0.0104699
				GO:0070688	CC	MLL5-L complex	0.0104699
				GO:0005774	CC	vacuolar membrane	0.0104717
				GO:0042221	BP	response to chemical stimulus	0.0104893
				GO:0006152	BP	purine nucleoside catabolic process	0.0106251
				GO:0046130	BP	purine ribonucleoside catabolic process	0.0106251
				GO:0030554	MF	adenyl nucleotide binding	0.0108057
				GO:0050792	BP	regulation of viral process	0.0108057
				GO:0015985	BP	energy coupled proton transport, down electrochemical gradient	0.0116439
				GO:0015986	BP	ATP synthesis coupled proton transport	0.0116439
				GO:0005770	CC	late endosome	0.0118881
				GO:0006796	BP	phosphate-containing compound metabolic process	0.012189
				GO:0055114	BP	oxidation-reduction process	0.0122427
				GO:0019208	MF	phosphatase regulator activity	0.0127012
				GO:0007249	BP	I-kappaB kinase/NF-kappaB cascade	0.01272
				GO:0075733	BP	intracellular transport of viral material	0.0129246
				GO:0030139	CC	endocytic vesicle	0.0131004
				GO:0019905	MF	syntaxin binding	0.0131783
				GO:0051640	BP	organelle localization	0.0133055
				GO:0044087	BP	regulation of cellular component biogenesis	0.0133288
				GO:0071417	BP	cellular response to organonitrogen compound	0.0133288
				GO:0009988	BP	cell-cell recognition	0.0133995
				GO:0016363	CC	nuclear matrix	0.0134432
				GO:0007169	BP	transmembrane receptor protein tyrosine kinase signaling pathway	0.0134646
				GO:0010508	BP	positive regulation of autophagy	0.0134646
				GO:0010827	BP	regulation of glucose transport	0.0134646
				GO:0032559	MF	adenyl ribonucleotide binding	0.0135872
				GO:0004857	MF	enzyme inhibitor activity	0.0136324
				GO:0009164	BP	nucleoside catabolic process	0.0137855
				GO:0009199	BP	ribonucleoside triphosphate metabolic process	0.0137855
				GO:0046128	BP	purine ribonucleoside metabolic process	0.0138356
				GO:0050434	BP	positive regulation of viral transcription	0.0144806
				GO:1901658	BP	glycosyl compound catabolic process	0.0145309
				GO:0004722	MF	protein serine/threonine phosphatase activity	0.0147031
				GO:0000149	MF	SNARE binding	0.0147983
				GO:0051656	BP	establishment of organelle localization	0.015195
				GO:0042278	BP	purine nucleoside metabolic process	0.0152585
				GO:0016573	BP	histone acetylation	0.0153366
				GO:0045947	BP	negative regulation of translational initiation	0.0161846
				GO:0016310	BP	phosphorylation	0.0163219
				GO:0031252	CC	cell leading edge	0.016469
				GO:0045259	CC	proton-transporting ATP synthase complex	0.0165524
				GO:0005667	CC	transcription factor complex	0.0166816
				GO:1901699	BP	cellular response to nitrogen compound	0.0167003
				GO:0009896	BP	positive regulation of catabolic process	0.0172177
				GO:0042776	BP	mitochondrial ATP synthesis coupled proton transport	0.0175122
				GO:0006475	BP	internal protein amino acid acetylation	0.0175993
				GO:0042147	BP	retrograde transport, endosome to Golgi	0.0183231
				GO:0018393	BP	internal peptidyl-lysine acetylation	0.0186141
				GO:0002753	BP	cytoplasmic pattern recognition receptor signaling pathway	0.0187788
				GO:0008154	BP	actin polymerization or depolymerization	0.0187788
				GO:0007030	BP	Golgi organization	0.0189024
				GO:0009119	BP	ribonucleoside metabolic process	0.0189878
				GO:0016591	CC	DNA-directed RNA polymerase II, holoenzyme	0.0191415
				GO:0048306	MF	calcium-dependent protein binding	0.0192613
				GO:0000041	BP	transition metal ion transport	0.0192781
				GO:0048026	BP	positive regulation of mRNA splicing, via spliceosome	0.0193044
				GO:0072669	CC	tRNA-splicing ligase complex	0.0193104
				GO:0006921	BP	cellular component disassembly involved in execution phase of apoptosis	0.0193409
				GO:0000118	CC	histone deacetylase complex	0.0198763
				GO:0005819	CC	spindle	0.0199893
				GO:0006200	BP	ATP catabolic process	0.0202039
				GO:0030041	BP	actin filament polymerization	0.0202965
				GO:0030666	CC	endocytic vesicle membrane	0.0202965
				GO:0010340	MF	carboxyl-O-methyltransferase activity	0.02048
				GO:0051998	MF	protein carboxyl O-methyltransferase activity	0.02048
				GO:0030331	MF	estrogen receptor binding	0.0205364
				GO:0043903	BP	regulation of symbiosis, encompassing mutualism through parasitism	0.0206665
				GO:0030490	BP	maturation of SSU-rRNA	0.0207691
				GO:0050733	MF	RS domain binding	0.0207691
				GO:0004402	MF	histone acetyltransferase activity	0.0211036
				GO:0009295	CC	nucleoid	0.0211785
				GO:0006007	BP	glucose catabolic process	0.0217376
				GO:0032968	BP	positive regulation of transcription elongation from RNA polymerase II promoter	0.0217829
				GO:0009261	BP	ribonucleotide catabolic process	0.0217829
				GO:0032434	BP	regulation of proteasomal ubiquitin-dependent protein catabolic process	0.0218335
				GO:0030289	CC	protein phosphatase 4 complex	0.0219156
				GO:0048524	BP	positive regulation of viral process	0.0226653
				GO:0032535	BP	regulation of cellular component size	0.0227875
				GO:0042809	MF	vitamin D receptor binding	0.0227875
				GO:0016407	MF	acetyltransferase activity	0.0228522
				GO:0015630	CC	microtubule cytoskeleton	0.0232198
				GO:0008312	MF	7S RNA binding	0.0234034
				GO:0090544	CC	BAF-type complex	0.023511
				GO:0046914	MF	transition metal ion binding	0.023513
				GO:0070717	MF	poly-purine tract binding	0.0235655
				GO:0015030	CC	Cajal body	0.0235813
				GO:0043022	MF	ribosome binding	0.0242622
				GO:0019901	MF	protein kinase binding	0.0244151
				GO:0042625	MF	ATPase activity, coupled to transmembrane movement of ions	0.0251309
				GO:0048284	BP	organelle fusion	0.0252603
				GO:0033116	CC	endoplasmic reticulum-Golgi intermediate compartment membrane	0.0256243
				GO:0070585	BP	protein localization to mitochondrion	0.0256875
				GO:0030863	CC	cortical cytoskeleton	0.0262208
				GO:0019318	BP	hexose metabolic process	0.0262208
				GO:0009125	BP	nucleoside monophosphate catabolic process	0.0262208
				GO:0009128	BP	purine nucleoside monophosphate catabolic process	0.0262208
				GO:0009158	BP	ribonucleoside monophosphate catabolic process	0.0262208
				GO:0009169	BP	purine ribonucleoside monophosphate catabolic process	0.0262208
				GO:0030880	CC	RNA polymerase complex	0.0262208
				GO:0044723	BP	single-organism carbohydrate metabolic process	0.0264145
				GO:0009304	BP	tRNA transcription	0.0264145
				GO:2001020	BP	regulation of response to DNA damage stimulus	0.0266524
				GO:0033044	BP	regulation of chromosome organization	0.0266641
				GO:0030132	CC	clathrin coat of coated pit	0.0274192
				GO:0015749	BP	monosaccharide transport	0.0275754
				GO:0050685	BP	positive regulation of mRNA processing	0.0277016
				GO:0009154	BP	purine ribonucleotide catabolic process	0.0277105
				GO:0000122	BP	negative regulation of transcription from RNA polymerase II promoter	0.0280538
				GO:0033523	BP	histone H2B ubiquitination	0.0280898
				GO:0000790	CC	nuclear chromatin	0.0285047
				GO:0071108	BP	protein K48-linked deubiquitination	0.0285856
				GO:0043902	BP	positive regulation of multi-organism process	0.0290243
				GO:0005996	BP	monosaccharide metabolic process	0.0291485
				GO:0032239	BP	regulation of nucleobase-containing compound transport	0.029458
				GO:0070085	BP	glycosylation	0.0300543
				GO:0038180	BP	nerve growth factor signaling pathway	0.0311058
				GO:1990090	BP	cellular response to nerve growth factor stimulus	0.0311058
				GO:0009126	BP	purine nucleoside monophosphate metabolic process	0.0311221
				GO:0009167	BP	purine ribonucleoside monophosphate metabolic process	0.0311221
				GO:0006486	BP	protein glycosylation	0.0311221
				GO:0043413	BP	macromolecule glycosylation	0.0311221
				GO:0032870	BP	cellular response to hormone stimulus	0.0314434
				GO:0008601	MF	protein phosphatase type 2A regulator activity	0.0316237
				GO:0002768	BP	immune response-regulating cell surface receptor signaling pathway	0.031687
				GO:0030136	CC	clathrin-coated vesicle	0.0317882
				GO:0046831	BP	regulation of RNA export from nucleus	0.0326339
				GO:0034728	BP	nucleosome organization	0.0326907
				GO:0006096	BP	glycolysis	0.0328904
				GO:0019829	MF	cation-transporting ATPase activity	0.0330692
				GO:0046034	BP	ATP metabolic process	0.0330942
				GO:0000387	BP	spliceosomal snRNP assembly	0.0338968
				GO:0030512	BP	negative regulation of transforming growth factor beta receptor signaling pathway	0.0345157
				GO:0007077	BP	mitotic nuclear envelope disassembly	0.0345157
				GO:0008643	BP	carbohydrate transport	0.0347479
				GO:0097223	CC	sperm part	0.035605
				GO:0070063	MF	RNA polymerase binding	0.035605
				GO:0010390	BP	histone monoubiquitination	0.0356067
				GO:0005048	MF	signal sequence binding	0.0359442
				GO:0071495	BP	cellular response to endogenous stimulus	0.0364626
				GO:0031647	BP	regulation of protein stability	0.0367768
				GO:0042255	BP	ribosome assembly	0.0368923
				GO:1902275	BP	regulation of chromatin organization	0.0371323
				GO:0005689	CC	U12-type spliceosomal complex	0.0373583
				GO:0042645	CC	mitochondrial nucleoid	0.0386927
				GO:0045182	MF	translation regulator activity	0.0393874
				GO:0006006	BP	glucose metabolic process	0.0394578
				GO:0038095	BP	Fc-epsilon receptor signaling pathway	0.039588
				GO:0000428	CC	DNA-directed RNA polymerase complex	0.0396785
				GO:0055029	CC	nuclear DNA-directed RNA polymerase complex	0.0396785
				GO:0030133	CC	transport vesicle	0.040342
				GO:0005975	BP	carbohydrate metabolic process	0.040342
				GO:0016458	BP	gene silencing	0.0403451
				GO:0072655	BP	establishment of protein localization to mitochondrion	0.0404523
				GO:0043244	BP	regulation of protein complex disassembly	0.040483
				GO:0008645	BP	hexose transport	0.041474
				GO:0015758	BP	glucose transport	0.041474
				GO:0008276	MF	protein methyltransferase activity	0.0423356
				GO:0043631	BP	RNA polyadenylation	0.0431783
				GO:0009968	BP	negative regulation of signal transduction	0.0432648
				GO:0019067	BP	viral assembly, maturation, egress, and release	0.0459679
				GO:0032153	CC	cell division site	0.0462102
				GO:0032155	CC	cell division site part	0.0462102
				GO:0019843	MF	rRNA binding	0.0465485
				GO:0005776	CC	autophagic vacuole	0.0467738
				GO:0006282	BP	regulation of DNA repair	0.0468595
				GO:0030520	BP	intracellular estrogen receptor signaling pathway	0.0479969
				GO:0046933	MF	proton-transporting ATP synthase activity, rotational mechanism	0.0479969
				GO:0035872	BP	nucleotide-binding domain, leucine rich repeat containing receptor signaling pathway	0.0480743
				GO:0019320	BP	hexose catabolic process	0.0480743
				GO:0030669	CC	clathrin-coated endocytic vesicle membrane	0.0484149
				GO:0006333	BP	chromatin assembly or disassembly	0.0488505
				GO:0008536	MF	Ran GTPase binding	0.0490077
				GO:0033522	BP	histone H2A ubiquitination	0.0496693
				GO:0031669	BP	cellular response to nutrient levels	0.0496693
				GO:2001233	BP	regulation of apoptotic signaling pathway	0.0496693
				GO:0035145	CC	exon-exon junction complex	0.0498851
				GO:0006349	BP	regulation of gene expression by genetic imprinting	0.0508303
				GO:0051301	BP	cell division	0.0508692
				GO:0015672	BP	monovalent inorganic cation transport	0.0508693
				GO:0043175	MF	RNA polymerase core enzyme binding	0.0520794
				GO:0009303	BP	rRNA transcription	0.0525818
				GO:0005095	MF	GTPase inhibitor activity	0.0527005
				GO:0051258	BP	protein polymerization	0.0532819
				GO:0009898	CC	internal side of plasma membrane	0.0539679
				GO:0044454	CC	nuclear chromosome part	0.0541351
				GO:0043900	BP	regulation of multi-organism process	0.0550508
				GO:0071514	BP	genetic imprinting	0.0552358
				GO:0030010	BP	establishment of cell polarity	0.0555886
				GO:0010562	BP	positive regulation of phosphorus metabolic process	0.0555886
				GO:0045937	BP	positive regulation of phosphate metabolic process	0.0555886
				GO:0051129	BP	negative regulation of cellular component organization	0.0569337
				GO:0035308	BP	negative regulation of protein dephosphorylation	0.0569385
				GO:0017025	MF	TBP-class protein binding	0.0572932
				GO:0007006	BP	mitochondrial membrane organization	0.0573548
				GO:0016514	CC	SWI/SNF complex	0.057964
				GO:0023057	BP	negative regulation of signaling	0.0583327
				GO:0009267	BP	cellular response to starvation	0.0585129
				GO:0001824	BP	blastocyst development	0.0585599
				GO:0006120	BP	mitochondrial electron transport, NADH to ubiquinone	0.0586155
				GO:0005802	CC	trans-Golgi network	0.0589754
				GO:0030119	CC	AP-type membrane coat adaptor complex	0.0591583
				GO:0044437	CC	vacuolar part	0.0593088
				GO:1901698	BP	response to nitrogen compound	0.0593935
				GO:0005853	CC	eukaryotic translation elongation factor 1 complex	0.0593935
				GO:0050821	BP	protein stabilization	0.0595367
				GO:0051170	BP	nuclear import	0.0601403
				GO:0009123	BP	nucleoside monophosphate metabolic process	0.0601403
				GO:0007167	BP	enzyme linked receptor protein signaling pathway	0.0611514
				GO:0032154	CC	cleavage furrow	0.061373
				GO:1901879	BP	regulation of protein depolymerization	0.0616492
				GO:0001732	BP	formation of translation initiation complex	0.0616492
				GO:0035370	CC	UBC13-UEV1A complex	0.0616492
				GO:0008024	CC	positive transcription elongation factor complex b	0.0616492
				GO:0071345	BP	cellular response to cytokine stimulus	0.0616492
				GO:0031369	MF	translation initiation factor binding	0.0616492
				GO:0008757	MF	S-adenosylmethionine-dependent methyltransferase activity	0.0616492
				GO:0000145	CC	exocyst	0.0616492
				GO:0006610	BP	ribosomal protein import into nucleus	0.0618988
				GO:0035631	CC	CD40 receptor complex	0.0618988
				GO:0005765	CC	lysosomal membrane	0.0618988
				GO:0006606	BP	protein import into nucleus	0.0626807
				GO:0044744	BP	protein targeting to nucleus	0.0626807
				GO:0051920	MF	peroxiredoxin activity	0.0626807
				GO:0009161	BP	ribonucleoside monophosphate metabolic process	0.0631525
				GO:0036002	MF	pre-mRNA binding	0.0631525
				GO:0004774	MF	succinate-CoA ligase activity	0.0637626
				GO:0060789	BP	hair follicle placode formation	0.0643826
				GO:0005047	MF	signal recognition particle binding	0.0644992
				GO:1901657	BP	glycosyl compound metabolic process	0.0648292
				GO:0071564	CC	npBAF complex	0.0652438
				GO:0008553	MF	hydrogen-exporting ATPase activity, phosphorylative mechanism	0.0652438
				GO:0043123	BP	positive regulation of I-kappaB kinase/NF-kappaB cascade	0.0653989
				GO:0010243	BP	response to organonitrogen compound	0.0655512
				GO:0097190	BP	apoptotic signaling pathway	0.065716
				GO:0010646	BP	regulation of cell communication	0.0660147
				GO:0033503	CC	HULC complex	0.0662106
				GO:0071458	CC	integral to cytosolic side of endoplasmic reticulum membrane	0.0662106
				GO:0010639	BP	negative regulation of organelle organization	0.0663232
				GO:0017038	BP	protein import	0.0672406
				GO:0005851	CC	eukaryotic translation initiation factor 2B complex	0.0672852
				GO:0060009	BP	Sertoli cell development	0.0676764
				GO:0005845	CC	mRNA cap binding complex	0.0677583
				GO:0034518	CC	RNA cap binding complex	0.0677583
				GO:0005669	CC	transcription factor TFIID complex	0.0683326
				GO:0031080	CC	nuclear pore outer ring	0.068418
				GO:0031331	BP	positive regulation of cellular catabolic process	0.068649
				GO:0032006	BP	regulation of TOR signaling cascade	0.068936
				GO:0034097	BP	response to cytokine stimulus	0.0690547
				GO:0048585	BP	negative regulation of response to stimulus	0.0690547
				GO:0005484	MF	SNAP receptor activity	0.0700061
				GO:0035258	MF	steroid hormone receptor binding	0.070064
				GO:0006999	BP	nuclear pore organization	0.070064
				GO:1900026	BP	positive regulation of substrate adhesion-dependent cell spreading	0.07014
				GO:0033182	BP	regulation of histone ubiquitination	0.0701986
				GO:0045334	CC	clathrin-coated endocytic vesicle	0.0701986
				GO:0045814	BP	negative regulation of gene expression, epigenetic	0.0701986
				GO:0043112	BP	receptor metabolic process	0.0701986
				GO:0031056	BP	regulation of histone modification	0.0710353
				GO:0008290	CC	F-actin capping protein complex	0.071189
				GO:0071203	CC	WASH complex	0.0712636
				GO:0046365	BP	monosaccharide catabolic process	0.0714743
				GO:0043566	MF	structure-specific DNA binding	0.071538
				GO:0046580	BP	negative regulation of Ras protein signal transduction	0.0723696
				GO:0042788	CC	polysomal ribosome	0.0728042
				GO:0005905	CC	coated pit	0.0735199
				GO:0003954	MF	NADH dehydrogenase activity	0.0735199
				GO:0008137	MF	NADH dehydrogenase (ubiquinone) activity	0.0735199
				GO:0050136	MF	NADH dehydrogenase (quinone) activity	0.0735199
				GO:0006839	BP	mitochondrial transport	0.0737287
				GO:0001934	BP	positive regulation of protein phosphorylation	0.0737287
				GO:0030128	CC	clathrin coat of endocytic vesicle	0.0738537
				GO:0035305	BP	negative regulation of dephosphorylation	0.0738677
				GO:0044430	CC	cytoskeletal part	0.0750682
				GO:1901880	BP	negative regulation of protein depolymerization	0.0750734
				GO:0035267	CC	NuA4 histone acetyltransferase complex	0.0751557
				GO:0000127	CC	transcription factor TFIIIC complex	0.0758638
				GO:0042791	BP	5S class rRNA transcription from RNA polymerase III type 1 promoter	0.0758638
				GO:0042797	BP	tRNA transcription from RNA polymerase III promoter	0.0758638
				GO:0045944	BP	positive regulation of transcription from RNA polymerase II promoter	0.0758638
				GO:0016559	BP	peroxisome fission	0.0761531
				GO:0017056	MF	structural constituent of nuclear pore	0.0769213
				GO:0071565	CC	nBAF complex	0.0772151
				GO:0006352	BP	DNA-dependent transcription, initiation	0.0774092
				GO:0031060	BP	regulation of histone methylation	0.0774884
				GO:0032403	MF	protein complex binding	0.078334
				GO:0032880	BP	regulation of protein localization	0.0786632
				GO:0009966	BP	regulation of signal transduction	0.0788053
				GO:0009116	BP	nucleoside metabolic process	0.0788608
				GO:0030834	BP	regulation of actin filament depolymerization	0.0792642
				GO:0009048	BP	dosage compensation by inactivation of X chromosome	0.0797168
				GO:0051693	BP	actin filament capping	0.0797168
				GO:0070936	BP	protein K48-linked ubiquitination	0.08027
				GO:0045732	BP	positive regulation of protein catabolic process	0.08027
				GO:0010648	BP	negative regulation of cell communication	0.08027
				GO:0034166	BP	toll-like receptor 10 signaling pathway	0.0805207
				GO:0006378	BP	mRNA polyadenylation	0.0814002
				GO:0006281	BP	DNA repair	0.0814002
				GO:0030141	CC	secretory granule	0.0814002
				GO:0003730	MF	mRNA 3'-UTR binding	0.0814947
				GO:0009166	BP	nucleotide catabolic process	0.0819001
				GO:0032315	BP	regulation of Ral GTPase activity	0.0820371
				GO:0032485	BP	regulation of Ral protein signal transduction	0.0820371
				GO:0032852	BP	positive regulation of Ral GTPase activity	0.0820371
				GO:0032859	BP	activation of Ral GTPase activity	0.0820371
				GO:0032873	BP	negative regulation of stress-activated MAPK cascade	0.0834997
				GO:0070303	BP	negative regulation of stress-activated protein kinase signaling cascade	0.0834997
				GO:0006520	BP	cellular amino acid metabolic process	0.0835244
				GO:0030234	MF	enzyme regulator activity	0.0839469
				GO:0042327	BP	positive regulation of phosphorylation	0.0840813
				GO:0008171	MF	O-methyltransferase activity	0.0840813
				GO:0048487	MF	beta-tubulin binding	0.0843048
				GO:0070491	MF	repressing transcription factor binding	0.0850002
				GO:0005637	CC	nuclear inner membrane	0.0851421
				GO:0045454	BP	cell redox homeostasis	0.0867736
				GO:0042393	MF	histone binding	0.0867736
				GO:0019221	BP	cytokine-mediated signaling pathway	0.087194
				GO:0010821	BP	regulation of mitochondrion organization	0.0875689
				GO:0042921	BP	glucocorticoid receptor signaling pathway	0.0879806
				GO:0042975	MF	peroxisome proliferator activated receptor binding	0.0888356
				GO:0023051	BP	regulation of signaling	0.0892304
				GO:0008334	BP	histone mRNA metabolic process	0.0892304
				GO:0032786	BP	positive regulation of DNA-dependent transcription, elongation	0.0895815
				GO:0008022	MF	protein C-terminus binding	0.0898676
				GO:0004812	MF	aminoacyl-tRNA ligase activity	0.0898676
				GO:0016875	MF	ligase activity, forming carbon-oxygen bonds	0.0898676
				GO:0016876	MF	ligase activity, forming aminoacyl-tRNA and related compounds	0.0898676
				GO:1900739	BP	regulation of protein insertion into mitochondrial membrane involved in apoptotic signaling pathway	0.0898676
				GO:1900740	BP	positive regulation of protein insertion into mitochondrial membrane involved in apoptotic signaling pathway	0.0898676
				GO:0030286	CC	dynein complex	0.0903011
				GO:0031929	BP	TOR signaling cascade	0.0916701
				GO:0030658	CC	transport vesicle membrane	0.0935044
				GO:0070937	CC	CRD-mediated mRNA stability complex	0.0935044
				GO:0071824	BP	protein-DNA complex subunit organization	0.0935044
				GO:0033177	CC	proton-transporting two-sector ATPase complex, proton-transporting domain	0.0940837
				GO:1901292	BP	nucleoside phosphate catabolic process	0.095687
				GO:0010603	BP	regulation of cytoplasmic mRNA processing body assembly	0.0959156
				GO:0030134	CC	ER to Golgi transport vesicle	0.0964267
				GO:0005838	CC	proteasome regulatory particle	0.0964553
				GO:0070979	BP	protein K11-linked ubiquitination	0.0968245
				GO:0034146	BP	toll-like receptor 5 signaling pathway	0.0968618
				GO:0002429	BP	immune response-activating cell surface receptor signaling pathway	0.0976911
				GO:0002433	BP	immune response-regulating cell surface receptor signaling pathway involved in phagocytosis	0.098722
				GO:0038094	BP	Fc-gamma receptor signaling pathway	0.098722
				GO:0038096	BP	Fc-gamma receptor signaling pathway involved in phagocytosis	0.098722
				GO:0010452	BP	histone H3-K36 methylation	0.0988923
				GO:0005773	CC	vacuole	0.0989224
				GO:0030162	BP	regulation of proteolysis	0.102437
				GO:0043242	BP	negative regulation of protein complex disassembly	0.10269
				GO:0007264	BP	small GTPase mediated signal transduction	0.103366
				GO:0051058	BP	negative regulation of small GTPase mediated signal transduction	0.103763
				GO:0045859	BP	regulation of protein kinase activity	0.104537
				GO:0006470	BP	protein dephosphorylation	0.106068
				GO:0034968	BP	histone lysine methylation	0.107715
				GO:0043124	BP	negative regulation of I-kappaB kinase/NF-kappaB cascade	0.107715
				GO:1901564	BP	organonitrogen compound metabolic process	0.107752
				GO:0030532	CC	small nuclear ribonucleoprotein complex	0.107752
				GO:2001234	BP	negative regulation of apoptotic signaling pathway	0.109114
				GO:0031968	CC	organelle outer membrane	0.110006
				GO:0045087	BP	innate immune response	0.113971
				GO:0006418	BP	tRNA aminoacylation for protein translation	0.114083
				GO:0002376	BP	immune system process	0.114693
				GO:0006611	BP	protein export from nucleus	0.115987
				GO:0090382	BP	phagosome maturation	0.11668
				GO:0042054	MF	histone methyltransferase activity	0.116728
				GO:0070935	BP	3'-UTR-mediated mRNA stabilization	0.117713
				GO:0006342	BP	chromatin silencing	0.118996
				GO:0007034	BP	vacuolar transport	0.119262
				GO:0046902	BP	regulation of mitochondrial membrane permeability	0.119279
				GO:0009719	BP	response to endogenous stimulus	0.11961
				GO:0043189	CC	H4/H2A histone acetyltransferase complex	0.119755
				GO:0006897	BP	endocytosis	0.120451
				GO:0043620	BP	regulation of DNA-dependent transcription in response to stress	0.12386
				GO:0044724	BP	single-organism carbohydrate catabolic process	0.124356
				GO:0055037	CC	recycling endosome	0.125474
				GO:0010638	BP	positive regulation of organelle organization	0.126116
				GO:1901136	BP	carbohydrate derivative catabolic process	0.126936
				GO:0043467	BP	regulation of generation of precursor metabolites and energy	0.127506
				GO:0003714	MF	transcription corepressor activity	0.127619
				GO:0009101	BP	glycoprotein biosynthetic process	0.128453
				GO:0033613	MF	activating transcription factor binding	0.12885
				GO:0017015	BP	regulation of transforming growth factor beta receptor signaling pathway	0.129789
				GO:0000228	CC	nuclear chromosome	0.130549
				GO:0001844	BP	protein insertion into mitochondrial membrane involved in apoptotic signaling pathway	0.130651
				GO:0006195	BP	purine nucleotide catabolic process	0.130976
				GO:0016581	CC	NuRD complex	0.13265
				GO:0090545	CC	CHD-type complex	0.13265
				GO:0045931	BP	positive regulation of mitotic cell cycle	0.133126
				GO:0043024	MF	ribosomal small subunit binding	0.134112
				GO:0072583	BP	clathrin-mediated endocytosis	0.134352
				GO:0003727	MF	single-stranded RNA binding	0.137446
				GO:0010907	BP	positive regulation of glucose metabolic process	0.137651
				GO:0033180	CC	proton-transporting V-type ATPase, V1 domain	0.137894
				GO:0035098	CC	ESC/E(Z) complex	0.137894
				GO:0097193	BP	intrinsic apoptotic signaling pathway	0.138472
				GO:0030835	BP	negative regulation of actin filament depolymerization	0.139292
				GO:0051049	BP	regulation of transport	0.139507
				GO:0051016	BP	barbed-end actin filament capping	0.140271
				GO:0060765	BP	regulation of androgen receptor signaling pathway	0.140374
				GO:0006906	BP	vesicle fusion	0.141039
				GO:0043038	BP	amino acid activation	0.141896
				GO:0043039	BP	tRNA aminoacylation	0.141896
				GO:0031334	BP	positive regulation of protein complex assembly	0.141896
				GO:0042162	MF	telomeric DNA binding	0.141896
				GO:0032947	MF	protein complex scaffold	0.14274
				GO:0051130	BP	positive regulation of cellular component organization	0.143759
				GO:0019867	CC	outer membrane	0.143759
				GO:0010627	BP	regulation of intracellular protein kinase cascade	0.143819
				GO:0006465	BP	signal peptide processing	0.144292
				GO:0016052	BP	carbohydrate catabolic process	0.144386
				GO:0035794	BP	positive regulation of mitochondrial membrane permeability	0.14482
				GO:0043549	BP	regulation of kinase activity	0.144862
				GO:0046329	BP	negative regulation of JNK cascade	0.144862
				GO:0015662	MF	ATPase activity, coupled to transmembrane movement of ions, phosphorylative mechanism	0.145262
				GO:0017119	CC	Golgi transport complex	0.146139
				GO:2001251	BP	negative regulation of chromosome organization	0.146594
				GO:0019903	MF	protein phosphatase binding	0.149497
				GO:0031593	MF	polyubiquitin binding	0.149781
				GO:0043555	BP	regulation of translation in response to stress	0.150064
				GO:0046916	BP	cellular transition metal ion homeostasis	0.15069
				GO:0004221	MF	ubiquitin thiolesterase activity	0.153069
				GO:0019886	BP	antigen processing and presentation of exogenous peptide antigen via MHC class II	0.153069
				GO:0007338	BP	single fertilization	0.153647
				GO:2001021	BP	negative regulation of response to DNA damage stimulus	0.154101
				GO:0006367	BP	transcription initiation from RNA polymerase II promoter	0.15426
				GO:0000791	CC	euchromatin	0.15426
				GO:0005885	CC	Arp2/3 protein complex	0.154824
				GO:0005750	CC	mitochondrial respiratory chain complex III	0.15617
				GO:0045275	CC	respiratory chain complex III	0.15617
				GO:0005747	CC	mitochondrial respiratory chain complex I	0.157672
				GO:0030964	CC	NADH dehydrogenase complex	0.157672
				GO:0045271	CC	respiratory chain complex I	0.157672
				GO:0050768	BP	negative regulation of neurogenesis	0.157773
				GO:0007265	BP	Ras protein signal transduction	0.159114
				GO:0031503	BP	protein complex localization	0.159626
				GO:1901068	BP	guanosine-containing compound metabolic process	0.159626
				GO:0046889	BP	positive regulation of lipid biosynthetic process	0.159893
				GO:0016241	BP	regulation of macroautophagy	0.159893
				GO:0032784	BP	regulation of DNA-dependent transcription, elongation	0.160026
				GO:0030670	CC	phagocytic vesicle membrane	0.161917
				GO:0009150	BP	purine ribonucleotide metabolic process	0.16382
				GO:0032436	BP	positive regulation of proteasomal ubiquitin-dependent protein catabolic process	0.165097
				GO:0032806	CC	carboxy-terminal domain protein kinase complex	0.165938
				GO:0005720	CC	nuclear heterochromatin	0.165938
				GO:0043653	BP	mitochondrial fragmentation involved in apoptotic process	0.165938
				GO:0005869	CC	dynactin complex	0.165938
				GO:0032988	BP	ribonucleoprotein complex disassembly	0.165938
				GO:0051653	BP	spindle localization	0.166426
				GO:0030374	MF	ligand-dependent nuclear receptor transcription coactivator activity	0.166426
				GO:0044281	BP	small molecule metabolic process	0.167661
				GO:0009100	BP	glycoprotein metabolic process	0.169438
				GO:0002431	BP	Fc receptor mediated stimulatory signaling pathway	0.169794
				GO:1902115	BP	regulation of organelle assembly	0.169794
				GO:0030127	CC	COPII vesicle coat	0.169885
				GO:0004438	MF	phosphatidylinositol-3-phosphatase activity	0.17047
				GO:0052744	MF	phosphatidylinositol monophosphate phosphatase activity	0.17047
				GO:0000159	CC	protein phosphatase type 2A complex	0.170539
				GO:0072523	BP	purine-containing compound catabolic process	0.171329
				GO:0004535	MF	poly(A)-specific ribonuclease activity	0.171329
				GO:0031057	BP	negative regulation of histone modification	0.171551
				GO:0032480	BP	negative regulation of type I interferon production	0.17191
				GO:0001701	BP	in utero embryonic development	0.171994
				GO:0006184	BP	GTP catabolic process	0.172025
				GO:0034243	BP	regulation of transcription elongation from RNA polymerase II promoter	0.174169
				GO:0009312	BP	oligosaccharide biosynthetic process	0.174169
				GO:0030970	BP	retrograde protein transport, ER to cytosol	0.174331
				GO:0016281	CC	eukaryotic translation initiation factor 4F complex	0.174765
				GO:0030665	CC	clathrin-coated vesicle membrane	0.177165
				GO:0043168	MF	anion binding	0.1776
				GO:0016605	CC	PML body	0.178856
				GO:0046434	BP	organophosphate catabolic process	0.179813
				GO:0051204	BP	protein insertion into mitochondrial membrane	0.180347
				GO:0009259	BP	ribonucleotide metabolic process	0.182054
				GO:0030122	CC	AP-2 adaptor complex	0.18222
				GO:0030027	CC	lamellipodium	0.182559
				GO:0051561	BP	elevation of mitochondrial calcium ion concentration	0.182559
				GO:0006122	BP	mitochondrial electron transport, ubiquinol to cytochrome c	0.182566
				GO:0016655	MF	oxidoreductase activity, acting on NAD(P)H, quinone or similar compound as acceptor	0.183955
				GO:0038179	BP	neurotrophin signaling pathway	0.184124
				GO:0006305	BP	DNA alkylation	0.184155
				GO:0006306	BP	DNA methylation	0.184155
				GO:0015959	BP	diadenosine polyphosphate metabolic process	0.184612
				GO:2000369	BP	regulation of clathrin-mediated endocytosis	0.184737
				GO:0048268	BP	clathrin coat assembly	0.184737
				GO:0045738	BP	negative regulation of DNA repair	0.184737
				GO:0031902	CC	late endosome membrane	0.185006
				GO:0031668	BP	cellular response to extracellular stimulus	0.185006
				GO:1901028	BP	regulation of mitochondrial outer membrane permeabilization	0.185107
				GO:1901069	BP	guanosine-containing compound catabolic process	0.185107
				GO:0042979	MF	ornithine decarboxylase regulator activity	0.185138
				GO:0001102	MF	RNA polymerase II activating transcription factor binding	0.185243
				GO:0045860	BP	positive regulation of protein kinase activity	0.185254
				GO:0008385	CC	IkappaB kinase complex	0.186391
				GO:0009894	BP	regulation of catabolic process	0.186429
				GO:0035748	CC	myelin sheath abaxonal region	0.186585
				GO:0051261	BP	protein depolymerization	0.187187
				GO:0004449	MF	isocitrate dehydrogenase (NAD+) activity	0.18738
				GO:0071535	MF	RING-like zinc finger domain binding	0.18757
				GO:0030235	MF	nitric-oxide synthase regulator activity	0.188432
				GO:0030942	MF	endoplasmic reticulum signal peptide binding	0.188444
				GO:0031519	CC	PcG protein complex	0.188561
				GO:0017016	MF	Ras GTPase binding	0.188561
				GO:0005795	CC	Golgi stack	0.188951
				GO:0005719	CC	nuclear euchromatin	0.189043
				GO:0006104	BP	succinyl-CoA metabolic process	0.190069
				GO:0016578	BP	histone deubiquitination	0.191004
				GO:0017101	CC	aminoacyl-tRNA synthetase multienzyme complex	0.191542
				GO:0036066	BP	protein O-linked fucosylation	0.192233
				GO:0034470	BP	ncRNA processing	0.192233
				GO:0000389	BP	mRNA 3'-splice site recognition	0.19257
				GO:0048280	BP	vesicle fusion with Golgi apparatus	0.192847
				GO:0032070	BP	regulation of deoxyribonuclease activity	0.193788
				GO:0046060	BP	dATP metabolic process	0.194239
				GO:0005741	CC	mitochondrial outer membrane	0.194451
				GO:0006538	BP	glutamate catabolic process	0.194524
				GO:0043154	BP	negative regulation of cysteine-type endopeptidase activity involved in apoptotic process	0.195532
				GO:0004775	MF	succinate-CoA ligase (ADP-forming) activity	0.1974
				GO:0043470	BP	regulation of carbohydrate catabolic process	0.197854
				GO:0043471	BP	regulation of cellular carbohydrate catabolic process	0.197854
				GO:0008599	MF	protein phosphatase type 1 regulator activity	0.19891
				GO:0061196	BP	fungiform papilla development	0.199055
				GO:0061197	BP	fungiform papilla morphogenesis	0.199055
				GO:0061198	BP	fungiform papilla formation	0.199055
				GO:0051292	BP	nuclear pore complex assembly	0.199576

## Sheet: Tab J - Stabilizing_ModulesGO
Module1	Module1	Module1	Module1		Module2	Module2	Module2	Module2		Module3	Module3	Module3	Module3		Module 4	Module 4	Module 4	Module 4
GO	Ontology	Term	padj		GO	Ontology	Term	padj		GO	Ontology	Term	padj		GO	Ontology	Term	padj
GO:0032991	CC	macromolecular complex	2.66996e-49		GO:0032991	CC	macromolecular complex	7.24292e-16		GO:0043227	CC	membrane-bounded organelle	2.3733e-14		GO:0006414	BP	translational elongation	3.7573e-24
GO:0043231	CC	intracellular membrane-bounded organelle	1.33743e-47		GO:0044424	CC	intracellular part	7.24292e-16		GO:0043231	CC	intracellular membrane-bounded organelle	2.43679e-14		GO:0000184	BP	nuclear-transcribed mRNA catabolic process, nonsense-mediated decay	2.88141e-23
GO:0043227	CC	membrane-bounded organelle	6.34488e-47		GO:0005622	CC	intracellular	7.24292e-16		GO:0043226	CC	organelle	1.33697e-13		GO:0006415	BP	translational termination	2.88141e-23
GO:0044424	CC	intracellular part	2.58328e-44		GO:0005515	MF	protein binding	5.23474e-14		GO:0043229	CC	intracellular organelle	1.33697e-13		GO:0022626	CC	cytosolic ribosome	2.88141e-23
GO:0043229	CC	intracellular organelle	4.30141e-44		GO:0043226	CC	organelle	2.60571e-13		GO:0044424	CC	intracellular part	1.11987e-12		GO:0006614	BP	SRP-dependent cotranslational protein targeting to membrane	4.29609e-23
GO:0005622	CC	intracellular	1.09296e-43		GO:0043229	CC	intracellular organelle	4.09723e-13		GO:0005622	CC	intracellular	3.54361e-12		GO:0006613	BP	cotranslational protein targeting to membrane	4.29609e-23
GO:0043226	CC	organelle	1.61003e-43		GO:0044422	CC	organelle part	4.3439e-13		GO:0005623	CC	cell	5.13197e-09		GO:0045047	BP	protein targeting to ER	4.29609e-23
GO:0044446	CC	intracellular organelle part	1.09589e-41		GO:0044446	CC	intracellular organelle part	7.08671e-13		GO:0044464	CC	cell part	5.13197e-09		GO:0072599	BP	establishment of protein localization to endoplasmic reticulum	4.29609e-23
GO:0044422	CC	organelle part	3.58815e-40		GO:0008150	BP	biological_process	8.17097e-13		GO:0005737	CC	cytoplasm	5.48241e-09		GO:0070972	BP	protein localization to endoplasmic reticulum	1.05792e-22
GO:0043234	CC	protein complex	3.39593e-35		GO:0003674	MF	molecular_function	1.11304e-12		GO:0032991	CC	macromolecular complex	5.48241e-09		GO:0043624	BP	cellular protein complex disassembly	2.12475e-22
GO:0044260	BP	cellular macromolecule metabolic process	1.28812e-34		GO:0005623	CC	cell	1.44964e-12		GO:0044444	CC	cytoplasmic part	2.16127e-08		GO:0043241	BP	protein complex disassembly	2.67101e-22
GO:0003723	MF	RNA binding	7.06492e-31		GO:0044464	CC	cell part	1.44964e-12		GO:0005634	CC	nucleus	2.24319e-07		GO:0044445	CC	cytosolic part	6.11698e-22
GO:0044428	CC	nuclear part	4.67212e-30		GO:0043227	CC	membrane-bounded organelle	2.63868e-12		GO:0044237	BP	cellular metabolic process	2.24319e-07		GO:0000956	BP	nuclear-transcribed mRNA catabolic process	6.11698e-22
GO:0005515	MF	protein binding	1.16926e-29		GO:0043234	CC	protein complex	4.54756e-12		GO:0044422	CC	organelle part	2.24319e-07		GO:0006401	BP	RNA catabolic process	6.11698e-22
GO:0044267	BP	cellular protein metabolic process	1.16926e-29		GO:0043231	CC	intracellular membrane-bounded organelle	7.09935e-12		GO:0044446	CC	intracellular organelle part	2.45879e-07		GO:0006612	BP	protein targeting to membrane	9.73064e-22
GO:0043170	BP	macromolecule metabolic process	1.58698e-29		GO:0005488	MF	binding	8.38314e-12		GO:0008150	BP	biological_process	6.59563e-07		GO:0006402	BP	mRNA catabolic process	9.73064e-22
GO:0016071	BP	mRNA metabolic process	4.70704e-29		GO:0009987	BP	cellular process	1.6086e-11		GO:0044238	BP	primary metabolic process	8.75317e-07		GO:0006413	BP	translational initiation	1.15087e-21
GO:0005634	CC	nucleus	8.67415e-29		GO:0005575	CC	cellular_component	2.29171e-11		GO:0009987	BP	cellular process	1.16647e-06		GO:0032984	BP	macromolecular complex disassembly	1.28774e-21
GO:0005737	CC	cytoplasm	1.77154e-27		GO:0005634	CC	nucleus	6.51803e-10		GO:0005515	MF	protein binding	1.16647e-06		GO:0019080	BP	viral genome expression	3.81153e-21
GO:0033036	BP	macromolecule localization	1.61507e-26		GO:0044260	BP	cellular macromolecule metabolic process	2.14324e-09		GO:0071704	BP	organic substance metabolic process	2.70927e-06		GO:0019083	BP	viral transcription	2.01402e-20
GO:0005623	CC	cell	3.14153e-26		GO:0016071	BP	mRNA metabolic process	2.60052e-09		GO:0008152	BP	metabolic process	3.38064e-06		GO:0006412	BP	translation	1.21416e-19
GO:0044464	CC	cell part	3.14153e-26		GO:0044428	CC	nuclear part	4.46801e-09		GO:0044428	CC	nuclear part	3.75564e-06		GO:0090150	BP	establishment of protein localization to membrane	1.56374e-19
GO:0046907	BP	intracellular transport	3.14153e-26		GO:0070013	CC	intracellular organelle lumen	4.05309e-08		GO:0043233	CC	organelle lumen	5.24574e-06		GO:0044391	CC	ribosomal subunit	2.24775e-19
GO:0044237	BP	cellular metabolic process	2.85793e-25		GO:0043233	CC	organelle lumen	4.05309e-08		GO:0005488	MF	binding	5.62937e-06		GO:0022411	BP	cellular component disassembly	2.29593e-19
GO:0015031	BP	protein transport	9.41342e-25		GO:0043170	BP	macromolecule metabolic process	4.32085e-08		GO:0031974	CC	membrane-enclosed lumen	5.62937e-06		GO:0019058	BP	viral infectious cycle	2.93499e-19
GO:0070013	CC	intracellular organelle lumen	1.28619e-24		GO:0044444	CC	cytoplasmic part	4.73784e-08		GO:0010467	BP	gene expression	7.07007e-06		GO:0016071	BP	mRNA metabolic process	1.02468e-18
GO:0008104	BP	protein localization	1.81872e-24		GO:0031974	CC	membrane-enclosed lumen	8.39869e-08		GO:0070013	CC	intracellular organelle lumen	8.34405e-06		GO:0003735	MF	structural constituent of ribosome	1.44707e-18
GO:0045184	BP	establishment of protein localization	1.92398e-24		GO:0005737	CC	cytoplasm	8.39869e-08		GO:0005575	CC	cellular_component	8.34405e-06		GO:0072657	BP	protein localization to membrane	1.76184e-18
GO:0044238	BP	primary metabolic process	3.55416e-24		GO:0044237	BP	cellular metabolic process	9.34412e-08		GO:0043170	BP	macromolecule metabolic process	1.02082e-05		GO:0022625	CC	cytosolic large ribosomal subunit	3.29863e-18
GO:0031974	CC	membrane-enclosed lumen	3.81753e-24		GO:0044267	BP	cellular protein metabolic process	1.50299e-07		GO:0044260	BP	cellular macromolecule metabolic process	1.08903e-05		GO:0005840	CC	ribosome	4.4153e-17
GO:0071704	BP	organic substance metabolic process	4.46548e-24		GO:0006397	BP	mRNA processing	1.68907e-07		GO:0030529	CC	ribonucleoprotein complex	2.18479e-05		GO:0044265	BP	cellular macromolecule catabolic process	5.45836e-17
GO:0031981	CC	nuclear lumen	9.14086e-24		GO:0031981	CC	nuclear lumen	1.79589e-07		GO:0016071	BP	mRNA metabolic process	2.22867e-05		GO:0072594	BP	establishment of protein localization to organelle	2.5547e-16
GO:0043233	CC	organelle lumen	1.26843e-23		GO:0008380	BP	RNA splicing	1.97837e-07		GO:0031981	CC	nuclear lumen	6.83061e-05		GO:0034655	BP	nucleobase-containing compound catabolic process	4.48532e-16
GO:0008152	BP	metabolic process	1.33176e-23		GO:0044238	BP	primary metabolic process	1.99101e-07		GO:0003723	MF	RNA binding	7.04641e-05		GO:0006605	BP	protein targeting	4.9768e-16
GO:0019538	BP	protein metabolic process	1.52641e-23		GO:0019538	BP	protein metabolic process	2.05004e-07		GO:0044267	BP	cellular protein metabolic process	8.04284e-05		GO:0046700	BP	heterocycle catabolic process	9.99892e-16
GO:0005654	CC	nucleoplasm	2.23555e-23		GO:0008152	BP	metabolic process	3.17369e-07		GO:0043234	CC	protein complex	8.73534e-05		GO:0019439	BP	aromatic compound catabolic process	1.06817e-15
GO:0044444	CC	cytoplasmic part	2.82972e-23		GO:0000375	BP	RNA splicing, via transesterification reactions	4.66539e-07		GO:0003674	MF	molecular_function	0.000180946		GO:0044270	BP	cellular nitrogen compound catabolic process	1.28292e-15
GO:0030529	CC	ribonucleoprotein complex	5.60249e-23		GO:0000377	BP	RNA splicing, via transesterification reactions with bulged adenosine as nucleophile	9.20986e-07		GO:0019538	BP	protein metabolic process	0.000201652		GO:0033365	BP	protein localization to organelle	1.50633e-15
GO:0044265	BP	cellular macromolecule catabolic process	2.35939e-21		GO:0000398	BP	mRNA splicing, via spliceosome	9.20986e-07		GO:0005654	CC	nucleoplasm	0.000295915		GO:1901361	BP	organic cyclic compound catabolic process	1.73352e-15
GO:0006396	BP	RNA processing	2.40572e-21		GO:0005654	CC	nucleoplasm	1.67917e-06		GO:0006807	BP	nitrogen compound metabolic process	0.000638812		GO:0015934	CC	large ribosomal subunit	4.88556e-15
GO:0009987	BP	cellular process	2.79332e-21		GO:0071704	BP	organic substance metabolic process	2.33673e-06		GO:0005829	CC	cytosol	0.00088397		GO:0016032	BP	viral process	6.37006e-15
GO:0051641	BP	cellular localization	2.92404e-21		GO:0005829	CC	cytosol	3.29629e-05		GO:0000151	CC	ubiquitin ligase complex	0.00155482		GO:0044764	BP	multi-organism cellular process	6.56674e-15
GO:0008150	BP	biological_process	3.00749e-21		GO:0016070	BP	RNA metabolic process	8.8667e-05		GO:0031982	CC	vesicle	0.00320488		GO:0006886	BP	intracellular protein transport	7.16501e-15
GO:0006397	BP	mRNA processing	1.93603e-20		GO:0010467	BP	gene expression	9.43271e-05		GO:0034641	BP	cellular nitrogen compound metabolic process	0.003347		GO:0009057	BP	macromolecule catabolic process	8.27975e-15
GO:0005575	CC	cellular_component	2.29774e-20		GO:0090304	BP	nucleic acid metabolic process	0.000130452		GO:0006139	BP	nucleobase-containing compound metabolic process	0.00336087		GO:0016482	BP	cytoplasmic transport	1.71243e-14
GO:0010467	BP	gene expression	2.83277e-20		GO:0006139	BP	nucleobase-containing compound metabolic process	0.000329287		GO:0043632	BP	modification-dependent macromolecule catabolic process	0.00367722		GO:0044403	BP	symbiosis, encompassing mutualism through parasitism	2.29144e-14
GO:0071702	BP	organic substance transport	1.43149e-19		GO:0035967	BP	cellular response to topologically incorrect protein	0.000355226		GO:0002474	BP	antigen processing and presentation of peptide antigen via MHC class I	0.00368165		GO:0044419	BP	interspecies interaction between organisms	2.29144e-14
GO:0051649	BP	establishment of localization in cell	3.21992e-19		GO:0034641	BP	cellular nitrogen compound metabolic process	0.000613196		GO:0006511	BP	ubiquitin-dependent protein catabolic process	0.00475126		GO:0032991	CC	macromolecular complex	1.41405e-13
GO:0016044	BP	cellular membrane organization	7.48311e-19		GO:0016607	CC	nuclear speck	0.000613196		GO:0006810	BP	transport	0.00475126		GO:0030529	CC	ribonucleoprotein complex	1.58552e-13
GO:0061024	BP	membrane organization	8.93553e-19		GO:0006396	BP	RNA processing	0.000649544		GO:0044257	BP	cellular protein catabolic process	0.00606992		GO:0005198	MF	structural molecule activity	1.62663e-13
GO:0044403	BP	symbiosis, encompassing mutualism through parasitism	1.21239e-18		GO:0030968	BP	endoplasmic reticulum unfolded protein response	0.000715003		GO:0019941	BP	modification-dependent protein catabolic process	0.0064206		GO:0046907	BP	intracellular transport	6.79472e-13
GO:0044419	BP	interspecies interaction between organisms	1.21239e-18		GO:0005681	CC	spliceosomal complex	0.000715003		GO:0009057	BP	macromolecule catabolic process	0.00648062		GO:0044248	BP	cellular catabolic process	8.87457e-13
GO:0009057	BP	macromolecule catabolic process	1.60842e-18		GO:0030529	CC	ribonucleoprotein complex	0.000725191		GO:0016567	BP	protein ubiquitination	0.00648062		GO:0016044	BP	cellular membrane organization	9.44787e-13
GO:0016032	BP	viral process	5.391e-18		GO:0034620	BP	cellular response to unfolded protein	0.000771964		GO:0051603	BP	proteolysis involved in cellular protein catabolic process	0.00673129		GO:0061024	BP	membrane organization	9.44787e-13
GO:0044764	BP	multi-organism cellular process	8.17441e-18		GO:0046483	BP	heterocycle metabolic process	0.000847088		GO:1901576	BP	organic substance biosynthetic process	0.00673129		GO:0051704	BP	multi-organism process	1.03497e-12
GO:0006139	BP	nucleobase-containing compound metabolic process	1.9449e-17		GO:0008270	MF	zinc ion binding	0.00109332		GO:0044265	BP	cellular macromolecule catabolic process	0.00683264		GO:0034613	BP	cellular protein localization	9.07468e-12
GO:0070647	BP	protein modification by small protein conjugation or removal	2.29349e-17		GO:1901360	BP	organic cyclic compound metabolic process	0.00132132		GO:0051234	BP	establishment of localization	0.00683264		GO:0070727	BP	cellular macromolecule localization	9.42701e-12
GO:0016482	BP	cytoplasmic transport	2.39168e-17		GO:0000989	MF	transcription factor binding transcription factor activity	0.00132132		GO:0003676	MF	nucleic acid binding	0.00700265		GO:0015031	BP	protein transport	9.54954e-12
GO:0005829	CC	cytosol	2.43735e-17		GO:0032069	BP	regulation of nuclease activity	0.00163774		GO:0046483	BP	heterocycle metabolic process	0.00795397		GO:0045184	BP	establishment of protein localization	3.36244e-11
GO:0005488	MF	binding	2.52369e-17		GO:0006725	BP	cellular aromatic compound metabolic process	0.00186227		GO:1901363	MF	heterocyclic compound binding	0.00914097		GO:1901575	BP	organic substance catabolic process	3.73071e-11
GO:0006412	BP	translation	3.28199e-17		GO:0016570	BP	histone modification	0.00191087		GO:0016070	BP	RNA metabolic process	0.00928729		GO:0018130	BP	heterocycle biosynthetic process	4.65224e-11
GO:0008380	BP	RNA splicing	6.9298e-17		GO:0000988	MF	protein binding transcription factor activity	0.00209368		GO:0019882	BP	antigen processing and presentation	0.00932632		GO:0019438	BP	aromatic compound biosynthetic process	4.65224e-11
GO:0046483	BP	heterocycle metabolic process	2.07754e-16		GO:0006987	BP	activation of signaling protein activity involved in unfolded protein response	0.00209368		GO:0002479	BP	antigen processing and presentation of exogenous peptide antigen via MHC class I, TAP-dependent	0.00932632		GO:0051649	BP	establishment of localization in cell	5.33127e-11
GO:0044257	BP	cellular protein catabolic process	2.46198e-16		GO:0043412	BP	macromolecule modification	0.00209368		GO:0006725	BP	cellular aromatic compound metabolic process	0.00986606		GO:0034654	BP	nucleobase-containing compound biosynthetic process	6.54571e-11
GO:0006725	BP	cellular aromatic compound metabolic process	3.66954e-16		GO:0050794	BP	regulation of cellular process	0.00209368		GO:0090304	BP	nucleic acid metabolic process	0.0100717		GO:0032774	BP	RNA biosynthetic process	7.62917e-11
GO:0031090	CC	organelle membrane	5.58385e-16		GO:0003712	MF	transcription cofactor activity	0.00209368		GO:0042470	CC	melanosome	0.0104276		GO:0044271	BP	cellular nitrogen compound biosynthetic process	8.59405e-11
GO:1901360	BP	organic cyclic compound metabolic process	8.34839e-16		GO:0006464	BP	cellular protein modification process	0.00210571		GO:0048770	CC	pigment granule	0.0104276		GO:0009056	BP	catabolic process	9.35439e-11
GO:0051603	BP	proteolysis involved in cellular protein catabolic process	8.8539e-16		GO:0036211	BP	protein modification process	0.00210571		GO:0048002	BP	antigen processing and presentation of peptide antigen	0.0110475		GO:1901362	BP	organic cyclic compound biosynthetic process	1.44305e-10
GO:0030163	BP	protein catabolic process	9.1581e-16		GO:0016569	BP	covalent chromatin modification	0.00213739		GO:0044773	BP	mitotic DNA damage checkpoint	0.0110475		GO:0003723	MF	RNA binding	1.57729e-10
GO:0044248	BP	cellular catabolic process	9.73015e-16		GO:0030163	BP	protein catabolic process	0.00213739		GO:0044427	CC	chromosomal part	0.0110475		GO:0071702	BP	organic substance transport	1.92157e-10
GO:0006810	BP	transport	1.20449e-15		GO:0048024	BP	regulation of mRNA splicing, via spliceosome	0.00215705		GO:0031410	CC	cytoplasmic vesicle	0.0110475		GO:0071822	BP	protein complex subunit organization	2.01524e-10
GO:0090304	BP	nucleic acid metabolic process	2.83211e-15		GO:0009057	BP	macromolecule catabolic process	0.00219535		GO:0009058	BP	biosynthetic process	0.0114053		GO:0005829	CC	cytosol	3.3688e-10
GO:0051234	BP	establishment of localization	3.78895e-15		GO:0019941	BP	modification-dependent protein catabolic process	0.00228817		GO:0097159	MF	organic cyclic compound binding	0.0128371		GO:0016070	BP	RNA metabolic process	1.44604e-09
GO:0044451	CC	nucleoplasm part	3.91554e-15		GO:0044265	BP	cellular macromolecule catabolic process	0.00233509		GO:0044774	BP	mitotic DNA integrity checkpoint	0.0140765		GO:0051641	BP	cellular localization	1.62469e-09
GO:0016070	BP	RNA metabolic process	4.16653e-15		GO:0044699	BP	single-organism process	0.00236176		GO:0005681	CC	spliceosomal complex	0.0141973		GO:0010467	BP	gene expression	3.53521e-09
GO:0070727	BP	cellular macromolecule localization	5.23101e-15		GO:0006984	BP	ER-nucleus signaling pathway	0.00243178		GO:0044403	BP	symbiosis, encompassing mutualism through parasitism	0.0141973		GO:0044765	BP	single-organism transport	4.66624e-09
GO:0034613	BP	cellular protein localization	6.08232e-15		GO:0035966	BP	response to topologically incorrect protein	0.00243178		GO:0044419	BP	interspecies interaction between organisms	0.0141973		GO:0008104	BP	protein localization	4.91548e-09
GO:0006511	BP	ubiquitin-dependent protein catabolic process	6.18377e-15		GO:0050789	BP	regulation of biological process	0.00243178		GO:1901360	BP	organic cyclic compound metabolic process	0.0141973		GO:0034645	BP	cellular macromolecule biosynthetic process	5.98003e-09
GO:0043632	BP	modification-dependent macromolecule catabolic process	6.88773e-15		GO:0044257	BP	cellular protein catabolic process	0.00244973		GO:0042590	BP	antigen processing and presentation of exogenous peptide antigen via MHC class I	0.0141973		GO:0044446	CC	intracellular organelle part	6.86389e-09
GO:0034641	BP	cellular nitrogen compound metabolic process	7.53337e-15		GO:0032075	BP	positive regulation of nuclease activity	0.00246184		GO:0010608	BP	posttranscriptional regulation of gene expression	0.0141973		GO:0043933	BP	macromolecular complex subunit organization	1.14438e-08
GO:0019941	BP	modification-dependent protein catabolic process	7.7722e-15		GO:0051603	BP	proteolysis involved in cellular protein catabolic process	0.00259219		GO:0000209	BP	protein polyubiquitination	0.0148559		GO:0009059	BP	macromolecule biosynthetic process	1.22172e-08
GO:0048193	BP	Golgi vesicle transport	8.51221e-15		GO:0044763	BP	single-organism cellular process	0.00261769		GO:0016032	BP	viral process	0.0149792		GO:0044422	CC	organelle part	1.36379e-08
GO:0006807	BP	nitrogen compound metabolic process	1.58422e-14		GO:0043632	BP	modification-dependent macromolecule catabolic process	0.00261769		GO:0000375	BP	RNA splicing, via transesterification reactions	0.0149792		GO:0044267	BP	cellular protein metabolic process	2.46448e-08
GO:0032268	BP	regulation of cellular protein metabolic process	1.90917e-14		GO:0044451	CC	nucleoplasm part	0.00265017		GO:0044764	BP	multi-organism cellular process	0.0158932		GO:0033036	BP	macromolecule localization	4.36721e-08
GO:0006886	BP	intracellular protein transport	4.00396e-14		GO:0065007	BP	biological regulation	0.00282296		GO:0006412	BP	translation	0.0158945		GO:0044249	BP	cellular biosynthetic process	9.85833e-08
GO:0003674	MF	molecular_function	4.65908e-14		GO:0016568	BP	chromatin modification	0.00313684		GO:0046060	BP	dATP metabolic process	0.0162252		GO:0090304	BP	nucleic acid metabolic process	1.10814e-07
GO:0032446	BP	protein modification by small protein conjugation	4.20398e-13		GO:0046914	MF	transition metal ion binding	0.00313684		GO:0032446	BP	protein modification by small protein conjugation	0.0171638		GO:0044444	CC	cytoplasmic part	1.13148e-07
GO:0043412	BP	macromolecule modification	1.13766e-12		GO:0006511	BP	ubiquitin-dependent protein catabolic process	0.00313684		GO:0031571	BP	mitotic G1 DNA damage checkpoint	0.0171638		GO:0009058	BP	biosynthetic process	1.33056e-07
GO:0006417	BP	regulation of translation	1.4956e-12		GO:0046907	BP	intracellular transport	0.00313684		GO:0044783	BP	G1 DNA damage checkpoint	0.0171638		GO:0005737	CC	cytoplasm	1.8021e-07
GO:0051179	BP	localization	1.5967e-12		GO:0006807	BP	nitrogen compound metabolic process	0.00350712		GO:0030163	BP	protein catabolic process	0.0171638		GO:1901576	BP	organic substance biosynthetic process	2.29069e-07
GO:0006464	BP	cellular protein modification process	1.62436e-12		GO:0006996	BP	organelle organization	0.00380626		GO:0007339	BP	binding of sperm to zona pellucida	0.0185548		GO:0006810	BP	transport	2.702e-07
GO:0036211	BP	protein modification process	1.62436e-12		GO:0019904	MF	protein domain specific binding	0.00399126		GO:0008380	BP	RNA splicing	0.020131		GO:0051234	BP	establishment of localization	4.23935e-07
GO:1901575	BP	organic substance catabolic process	2.42818e-12		GO:0006986	BP	response to unfolded protein	0.00406801		GO:0071013	CC	catalytic step 2 spliceosome	0.0221288		GO:0006139	BP	nucleobase-containing compound metabolic process	5.71715e-07
GO:0051246	BP	regulation of protein metabolic process	2.46802e-12		GO:0043228	CC	non-membrane-bounded organelle	0.00502726		GO:0006397	BP	mRNA processing	0.0226772		GO:0006725	BP	cellular aromatic compound metabolic process	6.62242e-07
GO:0016604	CC	nuclear body	2.46802e-12		GO:0043232	CC	intracellular non-membrane-bounded organelle	0.00502726		GO:0002478	BP	antigen processing and presentation of exogenous peptide antigen	0.0237242		GO:0046483	BP	heterocycle metabolic process	6.94944e-07
GO:0006996	BP	organelle organization	5.34343e-12		GO:0006325	BP	chromatin organization	0.00568433		GO:0051352	BP	negative regulation of ligase activity	0.0239285		GO:0019538	BP	protein metabolic process	7.52053e-07
GO:0071840	BP	cellular component organization or biogenesis	5.59231e-12		GO:0006406	BP	mRNA export from nucleus	0.00625806		GO:0051444	BP	negative regulation of ubiquitin-protein ligase activity	0.0239285		GO:1901360	BP	organic cyclic compound metabolic process	1.04907e-06
GO:0051704	BP	multi-organism process	8.65325e-12		GO:0003723	MF	RNA binding	0.00628168		GO:0051437	BP	positive regulation of ubiquitin-protein ligase activity involved in mitotic cell cycle	0.0239285		GO:0034641	BP	cellular nitrogen compound metabolic process	1.99589e-06
GO:0000375	BP	RNA splicing, via transesterification reactions	9.86236e-12		GO:0043484	BP	regulation of RNA splicing	0.00654186		GO:0048518	BP	positive regulation of biological process	0.0239285		GO:0006807	BP	nitrogen compound metabolic process	2.00338e-06
GO:0016567	BP	protein ubiquitination	1.08851e-11		GO:0016043	BP	cellular component organization	0.00662798		GO:0000377	BP	RNA splicing, via transesterification reactions with bulged adenosine as nucleophile	0.0239285		GO:0022904	BP	respiratory electron transport chain	2.35347e-06
GO:0009056	BP	catabolic process	1.2339e-11		GO:0050684	BP	regulation of mRNA processing	0.00662798		GO:0000398	BP	mRNA splicing, via spliceosome	0.0239285		GO:0022900	BP	electron transport chain	2.4084e-06
GO:0051028	BP	mRNA transport	2.24649e-11		GO:0071840	BP	cellular component organization or biogenesis	0.00667493		GO:0035036	BP	sperm-egg recognition	0.0259101		GO:0045333	BP	cellular respiration	3.71554e-06
GO:0000377	BP	RNA splicing, via transesterification reactions with bulged adenosine as nucleophile	2.67647e-11		GO:0012505	CC	endomembrane system	0.00675282		GO:0019884	BP	antigen processing and presentation of exogenous antigen	0.0261603		GO:0044237	BP	cellular metabolic process	7.42092e-06
GO:0000398	BP	mRNA splicing, via spliceosome	2.67647e-11		GO:0006508	BP	proteolysis	0.00849241		GO:0031988	CC	membrane-bounded vesicle	0.0261603		GO:0051179	BP	localization	1.74995e-05
GO:0044763	BP	single-organism cellular process	2.69804e-11		GO:0034976	BP	response to endoplasmic reticulum stress	0.00894142		GO:0009056	BP	catabolic process	0.026612		GO:0022627	CC	cytosolic small ribosomal subunit	2.12293e-05
GO:0031323	BP	regulation of cellular metabolic process	2.9037e-11		GO:0060255	BP	regulation of macromolecule metabolic process	0.00914014		GO:0010468	BP	regulation of gene expression	0.0272154		GO:0015980	BP	energy derivation by oxidation of organic compounds	3.11513e-05
GO:0006413	BP	translational initiation	3.38836e-11		GO:0048025	BP	negative regulation of mRNA splicing, via spliceosome	0.0100552		GO:0009059	BP	macromolecule biosynthetic process	0.0276404		GO:0008152	BP	metabolic process	5.57596e-05
GO:0050657	BP	nucleic acid transport	3.38836e-11		GO:0016032	BP	viral process	0.0102021		GO:0006977	BP	DNA damage response, signal transduction by p53 class mediator resulting in cell cycle arrest	0.0276404		GO:0003676	MF	nucleic acid binding	0.000141682
GO:0050658	BP	RNA transport	3.38836e-11		GO:0034645	BP	cellular macromolecule biosynthetic process	0.0103324		GO:0072413	BP	signal transduction involved in mitotic cell cycle checkpoint	0.0276404		GO:0006091	BP	generation of precursor metabolites and energy	0.000182524
GO:0051236	BP	establishment of RNA localization	3.38836e-11		GO:1901576	BP	organic substance biosynthetic process	0.0104034		GO:0072431	BP	signal transduction involved in mitotic G1 DNA damage checkpoint	0.0276404		GO:0044424	CC	intracellular part	0.000244978
GO:0019222	BP	regulation of metabolic process	4.58523e-11		GO:0044764	BP	multi-organism cellular process	0.0109046		GO:0005694	CC	chromosome	0.0277629		GO:0016043	BP	cellular component organization	0.000294946
GO:0060255	BP	regulation of macromolecule metabolic process	5.80836e-11		GO:0044249	BP	cellular biosynthetic process	0.0110849		GO:0072395	BP	signal transduction involved in cell cycle checkpoint	0.0309547		GO:0071840	BP	cellular component organization or biogenesis	0.000382134
GO:0010608	BP	posttranscriptional regulation of gene expression	7.05778e-11		GO:0051028	BP	mRNA transport	0.0114239		GO:0072401	BP	signal transduction involved in DNA integrity checkpoint	0.0309547		GO:0005622	CC	intracellular	0.000392474
GO:0043228	CC	non-membrane-bounded organelle	7.23565e-11		GO:0019899	MF	enzyme binding	0.0131695		GO:0072422	BP	signal transduction involved in DNA damage checkpoint	0.0309547		GO:0043229	CC	intracellular organelle	0.000622027
GO:0043232	CC	intracellular non-membrane-bounded organelle	7.23565e-11		GO:0003713	MF	transcription coactivator activity	0.0147462		GO:0009893	BP	positive regulation of metabolic process	0.0313847		GO:0044260	BP	cellular macromolecule metabolic process	0.000707957
GO:0007049	BP	cell cycle	8.00296e-11		GO:0009893	BP	positive regulation of metabolic process	0.0152905		GO:1901575	BP	organic substance catabolic process	0.0335284		GO:0043226	CC	organelle	0.000708618
GO:0006403	BP	RNA localization	8.16302e-11		GO:0009058	BP	biosynthetic process	0.0154003		GO:0044249	BP	cellular biosynthetic process	0.0338302		GO:0015935	CC	small ribosomal subunit	0.000738154
GO:0003676	MF	nucleic acid binding	1.02341e-10		GO:0044403	BP	symbiosis, encompassing mutualism through parasitism	0.0185012		GO:0051439	BP	regulation of ubiquitin-protein ligase activity involved in mitotic cell cycle	0.0391404		GO:0043228	CC	non-membrane-bounded organelle	0.000832686
GO:0044699	BP	single-organism process	1.03296e-10		GO:0044419	BP	interspecies interaction between organisms	0.0185012		GO:0034645	BP	cellular macromolecule biosynthetic process	0.0394039		GO:0043232	CC	intracellular non-membrane-bounded organelle	0.000832686
GO:0034645	BP	cellular macromolecule biosynthetic process	1.95072e-10		GO:0009059	BP	macromolecule biosynthetic process	0.0198817		GO:0070647	BP	protein modification by small protein conjugation or removal	0.0394039		GO:0009987	BP	cellular process	0.000838941
GO:0016192	BP	vesicle-mediated transport	3.19056e-10		GO:0009304	BP	tRNA transcription	0.0224908		GO:0005783	CC	endoplasmic reticulum	0.0400964		GO:0008150	BP	biological_process	0.00139047
GO:0016043	BP	cellular component organization	3.82174e-10		GO:0080090	BP	regulation of primary metabolic process	0.0224908		GO:0031325	BP	positive regulation of cellular metabolic process	0.0415906		GO:0015078	MF	hydrogen ion transmembrane transporter activity	0.00159552
GO:0012505	CC	endomembrane system	7.23193e-10		GO:0010604	BP	positive regulation of macromolecule metabolic process	0.0224908		GO:0004774	MF	succinate-CoA ligase activity	0.0429023		GO:0042274	BP	ribosomal small subunit biogenesis	0.0019736
GO:1901363	MF	heterocyclic compound binding	7.31799e-10		GO:0019222	BP	regulation of metabolic process	0.0235048		GO:0015851	BP	nucleobase transport	0.0429023		GO:0005623	CC	cell	0.00235307
GO:0009059	BP	macromolecule biosynthetic process	8.58137e-10		GO:0006405	BP	RNA export from nucleus	0.0235048		GO:0035370	CC	UBC13-UEV1A complex	0.0429023		GO:0044464	CC	cell part	0.00235307
GO:0080090	BP	regulation of primary metabolic process	1.12659e-09		GO:0051168	BP	nuclear export	0.0239087		GO:0070062	CC	extracellular vesicular exosome	0.0429023		GO:0055114	BP	oxidation-reduction process	0.00245877
GO:0097159	MF	organic cyclic compound binding	1.2804e-09		GO:0048522	BP	positive regulation of cellular process	0.0241555		GO:0010498	BP	proteasomal protein catabolic process	0.0448598		GO:0006364	BP	rRNA processing	0.00257857
GO:0006508	BP	proteolysis	1.69892e-09		GO:0050686	BP	negative regulation of mRNA processing	0.0247221		GO:0051443	BP	positive regulation of ubiquitin-protein ligase activity	0.0462439		GO:0043170	BP	macromolecule metabolic process	0.00295995
GO:0015931	BP	nucleobase-containing compound transport	2.98974e-09		GO:0070647	BP	protein modification by small protein conjugation or removal	0.0264803		GO:0051438	BP	regulation of ubiquitin-protein ligase activity	0.046878		GO:0044455	CC	mitochondrial membrane part	0.00295995
GO:0006446	BP	regulation of translational initiation	3.02271e-09		GO:0031941	CC	filamentous actin	0.0297374		GO:0051436	BP	negative regulation of ubiquitin-protein ligase activity involved in mitotic cell cycle	0.0476177		GO:0016072	BP	rRNA metabolic process	0.00328555
GO:0012506	CC	vesicle membrane	3.87506e-09		GO:0031325	BP	positive regulation of cellular metabolic process	0.0376142		GO:0031371	CC	ubiquitin conjugating enzyme complex	0.0499867		GO:0042254	BP	ribosome biogenesis	0.0038873
GO:0044765	BP	single-organism transport	4.43631e-09		GO:0005801	CC	cis-Golgi network	0.0377626		GO:0043161	BP	proteasomal ubiquitin-dependent protein catabolic process	0.0512509		GO:0005743	CC	mitochondrial inner membrane	0.00389778
GO:0022613	BP	ribonucleoprotein complex biogenesis	5.63654e-09		GO:0043161	BP	proteasomal ubiquitin-dependent protein catabolic process	0.0388948		GO:0005739	CC	mitochondrion	0.0518676		GO:0022613	BP	ribonucleoprotein complex biogenesis	0.00498986
GO:0050789	BP	regulation of biological process	5.80545e-09		GO:0045184	BP	establishment of protein localization	0.0417889		GO:0043230	CC	extracellular organelle	0.052366		GO:0019866	CC	organelle inner membrane	0.00575328
GO:0065007	BP	biological regulation	5.85008e-09		GO:0006366	BP	transcription from RNA polymerase II promoter	0.0421216		GO:0065010	CC	extracellular membrane-bounded organelle	0.052366		GO:0000028	BP	ribosomal small subunit assembly	0.00992542
GO:0010498	BP	proteasomal protein catabolic process	7.93612e-09		GO:0033119	BP	negative regulation of RNA splicing	0.043458		GO:0051701	BP	interaction with host	0.0537285		GO:0019843	MF	rRNA binding	0.0107903
GO:0031410	CC	cytoplasmic vesicle	1.02491e-08		GO:0010605	BP	negative regulation of macromolecule metabolic process	0.0463836		GO:0031145	BP	anaphase-promoting complex-dependent proteasomal ubiquitin-dependent protein catabolic process	0.0548495		GO:0015077	MF	monovalent inorganic cation transmembrane transporter activity	0.0137622
GO:0030659	CC	cytoplasmic vesicle membrane	1.03606e-08		GO:0016573	BP	histone acetylation	0.0463836		GO:0043066	BP	negative regulation of apoptotic process	0.0550968		GO:0042273	BP	ribosomal large subunit biogenesis	0.0137815
GO:0043161	BP	proteasomal ubiquitin-dependent protein catabolic process	1.03831e-08		GO:0005793	CC	endoplasmic reticulum-Golgi intermediate compartment	0.046836		GO:0071840	BP	cellular component organization or biogenesis	0.0555691		GO:0044763	BP	single-organism cellular process	0.0146156
GO:0033554	BP	cellular response to stress	1.89255e-08		GO:0050657	BP	nucleic acid transport	0.0475954		GO:0019048	BP	modulation by virus of host morphology or physiology	0.056606		GO:0044238	BP	primary metabolic process	0.0160724
GO:0031982	CC	vesicle	2.14016e-08		GO:0050658	BP	RNA transport	0.0475954		GO:0044699	BP	single-organism process	0.056728		GO:0003729	MF	mRNA binding	0.0184557
GO:0005768	CC	endosome	2.28769e-08		GO:0051236	BP	establishment of RNA localization	0.0475954		GO:0042770	BP	signal transduction in response to DNA damage	0.0614216		GO:0003674	MF	molecular_function	0.0288206
GO:0003743	MF	translation initiation factor activity	2.38158e-08		GO:0018393	BP	internal peptidyl-lysine acetylation	0.0481896		GO:0048522	BP	positive regulation of cellular process	0.0614216		GO:0005746	CC	mitochondrial respiratory chain	0.0327788
GO:0033365	BP	protein localization to organelle	2.64165e-08		GO:0032774	BP	RNA biosynthetic process	0.0482561		GO:0006508	BP	proteolysis	0.0614216		GO:0071704	BP	organic substance metabolic process	0.0421548
GO:0000166	MF	nucleotide binding	3.82856e-08		GO:0010557	BP	positive regulation of macromolecule biosynthetic process	0.0490357		GO:0065007	BP	biological regulation	0.0617576		GO:1901363	MF	heterocyclic compound binding	0.0432771
GO:1901265	MF	nucleoside phosphate binding	3.82856e-08		GO:0031324	BP	negative regulation of cellular metabolic process	0.0538887		GO:0051340	BP	regulation of ligase activity	0.0635096		GO:0004129	MF	cytochrome-c oxidase activity	0.0451507
GO:0016197	BP	endosomal transport	4.54479e-08		GO:0016604	CC	nuclear body	0.0538887		GO:0051351	BP	positive regulation of ligase activity	0.0638797		GO:0015002	MF	heme-copper terminal oxidase activity	0.0451507
GO:0000502	CC	proteasome complex	4.69618e-08		GO:0051171	BP	regulation of nitrogen compound metabolic process	0.0552841		GO:2000134	BP	negative regulation of G1/S transition of mitotic cell cycle	0.0638797		GO:0016676	MF	oxidoreductase activity, acting on a heme group of donors, oxygen as acceptor	0.0451507
GO:0016607	CC	nuclear speck	6.31134e-08		GO:0033036	BP	macromolecule localization	0.0567807		GO:0060255	BP	regulation of macromolecule metabolic process	0.0644209		GO:0031966	CC	mitochondrial membrane	0.0473008
GO:0050794	BP	regulation of cellular process	7.27961e-08		GO:0009892	BP	negative regulation of metabolic process	0.058371		GO:0044003	BP	modification by symbiont of host morphology or physiology	0.0644209		GO:0042255	BP	ribosome assembly	0.0473008
GO:0017111	MF	nucleoside-triphosphatase activity	7.32759e-08		GO:0006475	BP	internal protein amino acid acetylation	0.0592974		GO:0043069	BP	negative regulation of programmed cell death	0.0644209		GO:0070469	CC	respiratory chain	0.0478777
GO:0008135	MF	translation factor activity, nucleic acid binding	8.08289e-08		GO:0018394	BP	peptidyl-lysine acetylation	0.0592974		GO:0022613	BP	ribonucleoprotein complex biogenesis	0.0649598		GO:0097159	MF	organic cyclic compound binding	0.0505253
GO:0016817	MF	hydrolase activity, acting on acid anhydrides	1.30505e-07		GO:0071702	BP	organic substance transport	0.0595468		GO:0050789	BP	regulation of biological process	0.0674894		GO:0044699	BP	single-organism process	0.0513019
GO:0016023	CC	cytoplasmic membrane-bounded vesicle	1.33603e-07		GO:0031323	BP	regulation of cellular metabolic process	0.0602249		GO:0044765	BP	single-organism transport	0.067503		GO:0016675	MF	oxidoreductase activity, acting on a heme group of donors	0.0561294
GO:0034622	BP	cellular macromolecular complex assembly	1.38306e-07		GO:0071826	BP	ribonucleoprotein complex subunit organization	0.0602249		GO:0016023	CC	cytoplasmic membrane-bounded vesicle	0.0677579		GO:0034470	BP	ncRNA processing	0.0591568
GO:0016462	MF	pyrophosphatase activity	1.56665e-07		GO:0048519	BP	negative regulation of biological process	0.0617102		GO:0071156	BP	regulation of cell cycle arrest	0.0677579		GO:0034166	BP	toll-like receptor 10 signaling pathway	0.0707875
GO:0036094	MF	small molecule binding	1.6951e-07		GO:0009056	BP	catabolic process	0.0617102		GO:0009988	BP	cell-cell recognition	0.0696955		GO:0022890	MF	inorganic cation transmembrane transporter activity	0.0709474
GO:0016818	MF	hydrolase activity, acting on acid anhydrides, in phosphorus-containing anhydrides	1.88433e-07		GO:0010468	BP	regulation of gene expression	0.0631844		GO:0010604	BP	positive regulation of macromolecule metabolic process	0.0714609		GO:0000462	BP	maturation of SSU-rRNA from tricistronic rRNA transcript (SSU-rRNA, 5.8S rRNA, LSU-rRNA)	0.0752842
GO:0051701	BP	interaction with host	2.10458e-07		GO:0006810	BP	transport	0.0633694		GO:0030330	BP	DNA damage response, signal transduction by p53 class mediator	0.0714609		GO:0005740	CC	mitochondrial envelope	0.0752842
GO:0006405	BP	RNA export from nucleus	2.14249e-07		GO:0000166	MF	nucleotide binding	0.0645466		GO:0005789	CC	endoplasmic reticulum membrane	0.0731784		GO:0044429	CC	mitochondrial part	0.076235
GO:0005730	CC	nucleolus	2.70692e-07		GO:1901265	MF	nucleoside phosphate binding	0.0645466		GO:0044248	BP	cellular catabolic process	0.0740126		GO:0005853	CC	eukaryotic translation elongation factor 1 complex	0.0805702
GO:0044249	BP	cellular biosynthetic process	2.96569e-07		GO:0015031	BP	protein transport	0.06541		GO:0043620	BP	regulation of DNA-dependent transcription in response to stress	0.0757505		GO:0050852	BP	T cell receptor signaling pathway	0.0814747
GO:0019058	BP	viral infectious cycle	3.26092e-07		GO:0097458	CC	neuron part	0.0659884		GO:0044763	BP	single-organism cellular process	0.0757505		GO:0006396	BP	RNA processing	0.0828266
GO:0005681	CC	spliceosomal complex	3.57119e-07		GO:0051649	BP	establishment of localization in cell	0.0659884		GO:0000785	CC	chromatin	0.0765668		GO:0034162	BP	toll-like receptor 9 signaling pathway	0.0945098
GO:0006888	BP	ER to Golgi vesicle-mediated transport	3.72208e-07		GO:0051276	BP	chromosome organization	0.0659884		GO:0010340	MF	carboxyl-O-methyltransferase activity	0.0776009		GO:0005753	CC	mitochondrial proton-transporting ATP synthase complex	0.0960573
GO:0008219	BP	cell death	4.8362e-07		GO:0043933	BP	macromolecular complex subunit organization	0.0687387		GO:0051998	MF	protein carboxyl O-methyltransferase activity	0.0776009		GO:0015075	MF	ion transmembrane transporter activity	0.0971211
GO:0016265	BP	death	5.10292e-07		GO:0015931	BP	nucleobase-containing compound transport	0.0687387		GO:0005682	CC	U5 snRNP	0.0776009		GO:0034660	BP	ncRNA metabolic process	0.0971211
GO:1901576	BP	organic substance biosynthetic process	5.10292e-07		GO:0010498	BP	proteasomal protein catabolic process	0.0694906		GO:0006538	BP	glutamate catabolic process	0.0776009		GO:0034146	BP	toll-like receptor 5 signaling pathway	0.0971211
GO:0022402	BP	cell cycle process	5.47945e-07		GO:0006403	BP	RNA localization	0.0704627		GO:0033554	BP	cellular response to stress	0.0893644		GO:0035631	CC	CD40 receptor complex	0.101229
GO:0044433	CC	cytoplasmic vesicle part	5.59324e-07		GO:0022411	BP	cellular component disassembly	0.0708264		GO:0070935	BP	3'-UTR-mediated mRNA stabilization	0.0938765		GO:0045259	CC	proton-transporting ATP synthase complex	0.103215
GO:0051171	BP	regulation of nitrogen compound metabolic process	6.42518e-07		GO:0009891	BP	positive regulation of biosynthetic process	0.0708264		GO:0051817	BP	modification of morphology or physiology of other organism involved in symbiotic interaction	0.096324		GO:0043234	CC	protein complex	0.104154
GO:0009058	BP	biosynthetic process	7.58982e-07		GO:0006338	BP	chromatin remodeling	0.0716827		GO:0071158	BP	positive regulation of cell cycle arrest	0.096324		GO:0030490	BP	maturation of SSU-rRNA	0.135
GO:0006901	BP	vesicle coating	7.8334e-07		GO:0051704	BP	multi-organism process	0.0716827		GO:0016044	BP	cellular membrane organization	0.0981814		GO:0002478	BP	antigen processing and presentation of exogenous peptide antigen	0.140962
GO:0031988	CC	membrane-bounded vesicle	7.90226e-07		GO:0006351	BP	transcription, DNA-dependent	0.074702		GO:0016043	BP	cellular component organization	0.0992689		GO:0005575	CC	cellular_component	0.142159
GO:0031326	BP	regulation of cellular biosynthetic process	9.38849e-07		GO:0016482	BP	cytoplasmic transport	0.074757		GO:0061024	BP	membrane organization	0.100413		GO:0019884	BP	antigen processing and presentation of exogenous antigen	0.143431
GO:0000209	BP	protein polyubiquitination	9.74498e-07		GO:0044248	BP	cellular catabolic process	0.074757		GO:0042175	CC	nuclear outer membrane-endoplasmic reticulum membrane network	0.101257		GO:0035666	BP	TRIF-dependent toll-like receptor signaling pathway	0.143605
GO:0009889	BP	regulation of biosynthetic process	1.1453e-06		GO:0006305	BP	DNA alkylation	0.074757		GO:0016874	MF	ligase activity	0.101257		GO:0038123	BP	toll-like receptor TLR1:TLR2 signaling pathway	0.150093
GO:0072594	BP	establishment of protein localization to organelle	1.3083e-06		GO:0006306	BP	DNA methylation	0.074757		GO:0033238	BP	regulation of cellular amine metabolic process	0.101579		GO:0038124	BP	toll-like receptor TLR6:TLR2 signaling pathway	0.150093
GO:0010468	BP	regulation of gene expression	1.3083e-06		GO:0032984	BP	macromolecular complex disassembly	0.074757		GO:0035821	BP	modification of morphology or physiology of other organism	0.101579		GO:0070423	BP	nucleotide-binding oligomerization domain containing signaling pathway	0.161225
GO:0010556	BP	regulation of macromolecule biosynthetic process	1.46539e-06		GO:0000139	CC	Golgi membrane	0.0749625		GO:0031090	CC	organelle membrane	0.10358		GO:0042981	BP	regulation of apoptotic process	0.165025
GO:0000139	CC	Golgi membrane	1.54337e-06		GO:2000112	BP	regulation of cellular macromolecule biosynthetic process	0.0759322		GO:0060548	BP	negative regulation of cell death	0.10358		GO:0002756	BP	MyD88-independent toll-like receptor signaling pathway	0.169635
GO:0071826	BP	ribonucleoprotein complex subunit organization	1.54872e-06		GO:0031328	BP	positive regulation of cellular biosynthetic process	0.0759322		GO:0010557	BP	positive regulation of macromolecule biosynthetic process	0.10358		GO:0048002	BP	antigen processing and presentation of peptide antigen	0.177426
GO:0042470	CC	melanosome	1.85168e-06		GO:1901575	BP	organic substance catabolic process	0.0759322		GO:0019899	MF	enzyme binding	0.105713		GO:0042773	BP	ATP synthesis coupled electron transport	0.177426
GO:0048770	CC	pigment granule	1.85168e-06		GO:0019219	BP	regulation of nucleobase-containing compound metabolic process	0.0761682		GO:0031328	BP	positive regulation of cellular biosynthetic process	0.105713		GO:0042775	BP	mitochondrial ATP synthesis coupled electron transport	0.177426
GO:0006605	BP	protein targeting	1.92424e-06		GO:0048518	BP	positive regulation of biological process	0.078548		GO:0022618	BP	ribonucleoprotein complex assembly	0.115528		GO:0042776	BP	mitochondrial ATP synthesis coupled proton transport	0.178361
GO:0000956	BP	nuclear-transcribed mRNA catabolic process	1.96995e-06		GO:0034654	BP	nucleobase-containing compound biosynthetic process	0.0790078		GO:0006521	BP	regulation of cellular amino acid metabolic process	0.115528		GO:0070013	CC	intracellular organelle lumen	0.178966
GO:0019048	BP	modulation by virus of host morphology or physiology	2.10725e-06		GO:0006913	BP	nucleocytoplasmic transport	0.0801599		GO:0050794	BP	regulation of cellular process	0.118199		GO:0043067	BP	regulation of programmed cell death	0.178966
GO:0034655	BP	nucleobase-containing compound catabolic process	2.43725e-06		GO:0051234	BP	establishment of localization	0.0842892		GO:0046907	BP	intracellular transport	0.123117		GO:0008324	MF	cation transmembrane transporter activity	0.180715
GO:2000112	BP	regulation of cellular macromolecule biosynthetic process	2.5912e-06		GO:0031326	BP	regulation of cellular biosynthetic process	0.0853197		GO:0015031	BP	protein transport	0.127654		GO:0050851	BP	antigen receptor-mediated signaling pathway	0.183821
GO:0006900	BP	membrane budding	2.63475e-06		GO:0043005	CC	neuron projection	0.0856903		GO:0006396	BP	RNA processing	0.12836		GO:0031435	MF	mitogen-activated protein kinase kinase kinase binding	0.183821
GO:0043066	BP	negative regulation of apoptotic process	2.80574e-06		GO:0048523	BP	negative regulation of cellular process	0.0857595		GO:0080008	CC	Cul4-RING ubiquitin ligase complex	0.12836		GO:0022618	BP	ribonucleoprotein complex assembly	0.188603
GO:0005798	CC	Golgi-associated vesicle	3.5174e-06		GO:0022618	BP	ribonucleoprotein complex assembly	0.0911684		GO:0016405	MF	CoA-ligase activity	0.131273		GO:0031398	BP	positive regulation of protein ubiquitination	0.189677
GO:0006401	BP	RNA catabolic process	3.66835e-06		GO:0036094	MF	small molecule binding	0.0919779		GO:0044432	CC	endoplasmic reticulum part	0.133628		GO:0022891	MF	substrate-specific transmembrane transporter activity	0.189677
GO:0044003	BP	modification by symbiont of host morphology or physiology	3.75137e-06		GO:0016044	BP	cellular membrane organization	0.0924512		GO:0019320	BP	hexose catabolic process	0.133929
GO:0022618	BP	ribonucleoprotein complex assembly	3.78125e-06		GO:0044271	BP	cellular nitrogen compound biosynthetic process	0.0928131		GO:0009891	BP	positive regulation of biosynthetic process	0.136871
GO:0019439	BP	aromatic compound catabolic process	4.22582e-06		GO:0051169	BP	nuclear transport	0.093395		GO:0006096	BP	glycolysis	0.143176
GO:0090150	BP	establishment of protein localization to membrane	4.53846e-06		GO:0061024	BP	membrane organization	0.0945495		GO:0051649	BP	establishment of localization in cell	0.143447
GO:0051168	BP	nuclear export	4.78885e-06		GO:0006099	BP	tricarboxylic acid cycle	0.0945495		GO:0045935	BP	positive regulation of nucleobase-containing compound metabolic process	0.144495
GO:1901361	BP	organic cyclic compound catabolic process	5.02538e-06		GO:1901363	MF	heterocyclic compound binding	0.0974621		GO:0071702	BP	organic substance transport	0.145081
GO:0003729	MF	mRNA binding	5.06959e-06		GO:0051246	BP	regulation of protein metabolic process	0.0977319		GO:0000245	BP	spliceosomal complex assembly	0.145645
GO:0006406	BP	mRNA export from nucleus	5.34353e-06		GO:0006473	BP	protein acetylation	0.0983171		GO:0000775	CC	chromosome, centromeric region	0.146541
GO:0043069	BP	negative regulation of programmed cell death	5.63414e-06		GO:0016881	MF	acid-amino acid ligase activity	0.0983439		GO:0051254	BP	positive regulation of RNA metabolic process	0.146541
GO:0016050	BP	vesicle organization	6.6167e-06		GO:0032446	BP	protein modification by small protein conjugation	0.101443		GO:0003700	MF	sequence-specific DNA binding transcription factor activity	0.146541
GO:0060548	BP	negative regulation of cell death	6.63157e-06		GO:0051252	BP	regulation of RNA metabolic process	0.103475		GO:0006858	BP	extracellular transport	0.146541
GO:0006402	BP	mRNA catabolic process	6.8259e-06		GO:1901990	BP	regulation of mitotic cell cycle phase transition	0.103914		GO:0019060	BP	intracellular transport of viral proteins in host cell	0.146541
GO:0051817	BP	modification of morphology or physiology of other organism involved in symbiotic interaction	8.25692e-06		GO:0009889	BP	regulation of biosynthetic process	0.103958		GO:0030581	BP	symbiont intracellular protein transport in host	0.146541
GO:0046700	BP	heterocycle catabolic process	9.03129e-06		GO:0000159	CC	protein phosphatase type 2A complex	0.104171		GO:0046719	BP	regulation by virus of viral protein levels in host cell	0.146541
GO:0005794	CC	Golgi apparatus	1.01101e-05		GO:0051641	BP	cellular localization	0.104171		GO:0051708	BP	intracellular protein transport in other organism involved in symbiotic interaction	0.146541
GO:0044270	BP	cellular nitrogen compound catabolic process	1.04452e-05		GO:0016567	BP	protein ubiquitination	0.104171		GO:0004776	MF	succinate-CoA ligase (GDP-forming) activity	0.146541
GO:0035821	BP	modification of morphology or physiology of other organism	1.05865e-05		GO:0070469	CC	respiratory chain	0.105594		GO:0003878	MF	ATP citrate synthase activity	0.146541
GO:0032549	MF	ribonucleoside binding	1.07184e-05		GO:0097159	MF	organic cyclic compound binding	0.107468		GO:0030718	BP	germ-line stem cell maintenance	0.146541
GO:0035639	MF	purine ribonucleoside triphosphate binding	1.1469e-05		GO:0008104	BP	protein localization	0.107468		GO:0000354	BP	cis assembly of pre-catalytic spliceosome	0.146541
GO:0003924	MF	GTPase activity	1.28278e-05		GO:0018205	BP	peptidyl-lysine modification	0.107468		GO:0051171	BP	regulation of nitrogen compound metabolic process	0.146541
GO:0006915	BP	apoptotic process	1.28606e-05		GO:0071013	CC	catalytic step 2 spliceosome	0.10937		GO:0000123	CC	histone acetyltransferase complex	0.146541
GO:0010605	BP	negative regulation of macromolecule metabolic process	1.30118e-05		GO:0065003	BP	macromolecular complex assembly	0.109436		GO:0071826	BP	ribonucleoprotein complex subunit organization	0.149235
GO:0044440	CC	endosomal part	1.32561e-05		GO:0070727	BP	cellular macromolecule localization	0.111209		GO:0046365	BP	monosaccharide catabolic process	0.15058
GO:0030117	CC	membrane coat	1.34176e-05		GO:0043543	BP	protein acylation	0.11693		GO:0001071	MF	nucleic acid binding transcription factor activity	0.15058
GO:0048475	CC	coated membrane	1.34176e-05		GO:0017124	MF	SH3 domain binding	0.120164		GO:0019222	BP	regulation of metabolic process	0.158069
GO:0001882	MF	nucleoside binding	1.41023e-05		GO:0044431	CC	Golgi apparatus part	0.123792		GO:0000077	BP	DNA damage checkpoint	0.158069
GO:0032270	BP	positive regulation of cellular protein metabolic process	1.53801e-05		GO:0000184	BP	nuclear-transcribed mRNA catabolic process, nonsense-mediated decay	0.124369		GO:0007338	BP	single fertilization	0.158069
GO:0072657	BP	protein localization to membrane	1.58765e-05		GO:1901362	BP	organic cyclic compound biosynthetic process	0.126196		GO:0006007	BP	glucose catabolic process	0.163072
GO:0032550	MF	purine ribonucleoside binding	1.66789e-05		GO:0045935	BP	positive regulation of nucleobase-containing compound metabolic process	0.128915		GO:0043933	BP	macromolecular complex subunit organization	0.163072
GO:0051169	BP	nuclear transport	1.67659e-05		GO:0016787	MF	hydrolase activity	0.128915		GO:0042981	BP	regulation of apoptotic process	0.164942
GO:0001883	MF	purine nucleoside binding	1.85305e-05		GO:0000785	CC	chromatin	0.128915		GO:0007093	BP	mitotic cell cycle checkpoint	0.166955
GO:0012501	BP	programmed cell death	1.85305e-05		GO:0004738	MF	pyruvate dehydrogenase activity	0.132821		GO:0008037	BP	cell recognition	0.167047
GO:0048523	BP	negative regulation of cellular process	1.91901e-05		GO:0004739	MF	pyruvate dehydrogenase (acetyl-transferring) activity	0.132821		GO:0031397	BP	negative regulation of protein ubiquitination	0.168512
GO:0010008	CC	endosome membrane	1.91901e-05		GO:0010556	BP	regulation of macromolecule biosynthetic process	0.133965		GO:0000166	MF	nucleotide binding	0.177899
GO:0071013	CC	catalytic step 2 spliceosome	1.91901e-05		GO:0022613	BP	ribonucleoprotein complex biogenesis	0.133965		GO:1901265	MF	nucleoside phosphate binding	0.177899
GO:0006913	BP	nucleocytoplasmic transport	1.91901e-05		GO:0000127	CC	transcription factor TFIIIC complex	0.133965		GO:0043618	BP	regulation of transcription from RNA polymerase II promoter in response to stress	0.179928
GO:0019787	MF	small conjugating protein ligase activity	1.95209e-05		GO:0042791	BP	5S class rRNA transcription from RNA polymerase III type 1 promoter	0.133965		GO:0051173	BP	positive regulation of nitrogen compound metabolic process	0.183015
GO:0008026	MF	ATP-dependent helicase activity	1.9855e-05		GO:0042797	BP	tRNA transcription from RNA polymerase III promoter	0.133965		GO:0009312	BP	oligosaccharide biosynthetic process	0.183015
GO:0070035	MF	purine NTP-dependent helicase activity	1.9855e-05		GO:0032182	MF	small conjugating protein binding	0.135758		GO:0001939	CC	female pronucleus	0.183015
GO:0032555	MF	purine ribonucleotide binding	2.03338e-05		GO:0032268	BP	regulation of cellular protein metabolic process	0.136929		GO:0031464	CC	Cul4A-RING ubiquitin ligase complex	0.183015
GO:0017076	MF	purine nucleotide binding	2.10335e-05		GO:0019438	BP	aromatic compound biosynthetic process	0.136929		GO:0045184	BP	establishment of protein localization	0.184986
GO:0043933	BP	macromolecular complex subunit organization	2.19765e-05		GO:0031090	CC	organelle membrane	0.136929		GO:0006110	BP	regulation of glycolysis	0.184986
GO:0032553	MF	ribonucleotide binding	2.2498e-05		GO:0004842	MF	ubiquitin-protein ligase activity	0.142798		GO:0065003	BP	macromolecular complex assembly	0.186928
GO:0051439	BP	regulation of ubiquitin-protein ligase activity involved in mitotic cell cycle	2.28157e-05		GO:0043130	MF	ubiquitin binding	0.143649		GO:0044429	CC	mitochondrial part	0.186928
GO:0016881	MF	acid-amino acid ligase activity	2.43738e-05		GO:0034613	BP	cellular protein localization	0.143649		GO:0031570	BP	DNA integrity checkpoint	0.196232
GO:0019080	BP	viral genome expression	2.49412e-05		GO:0044774	BP	mitotic DNA integrity checkpoint	0.145137		GO:0022624	CC	proteasome accessory complex	0.198346
GO:0019083	BP	viral transcription	2.51829e-05		GO:0008287	CC	protein serine/threonine phosphatase complex	0.145301		GO:0043067	BP	regulation of programmed cell death	0.198346
GO:0051247	BP	positive regulation of protein metabolic process	2.56365e-05		GO:0035145	CC	exon-exon junction complex	0.145301		GO:0016192	BP	vesicle-mediated transport	0.198346
GO:0031399	BP	regulation of protein modification process	2.59003e-05		GO:0006357	BP	regulation of transcription from RNA polymerase II promoter	0.145402
GO:0044431	CC	Golgi apparatus part	2.5943e-05		GO:0005102	MF	receptor binding	0.145517
GO:0006974	BP	response to DNA damage stimulus	2.85664e-05		GO:0018130	BP	heterocycle biosynthetic process	0.145912
GO:0002474	BP	antigen processing and presentation of peptide antigen via MHC class I	2.8871e-05		GO:0051253	BP	negative regulation of RNA metabolic process	0.145912
GO:0009893	BP	positive regulation of metabolic process	2.93596e-05		GO:0019787	MF	small conjugating protein ligase activity	0.146845
GO:0006521	BP	regulation of cellular amino acid metabolic process	3.01598e-05		GO:0005719	CC	nuclear euchromatin	0.148264
GO:0031396	BP	regulation of protein ubiquitination	3.23002e-05		GO:0031252	CC	cell leading edge	0.152592
GO:0016874	MF	ligase activity	3.28378e-05		GO:0044728	BP	DNA methylation or demethylation	0.155212
GO:0016282	CC	eukaryotic 43S preinitiation complex	3.28548e-05		GO:0051538	MF	3 iron, 4 sulfur cluster binding	0.155956
GO:0070993	CC	translation preinitiation complex	3.28548e-05		GO:0015629	CC	actin cytoskeleton	0.161358
GO:0030135	CC	coated vesicle	3.56892e-05		GO:0080008	CC	Cul4-RING ubiquitin ligase complex	0.162112
GO:0051438	BP	regulation of ubiquitin-protein ligase activity	3.66533e-05		GO:0016514	CC	SWI/SNF complex	0.162759
GO:0070972	BP	protein localization to endoplasmic reticulum	3.72413e-05		GO:0044085	BP	cellular component biogenesis	0.162759
GO:0065003	BP	macromolecular complex assembly	3.76463e-05		GO:0017049	MF	GTP-Rho binding	0.163791
GO:0031124	BP	mRNA 3'-end processing	4.04625e-05		GO:1901991	BP	negative regulation of mitotic cell cycle phase transition	0.166805
GO:0051443	BP	positive regulation of ubiquitin-protein ligase activity	4.07594e-05		GO:0051173	BP	positive regulation of nitrogen compound metabolic process	0.166841
GO:0030120	CC	vesicle coat	4.08535e-05		GO:0030388	BP	fructose 1,6-bisphosphate metabolic process	0.166841
GO:0006613	BP	cotranslational protein targeting to membrane	4.80565e-05		GO:0009060	BP	aerobic respiration	0.166841
GO:0009892	BP	negative regulation of metabolic process	5.02011e-05		GO:0015980	BP	energy derivation by oxidation of organic compounds	0.166841
GO:0031123	BP	RNA 3'-end processing	5.69151e-05		GO:0071375	BP	cellular response to peptide hormone stimulus	0.166841
GO:0045047	BP	protein targeting to ER	5.91724e-05		GO:1901653	BP	cellular response to peptide	0.166841
GO:0051437	BP	positive regulation of ubiquitin-protein ligase activity involved in mitotic cell cycle	5.94328e-05		GO:0001824	BP	blastocyst development	0.166924
GO:0031145	BP	anaphase-promoting complex-dependent proteasomal ubiquitin-dependent protein catabolic process	7.17164e-05		GO:0019046	BP	release from viral latency	0.168539
GO:0031325	BP	positive regulation of cellular metabolic process	7.17592e-05		GO:0017048	MF	Rho GTPase binding	0.169682
GO:0051726	BP	regulation of cell cycle	7.66565e-05		GO:0051179	BP	localization	0.172934
GO:0042623	MF	ATPase activity, coupled	8.60559e-05		GO:0007346	BP	regulation of mitotic cell cycle	0.17763
GO:0072599	BP	establishment of protein localization to endoplasmic reticulum	9.16407e-05		GO:0051817	BP	modification of morphology or physiology of other organism involved in symbiotic interaction	0.180737
GO:0005852	CC	eukaryotic translation initiation factor 3 complex	9.60757e-05		GO:0048471	CC	perinuclear region of cytoplasm	0.184124
GO:0070646	BP	protein modification by small protein removal	9.93074e-05		GO:0032968	BP	positive regulation of transcription elongation from RNA polymerase II promoter	0.194836
GO:0051340	BP	regulation of ligase activity	0.000105094		GO:0045934	BP	negative regulation of nucleobase-containing compound metabolic process	0.195201
GO:0031324	BP	negative regulation of cellular metabolic process	0.000107158		GO:0035821	BP	modification of morphology or physiology of other organism	0.195201
GO:0042590	BP	antigen processing and presentation of exogenous peptide antigen via MHC class I	0.000108013		GO:0005819	CC	spindle	0.195201
GO:0002479	BP	antigen processing and presentation of exogenous peptide antigen via MHC class I, TAP-dependent	0.000109465		GO:0005643	CC	nuclear pore	0.199847
GO:0019219	BP	regulation of nucleobase-containing compound metabolic process	0.000111492
GO:0016887	MF	ATPase activity	0.000111492
GO:0006612	BP	protein targeting to membrane	0.000111492
GO:0031398	BP	positive regulation of protein ubiquitination	0.000124954
GO:0004842	MF	ubiquitin-protein ligase activity	0.000125173
GO:0051351	BP	positive regulation of ligase activity	0.000127199
GO:0051082	MF	unfolded protein binding	0.000133167
GO:0033290	CC	eukaryotic 48S preinitiation complex	0.00014352
GO:0065008	BP	regulation of biological quality	0.000157645
GO:0006977	BP	DNA damage response, signal transduction by p53 class mediator resulting in cell cycle arrest	0.000159788
GO:0072413	BP	signal transduction involved in mitotic cell cycle checkpoint	0.000159788
GO:0072431	BP	signal transduction involved in mitotic G1 DNA damage checkpoint	0.000159788
GO:0030118	CC	clathrin coat	0.00016029
GO:0043021	MF	ribonucleoprotein complex binding	0.000166457
GO:0004386	MF	helicase activity	0.000168721
GO:0051248	BP	negative regulation of protein metabolic process	0.000182915
GO:2000134	BP	negative regulation of G1/S transition of mitotic cell cycle	0.000186128
GO:0031401	BP	positive regulation of protein modification process	0.000202949
GO:0072395	BP	signal transduction involved in cell cycle checkpoint	0.000217397
GO:0072401	BP	signal transduction involved in DNA integrity checkpoint	0.000217397
GO:0072422	BP	signal transduction involved in DNA damage checkpoint	0.000217397
GO:0000278	BP	mitotic cell cycle	0.000220184
GO:0006614	BP	SRP-dependent cotranslational protein targeting to membrane	0.000230995
GO:0051276	BP	chromosome organization	0.00023617
GO:0048199	BP	vesicle targeting, to, from or within Golgi	0.000240396
GO:0016879	MF	ligase activity, forming carbon-nitrogen bonds	0.000242719
GO:0033238	BP	regulation of cellular amine metabolic process	0.000246912
GO:0005839	CC	proteasome core complex	0.000247763
GO:0016568	BP	chromatin modification	0.000247763
GO:0010604	BP	positive regulation of macromolecule metabolic process	0.000259196
GO:0030662	CC	coated vesicle membrane	0.000269958
GO:0030660	CC	Golgi-associated vesicle membrane	0.00028522
GO:0031571	BP	mitotic G1 DNA damage checkpoint	0.000286286
GO:0044783	BP	G1 DNA damage checkpoint	0.000286286
GO:0048519	BP	negative regulation of biological process	0.000327655
GO:0033043	BP	regulation of organelle organization	0.00032872
GO:0032269	BP	negative regulation of cellular protein metabolic process	0.00033152
GO:0044085	BP	cellular component biogenesis	0.000339152
GO:0000910	BP	cytokinesis	0.000406136
GO:0042382	CC	paraspeckles	0.000430196
GO:0003824	MF	catalytic activity	0.000451522
GO:0042176	BP	regulation of protein catabolic process	0.000484994
GO:0006998	BP	nuclear envelope organization	0.000492288
GO:0005635	CC	nuclear envelope	0.000504776
GO:0046782	BP	regulation of viral transcription	0.000531301
GO:0019884	BP	antigen processing and presentation of exogenous antigen	0.000579022
GO:0051436	BP	negative regulation of ubiquitin-protein ligase activity involved in mitotic cell cycle	0.000601026
GO:0031965	CC	nuclear membrane	0.000620273
GO:0006997	BP	nucleus organization	0.000797694
GO:0032984	BP	macromolecular complex disassembly	0.000832257
GO:0006368	BP	transcription elongation from RNA polymerase II promoter	0.000836035
GO:0010494	CC	cytoplasmic stress granule	0.000857394
GO:0006325	BP	chromatin organization	0.000883127
GO:0002478	BP	antigen processing and presentation of exogenous peptide antigen	0.000929959
GO:0022411	BP	cellular component disassembly	0.000992358
GO:0006903	BP	vesicle targeting	0.000992358
GO:0001731	BP	formation of translation preinitiation complex	0.00105605
GO:0003724	MF	RNA helicase activity	0.00107258
GO:0034654	BP	nucleobase-containing compound biosynthetic process	0.00112287
GO:0000775	CC	chromosome, centromeric region	0.00113566
GO:0032774	BP	RNA biosynthetic process	0.00116672
GO:0005525	MF	GTP binding	0.00134695
GO:0000077	BP	DNA damage checkpoint	0.00142665
GO:0044092	BP	negative regulation of molecular function	0.00148909
GO:0043623	BP	cellular protein complex assembly	0.00156148
GO:0044773	BP	mitotic DNA damage checkpoint	0.00156583
GO:0031967	CC	organelle envelope	0.00159003
GO:0019899	MF	enzyme binding	0.0016008
GO:0071156	BP	regulation of cell cycle arrest	0.00164656
GO:0016787	MF	hydrolase activity	0.0016477
GO:0005694	CC	chromosome	0.00170383
GO:0035770	CC	ribonucleoprotein granule	0.0017273
GO:0050790	BP	regulation of catalytic activity	0.00173621
GO:0050792	BP	regulation of viral process	0.0017472
GO:0005783	CC	endoplasmic reticulum	0.00176303
GO:0051352	BP	negative regulation of ligase activity	0.00186388
GO:0051444	BP	negative regulation of ubiquitin-protein ligase activity	0.00186388
GO:0044445	CC	cytosolic part	0.00191135
GO:0031975	CC	envelope	0.00192982
GO:0007034	BP	vacuolar transport	0.00202634
GO:0010948	BP	negative regulation of cell cycle process	0.00217222
GO:0004298	MF	threonine-type endopeptidase activity	0.00219693
GO:0070003	MF	threonine-type peptidase activity	0.00219693
GO:1901991	BP	negative regulation of mitotic cell cycle phase transition	0.00221501
GO:0071158	BP	positive regulation of cell cycle arrest	0.00226923
GO:0006487	BP	protein N-linked glycosylation	0.00226923
GO:0043903	BP	regulation of symbiosis, encompassing mutualism through parasitism	0.0023532
GO:0006892	BP	post-Golgi vesicle-mediated transport	0.0024215
GO:0043254	BP	regulation of protein complex assembly	0.0024817
GO:0019438	BP	aromatic compound biosynthetic process	0.0024817
GO:0018279	BP	protein N-linked glycosylation via asparagine	0.0025881
GO:2000045	BP	regulation of G1/S transition of mitotic cell cycle	0.00258979
GO:0032535	BP	regulation of cellular component size	0.00258979
GO:0044774	BP	mitotic DNA integrity checkpoint	0.00263357
GO:0033143	BP	regulation of intracellular steroid hormone receptor signaling pathway	0.00269807
GO:0061136	BP	regulation of proteasomal protein catabolic process	0.00282377
GO:0005844	CC	polysome	0.00288166
GO:0031570	BP	DNA integrity checkpoint	0.00292802
GO:0006890	BP	retrograde vesicle-mediated transport, Golgi to ER	0.00292802
GO:0018130	BP	heterocycle biosynthetic process	0.00296918
GO:0050733	MF	RS domain binding	0.0030076
GO:0019001	MF	guanyl nucleotide binding	0.0030129
GO:0032561	MF	guanyl ribonucleotide binding	0.0030129
GO:1901362	BP	organic cyclic compound biosynthetic process	0.0030129
GO:0006354	BP	DNA-dependent transcription, elongation	0.00302608
GO:1901988	BP	negative regulation of cell cycle phase transition	0.00308594
GO:0019003	MF	GDP binding	0.00309253
GO:0031397	BP	negative regulation of protein ubiquitination	0.00312348
GO:0018196	BP	peptidyl-asparagine modification	0.00312952
GO:0017053	CC	transcriptional repressor complex	0.00345354
GO:0010565	BP	regulation of cellular ketone metabolic process	0.00356583
GO:0008064	BP	regulation of actin polymerization or depolymerization	0.00356583
GO:0005840	CC	ribosome	0.00356583
GO:0051252	BP	regulation of RNA metabolic process	0.00372978
GO:0006366	BP	transcription from RNA polymerase II promoter	0.00379862
GO:0034399	CC	nuclear periphery	0.00391293
GO:0006457	BP	protein folding	0.00397422
GO:0051716	BP	cellular response to stimulus	0.00424803
GO:0048002	BP	antigen processing and presentation of peptide antigen	0.00437108
GO:0042981	BP	regulation of apoptotic process	0.0045712
GO:0030832	BP	regulation of actin filament length	0.00457367
GO:0006351	BP	transcription, DNA-dependent	0.00471625
GO:0005643	CC	nuclear pore	0.00475802
GO:0044427	CC	chromosomal part	0.00492545
GO:0031400	BP	negative regulation of protein modification process	0.00501017
GO:0050434	BP	positive regulation of viral transcription	0.00501907
GO:0008180	CC	COP9 signalosome	0.00509557
GO:0000289	BP	nuclear-transcribed mRNA poly(A) tail shortening	0.00516538
GO:0044770	BP	cell cycle phase transition	0.00541064
GO:0006513	BP	protein monoubiquitination	0.00558379
GO:0043086	BP	negative regulation of catalytic activity	0.00558379
GO:0030833	BP	regulation of actin filament polymerization	0.00560346
GO:0048284	BP	organelle fusion	0.00561074
GO:0044271	BP	cellular nitrogen compound biosynthetic process	0.00562176
GO:0045786	BP	negative regulation of cell cycle	0.00567901
GO:0007050	BP	cell cycle arrest	0.00591253
GO:0030131	CC	clathrin adaptor complex	0.00593904
GO:0006414	BP	translational elongation	0.00606283
GO:0035964	BP	COPI-coated vesicle budding	0.00609262
GO:0048200	BP	Golgi transport vesicle coating	0.00609262
GO:0048205	BP	COPI coating of Golgi vesicle	0.00609262
GO:0044087	BP	regulation of cellular component biogenesis	0.00609262
GO:0030330	BP	DNA damage response, signal transduction by p53 class mediator	0.00611285
GO:0032880	BP	regulation of protein localization	0.00650189
GO:0043414	BP	macromolecule methylation	0.00652277
GO:0006999	BP	nuclear pore organization	0.00654201
GO:0042770	BP	signal transduction in response to DNA damage	0.00674497
GO:0007093	BP	mitotic cell cycle checkpoint	0.00686391
GO:0006950	BP	response to stress	0.00706068
GO:0006944	BP	cellular membrane fusion	0.00716904
GO:0032259	BP	methylation	0.00725075
GO:0051325	BP	interphase	0.00725075
GO:0030880	CC	RNA polymerase complex	0.00740257
GO:0051329	BP	interphase of mitotic cell cycle	0.00742609
GO:0065009	BP	regulation of molecular function	0.00744094
GO:0030014	CC	CCR4-NOT complex	0.00753356
GO:0000075	BP	cell cycle checkpoint	0.00799316
GO:0043067	BP	regulation of programmed cell death	0.00799873
GO:0000184	BP	nuclear-transcribed mRNA catabolic process, nonsense-mediated decay	0.0080444
GO:0072331	BP	signal transduction by p53 class mediator	0.00826416
GO:0051301	BP	cell division	0.00844512
GO:0019882	BP	antigen processing and presentation	0.00850896
GO:0051130	BP	positive regulation of cellular component organization	0.00858455
GO:0006369	BP	termination of RNA polymerase II transcription	0.00885982
GO:0042175	CC	nuclear outer membrane-endoplasmic reticulum membrane network	0.00891987
GO:0008565	MF	protein transporter activity	0.00921272
GO:0017056	MF	structural constituent of nuclear pore	0.00951251
GO:0000082	BP	G1/S transition of mitotic cell cycle	0.00988509
GO:0032271	BP	regulation of protein polymerization	0.00992347
GO:0044772	BP	mitotic cell cycle phase transition	0.0101356
GO:0042147	BP	retrograde transport, endosome to Golgi	0.0101356
GO:0043022	MF	ribosome binding	0.0103019
GO:0048524	BP	positive regulation of viral process	0.010582
GO:0016574	BP	histone ubiquitination	0.0115266
GO:0005774	CC	vacuolar membrane	0.0115345
GO:0048207	BP	vesicle targeting, rough ER to cis-Golgi	0.0116235
GO:0048208	BP	COPII vesicle coating	0.0116235
GO:0010827	BP	regulation of glucose transport	0.0118458
GO:0048194	BP	Golgi vesicle budding	0.0120566
GO:0030140	CC	trans-Golgi network transport vesicle	0.0127217
GO:0000776	CC	kinetochore	0.0128511
GO:0005524	MF	ATP binding	0.0131449
GO:0043902	BP	positive regulation of multi-organism process	0.0131498
GO:0022607	BP	cellular component assembly	0.0132165
GO:0010564	BP	regulation of cell cycle process	0.0132276
GO:0000338	BP	protein deneddylation	0.0133806
GO:0010388	BP	cullin deneddylation	0.0133806
GO:0030554	MF	adenyl nucleotide binding	0.0134716
GO:0000428	CC	DNA-directed RNA polymerase complex	0.0138678
GO:0055029	CC	nuclear DNA-directed RNA polymerase complex	0.0138678
GO:0015030	CC	Cajal body	0.0141486
GO:0032559	MF	adenyl ribonucleotide binding	0.014348
GO:0042254	BP	ribosome biogenesis	0.0147425
GO:0060789	BP	hair follicle placode formation	0.0148381
GO:2001141	BP	regulation of RNA biosynthetic process	0.0149727
GO:0032434	BP	regulation of proteasomal ubiquitin-dependent protein catabolic process	0.015572
GO:0006891	BP	intra-Golgi vesicle-mediated transport	0.0156552
GO:0061025	BP	membrane fusion	0.0157335
GO:0007154	BP	cell communication	0.0158183
GO:0007041	BP	lysosomal transport	0.0161808
GO:0030125	CC	clathrin vesicle coat	0.0164358
GO:0042059	BP	negative regulation of epidermal growth factor receptor signaling pathway	0.0164358
GO:1901185	BP	negative regulation of ERBB signaling pathway	0.0164358
GO:0030137	CC	COPI-coated vesicle	0.0169509
GO:0005789	CC	endoplasmic reticulum membrane	0.0173541
GO:0047485	MF	protein N-terminus binding	0.0174676
GO:0030136	CC	clathrin-coated vesicle	0.017508
GO:0016591	CC	DNA-directed RNA polymerase II, holoenzyme	0.0175889
GO:0019904	MF	protein domain specific binding	0.0180322
GO:0008186	MF	RNA-dependent ATPase activity	0.0182234
GO:0001103	MF	RNA polymerase II repressing transcription factor binding	0.0185918
GO:0010941	BP	regulation of cell death	0.018957
GO:0032869	BP	cellular response to insulin stimulus	0.0195035
GO:0090114	BP	COPII-coated vesicle budding	0.0196585
GO:0046930	CC	pore complex	0.0203036
GO:0000151	CC	ubiquitin ligase complex	0.0206426
GO:0050684	BP	regulation of mRNA processing	0.0207031
GO:0007163	BP	establishment or maintenance of cell polarity	0.0208333
GO:0005802	CC	trans-Golgi network	0.0214056
GO:0005885	CC	Arp2/3 protein complex	0.0221478
GO:0010907	BP	positive regulation of glucose metabolic process	0.0227732
GO:0031334	BP	positive regulation of protein complex assembly	0.0230602
GO:0019773	CC	proteasome core complex, alpha-subunit complex	0.0230602
GO:0003735	MF	structural constituent of ribosome	0.0234407
GO:0051648	BP	vesicle localization	0.0234407
GO:0010638	BP	positive regulation of organelle organization	0.024557
GO:0019783	MF	small conjugating protein-specific protease activity	0.0247507
GO:0005793	CC	endoplasmic reticulum-Golgi intermediate compartment	0.0256081
GO:0051640	BP	organelle localization	0.0256238
GO:0043085	BP	positive regulation of catalytic activity	0.0260346
GO:0044432	CC	endoplasmic reticulum part	0.0261523
GO:0008286	BP	insulin receptor signaling pathway	0.0265455
GO:0042454	BP	ribonucleoside catabolic process	0.0266822
GO:0006826	BP	iron ion transport	0.0272169
GO:0006353	BP	DNA-dependent transcription, termination	0.0278473
GO:1901987	BP	regulation of cell cycle phase transition	0.0278695
GO:0023052	BP	signaling	0.0279561
GO:0044700	BP	single organism signaling	0.0279561
GO:0043624	BP	cellular protein complex disassembly	0.0279574
GO:0010558	BP	negative regulation of macromolecule biosynthetic process	0.0279577
GO:2000113	BP	negative regulation of cellular macromolecule biosynthetic process	0.0289615
GO:1901990	BP	regulation of mitotic cell cycle phase transition	0.0296458
GO:0030518	BP	intracellular steroid hormone receptor signaling pathway	0.0301468
GO:0030663	CC	COPI-coated vesicle membrane	0.0302429
GO:0030397	BP	membrane disassembly	0.0304521
GO:0051081	BP	nuclear envelope disassembly	0.0304521
GO:0016072	BP	rRNA metabolic process	0.0306273
GO:0043434	BP	response to peptide hormone stimulus	0.031697
GO:0035966	BP	response to topologically incorrect protein	0.0317066
GO:0006986	BP	response to unfolded protein	0.0317066
GO:0009203	BP	ribonucleoside triphosphate catabolic process	0.0317066
GO:0009207	BP	purine ribonucleoside triphosphate catabolic process	0.0317066
GO:0016281	CC	eukaryotic translation initiation factor 4F complex	0.0320342
GO:0043124	BP	negative regulation of I-kappaB kinase/NF-kappaB cascade	0.0320342
GO:0007165	BP	signal transduction	0.0321622
GO:0016570	BP	histone modification	0.0322539
GO:1901658	BP	glycosyl compound catabolic process	0.032386
GO:0048268	BP	clathrin coat assembly	0.0324822
GO:0005769	CC	early endosome	0.0329011
GO:0032868	BP	response to insulin stimulus	0.0329547
GO:0030234	MF	enzyme regulator activity	0.0331684
GO:0023057	BP	negative regulation of signaling	0.0331684
GO:0035556	BP	intracellular signal transduction	0.0335644
GO:0009146	BP	purine nucleoside triphosphate catabolic process	0.0337722
GO:0016579	BP	protein deubiquitination	0.0340358
GO:0090068	BP	positive regulation of cell cycle process	0.0342676
GO:0071375	BP	cellular response to peptide hormone stimulus	0.035013
GO:1901653	BP	cellular response to peptide	0.035013
GO:0034660	BP	ncRNA metabolic process	0.0353594
GO:0032154	CC	cleavage furrow	0.0355982
GO:0010741	BP	negative regulation of intracellular protein kinase cascade	0.0360636
GO:0001669	CC	acrosomal vesicle	0.0364167
GO:0009164	BP	nucleoside catabolic process	0.0364628
GO:0006152	BP	purine nucleoside catabolic process	0.0365556
GO:0046130	BP	purine ribonucleoside catabolic process	0.0365556
GO:0009143	BP	nucleoside triphosphate catabolic process	0.0369708
GO:0036002	MF	pre-mRNA binding	0.0377572
GO:0048522	BP	positive regulation of cellular process	0.0380878
GO:1901068	BP	guanosine-containing compound metabolic process	0.0381128
GO:0009968	BP	negative regulation of signal transduction	0.038616
GO:0048471	CC	perinuclear region of cytoplasm	0.0388243
GO:0006355	BP	regulation of transcription, DNA-dependent	0.0388243
GO:0009890	BP	negative regulation of biosynthetic process	0.039651
GO:0005487	MF	nucleocytoplasmic transporter activity	0.0399048
GO:0030496	CC	midbody	0.0399194
GO:0016569	BP	covalent chromatin modification	0.0404917
GO:0006461	BP	protein complex assembly	0.0405359
GO:0022403	BP	cell cycle phase	0.0405512
GO:0034976	BP	response to endoplasmic reticulum stress	0.0419549
GO:0003682	MF	chromatin binding	0.0424484
GO:0031080	CC	nuclear pore outer ring	0.042743
GO:0008645	BP	hexose transport	0.0433792
GO:0015758	BP	glucose transport	0.0433792
GO:0031327	BP	negative regulation of cellular biosynthetic process	0.04417
GO:0043900	BP	regulation of multi-organism process	0.044317
GO:0000932	CC	cytoplasmic mRNA processing body	0.044317
GO:0010648	BP	negative regulation of cell communication	0.044328
GO:0070271	BP	protein complex biogenesis	0.044328
GO:0006337	BP	nucleosome disassembly	0.044328
GO:0031498	BP	chromatin disassembly	0.044328
GO:0032986	BP	protein-DNA complex disassembly	0.044328
GO:0051292	BP	nuclear pore complex assembly	0.0452344
GO:1901184	BP	regulation of ERBB signaling pathway	0.0452344
GO:0006259	BP	DNA metabolic process	0.045382
GO:0043241	BP	protein complex disassembly	0.0454632
GO:0010033	BP	response to organic substance	0.0455848
GO:0007254	BP	JNK cascade	0.0457248
GO:0071705	BP	nitrogen compound transport	0.0460028
GO:0030119	CC	AP-type membrane coat adaptor complex	0.0480818
GO:0016310	BP	phosphorylation	0.0482064
GO:0022626	CC	cytosolic ribosome	0.0495769
GO:0072669	CC	tRNA-splicing ligase complex	0.0500338
GO:0004004	MF	ATP-dependent RNA helicase activity	0.0504617
GO:0044106	BP	cellular amine metabolic process	0.0505075
GO:0008599	MF	protein phosphatase type 1 regulator activity	0.0514177
GO:0050896	BP	response to stimulus	0.0514177
GO:0004843	MF	ubiquitin-specific protease activity	0.0514794
GO:0015749	BP	monosaccharide transport	0.0515132
GO:0071310	BP	cellular response to organic substance	0.0519479
GO:0048024	BP	regulation of mRNA splicing, via spliceosome	0.0531207
GO:0032153	CC	cell division site	0.0542026
GO:0032155	CC	cell division site part	0.0542026
GO:0038093	BP	Fc receptor signaling pathway	0.054487
GO:0051172	BP	negative regulation of nitrogen compound metabolic process	0.0546124
GO:0034450	MF	ubiquitin-ubiquitin ligase activity	0.0546124
GO:0006364	BP	rRNA processing	0.0546124
GO:0030041	BP	actin filament polymerization	0.0546124
GO:0043484	BP	regulation of RNA splicing	0.0546294
GO:0000288	BP	nuclear-transcribed mRNA catabolic process, deadenylation-dependent decay	0.054659
GO:0045454	BP	cell redox homeostasis	0.0549875
GO:1901652	BP	response to peptide	0.0557378
GO:0043168	MF	anion binding	0.0561256
GO:0006906	BP	vesicle fusion	0.0561535
GO:0071822	BP	protein complex subunit organization	0.0566301
GO:0019888	MF	protein phosphatase regulator activity	0.0566301
GO:0042180	BP	cellular ketone metabolic process	0.0566301
GO:0006796	BP	phosphate-containing compound metabolic process	0.0569107
GO:0046128	BP	purine ribonucleoside metabolic process	0.0577859
GO:0045934	BP	negative regulation of nucleobase-containing compound metabolic process	0.0581585
GO:0030289	CC	protein phosphatase 4 complex	0.0583917
GO:0006415	BP	translational termination	0.0588114
GO:0097194	BP	execution phase of apoptosis	0.0604107
GO:0008174	MF	mRNA methyltransferase activity	0.0605108
GO:0042278	BP	purine nucleoside metabolic process	0.061109
GO:0042787	BP	protein ubiquitination involved in ubiquitin-dependent protein catabolic process	0.0612088
GO:0071535	MF	RING-like zinc finger domain binding	0.0613571
GO:0009896	BP	positive regulation of catabolic process	0.0625914
GO:0033146	BP	regulation of intracellular estrogen receptor signaling pathway	0.0631365
GO:0009261	BP	ribonucleotide catabolic process	0.0635718
GO:0006281	BP	DNA repair	0.0642392
GO:0030669	CC	clathrin-coated endocytic vesicle membrane	0.0647658
GO:0071203	CC	WASH complex	0.0651294
GO:0008154	BP	actin polymerization or depolymerization	0.0651294
GO:0046039	BP	GTP metabolic process	0.0651294
GO:0006184	BP	GTP catabolic process	0.0657544
GO:0006370	BP	7-methylguanosine mRNA capping	0.0660135
GO:0004857	MF	enzyme inhibitor activity	0.0674681
GO:0009144	BP	purine nucleoside triphosphate metabolic process	0.0680073
GO:0018193	BP	peptidyl-amino acid modification	0.0681775
GO:0033522	BP	histone H2A ubiquitination	0.0688701
GO:0045947	BP	negative regulation of translational initiation	0.0690032
GO:0009308	BP	amine metabolic process	0.0691585
GO:0032106	BP	positive regulation of response to extracellular stimulus	0.0691585
GO:0032109	BP	positive regulation of response to nutrient levels	0.0691585
GO:0006662	BP	glycerol ether metabolic process	0.0691585
GO:0051128	BP	regulation of cellular component organization	0.0694566
GO:0030132	CC	clathrin coat of coated pit	0.0696313
GO:1901069	BP	guanosine-containing compound catabolic process	0.0698811
GO:0033176	CC	proton-transporting V-type ATPase complex	0.0701565
GO:0002433	BP	immune response-regulating cell surface receptor signaling pathway involved in phagocytosis	0.070165
GO:0038094	BP	Fc-gamma receptor signaling pathway	0.070165
GO:0038096	BP	Fc-gamma receptor signaling pathway involved in phagocytosis	0.070165
GO:0048585	BP	negative regulation of response to stimulus	0.0707902
GO:0005739	CC	mitochondrion	0.0707902
GO:0051493	BP	regulation of cytoskeleton organization	0.0707902
GO:0016363	CC	nuclear matrix	0.0707902
GO:0017101	CC	aminoacyl-tRNA synthetase multienzyme complex	0.070886
GO:0009898	CC	internal side of plasma membrane	0.0710731
GO:0030134	CC	ER to Golgi transport vesicle	0.0726452
GO:0061196	BP	fungiform papilla development	0.0738293
GO:0061197	BP	fungiform papilla morphogenesis	0.0738293
GO:0061198	BP	fungiform papilla formation	0.0738293
GO:0048306	MF	calcium-dependent protein binding	0.0740419
GO:0009205	BP	purine ribonucleoside triphosphate metabolic process	0.0751452
GO:0008233	MF	peptidase activity	0.0751576
GO:0018023	BP	peptidyl-lysine trimethylation	0.0752091
GO:0009405	BP	pathogenesis	0.0761129
GO:0008643	BP	carbohydrate transport	0.0768901
GO:0048518	BP	positive regulation of biological process	0.0771801
GO:0007030	BP	Golgi organization	0.0778654
GO:0009894	BP	regulation of catabolic process	0.0779078
GO:0006479	BP	protein methylation	0.0781984
GO:0008213	BP	protein alkylation	0.0781984
GO:0006344	BP	maintenance of chromatin silencing	0.0784709
GO:0016571	BP	histone methylation	0.0789384
GO:0032239	BP	regulation of nucleobase-containing compound transport	0.0790754
GO:0005198	MF	structural molecule activity	0.0803379
GO:0006793	BP	phosphorus metabolic process	0.0813578
GO:0001085	MF	RNA polymerase II transcription factor binding	0.081802
GO:0009154	BP	purine ribonucleotide catabolic process	0.0839467
GO:0004576	MF	oligosaccharyl transferase activity	0.0841972
GO:0043549	BP	regulation of kinase activity	0.0844786
GO:0030666	CC	endocytic vesicle membrane	0.0848943
GO:0019221	BP	cytokine-mediated signaling pathway	0.0848943
GO:0016020	CC	membrane	0.0849235
GO:0071417	BP	cellular response to organonitrogen compound	0.0855749
GO:0097157	MF	pre-mRNA intronic binding	0.0857408
GO:2000370	BP	positive regulation of clathrin-mediated endocytosis	0.0857408
GO:0042058	BP	regulation of epidermal growth factor receptor signaling pathway	0.0860059
GO:0009119	BP	ribonucleoside metabolic process	0.0866394
GO:0007005	BP	mitochondrion organization	0.0866394
GO:0030126	CC	COPI vesicle coat	0.0870875
GO:1901699	BP	cellular response to nitrogen compound	0.0870875
GO:0007006	BP	mitochondrial membrane organization	0.0874646
GO:0000041	BP	transition metal ion transport	0.0897615
GO:0030331	MF	estrogen receptor binding	0.0927025
GO:0000421	CC	autophagic vacuole membrane	0.0933159
GO:0044391	CC	ribosomal subunit	0.0933159
GO:0045913	BP	positive regulation of carbohydrate metabolic process	0.0933159
GO:0005786	CC	signal recognition particle, endoplasmic reticulum targeting	0.0933159
GO:0048500	CC	signal recognition particle	0.0933159
GO:0010676	BP	positive regulation of cellular carbohydrate metabolic process	0.094712
GO:0035097	CC	histone methyltransferase complex	0.0950442
GO:0032873	BP	negative regulation of stress-activated MAPK cascade	0.0952518
GO:0070303	BP	negative regulation of stress-activated protein kinase signaling cascade	0.0952518
GO:0008287	CC	protein serine/threonine phosphatase complex	0.095624
GO:0071345	BP	cellular response to cytokine stimulus	0.0961991
GO:0046329	BP	negative regulation of JNK cascade	0.0961991
GO:0031098	BP	stress-activated protein kinase signaling cascade	0.0961991
GO:0010821	BP	regulation of mitochondrion organization	0.0975751
GO:0046822	BP	regulation of nucleocytoplasmic transport	0.0980167
GO:0030133	CC	transport vesicle	0.0985506
GO:0008234	MF	cysteine-type peptidase activity	0.0988102
GO:0030658	CC	transport vesicle membrane	0.0990485
GO:0044437	CC	vacuolar part	0.0991447
GO:0000380	BP	alternative mRNA splicing, via spliceosome	0.0998411
GO:0006984	BP	ER-nucleus signaling pathway	0.100465
GO:0072665	BP	protein localization to vacuole	0.102206
GO:0008088	BP	axon cargo transport	0.102536
GO:0045185	BP	maintenance of protein location	0.102925
GO:0007031	BP	peroxisome organization	0.102925
GO:0002431	BP	Fc receptor mediated stimulatory signaling pathway	0.102925
GO:0009199	BP	ribonucleoside triphosphate metabolic process	0.103565
GO:0005765	CC	lysosomal membrane	0.10413
GO:0009141	BP	nucleoside triphosphate metabolic process	0.104145
GO:0070603	CC	SWI/SNF superfamily-type complex	0.105053
GO:0071495	BP	cellular response to endogenous stimulus	0.105899
GO:0070201	BP	regulation of establishment of protein localization	0.106392
GO:0032273	BP	positive regulation of protein polymerization	0.106919
GO:0005791	CC	rough endoplasmic reticulum	0.106919
GO:0015630	CC	microtubule cytoskeleton	0.106919
GO:0002080	CC	acrosomal membrane	0.106919
GO:0006897	BP	endocytosis	0.108371
GO:0006357	BP	regulation of transcription from RNA polymerase II promoter	0.108454
GO:0019208	MF	phosphatase regulator activity	0.108596
GO:0030010	BP	establishment of cell polarity	0.110765
GO:0016559	BP	peroxisome fission	0.112288
GO:0017148	BP	negative regulation of translation	0.112309
GO:0032006	BP	regulation of TOR signaling cascade	0.116473
GO:2001233	BP	regulation of apoptotic signaling pathway	0.117204
GO:0045732	BP	positive regulation of protein catabolic process	0.118245
GO:1900739	BP	regulation of protein insertion into mitochondrial membrane involved in apoptotic signaling pathway	0.119041
GO:1900740	BP	positive regulation of protein insertion into mitochondrial membrane involved in apoptotic signaling pathway	0.119041
GO:0003756	MF	protein disulfide isomerase activity	0.11957
GO:0016864	MF	intramolecular oxidoreductase activity, transposing S-S bonds	0.11957
GO:0044448	CC	cell cortex part	0.11957
GO:0044438	CC	microbody part	0.11957
GO:0044439	CC	peroxisomal part	0.11957
GO:0004525	MF	ribonuclease III activity	0.119644
GO:0051656	BP	establishment of organelle localization	0.120546
GO:0010390	BP	histone monoubiquitination	0.120557
GO:0007077	BP	mitotic nuclear envelope disassembly	0.120723
GO:0051338	BP	regulation of transferase activity	0.121138
GO:0005776	CC	autophagic vacuole	0.121452
GO:0008250	CC	oligosaccharyltransferase complex	0.121452
GO:0009966	BP	regulation of signal transduction	0.12193
GO:0045859	BP	regulation of protein kinase activity	0.12245
GO:0032507	BP	maintenance of protein location in cell	0.12245
GO:0051650	BP	establishment of vesicle localization	0.1229
GO:0034708	CC	methyltransferase complex	0.123983
GO:0009166	BP	nucleotide catabolic process	0.126373
GO:0051668	BP	localization within membrane	0.126422
GO:0097223	CC	sperm part	0.127939
GO:0019900	MF	kinase binding	0.127939
GO:0034097	BP	response to cytokine stimulus	0.127939
GO:0030665	CC	clathrin-coated vesicle membrane	0.127939
GO:0090066	BP	regulation of anatomical structure size	0.127939
GO:0051403	BP	stress-activated MAPK cascade	0.128606
GO:0009295	CC	nucleoid	0.130109
GO:0009452	BP	7-methylguanosine RNA capping	0.131869
GO:0036260	BP	RNA capping	0.131869
GO:0046931	BP	pore complex assembly	0.133467
GO:0051258	BP	protein polymerization	0.134801
GO:0030008	CC	TRAPP complex	0.136596
GO:0031669	BP	cellular response to nutrient levels	0.136596
GO:0042773	BP	ATP synthesis coupled electron transport	0.136596
GO:0042775	BP	mitochondrial ATP synthesis coupled electron transport	0.136596
GO:0005770	CC	late endosome	0.136602
GO:0016236	BP	macroautophagy	0.137259
GO:0030127	CC	COPII vesicle coat	0.139054
GO:0032870	BP	cellular response to hormone stimulus	0.139825
GO:1901292	BP	nucleoside phosphate catabolic process	0.14124
GO:0010256	BP	endomembrane system organization	0.141975
GO:0075733	BP	intracellular transport of viral material	0.14281
GO:0002039	MF	p53 binding	0.14281
GO:0006622	BP	protein targeting to lysosome	0.14281
GO:0006623	BP	protein targeting to vacuole	0.14281
GO:0072666	BP	establishment of protein localization to vacuole	0.14281
GO:0045916	BP	negative regulation of complement activation	0.14281
GO:2000258	BP	negative regulation of protein activation cascade	0.14281
GO:0046831	BP	regulation of RNA export from nucleus	0.143664
GO:0080135	BP	regulation of cellular response to stress	0.144741
GO:0015682	BP	ferric iron transport	0.144741
GO:0033572	BP	transferrin transport	0.144741
GO:0072512	BP	trivalent inorganic cation transport	0.144741
GO:0045722	BP	positive regulation of gluconeogenesis	0.146057
GO:0001844	BP	protein insertion into mitochondrial membrane involved in apoptotic signaling pathway	0.147398
GO:0030522	BP	intracellular receptor signaling pathway	0.148164
GO:0007265	BP	Ras protein signal transduction	0.148164
GO:0007169	BP	transmembrane receptor protein tyrosine kinase signaling pathway	0.150905
GO:0048169	BP	regulation of long-term neuronal synaptic plasticity	0.151401
GO:0046825	BP	regulation of protein export from nucleus	0.151675
GO:0048167	BP	regulation of synaptic plasticity	0.152643
GO:0004535	MF	poly(A)-specific ribonuclease activity	0.152645
GO:0003730	MF	mRNA 3'-UTR binding	0.15274
GO:0042975	MF	peroxisome proliferator activated receptor binding	0.153476
GO:0042325	BP	regulation of phosphorylation	0.154584
GO:0033962	BP	cytoplasmic mRNA processing body assembly	0.15475
GO:0045111	CC	intermediate filament cytoskeleton	0.154982
GO:0021954	BP	central nervous system neuron development	0.156742
GO:0010646	BP	regulation of cell communication	0.156826
GO:0051052	BP	regulation of DNA metabolic process	0.156932
GO:0033144	BP	negative regulation of intracellular steroid hormone receptor signaling pathway	0.159068
GO:0046434	BP	organophosphate catabolic process	0.162543
GO:0070937	CC	CRD-mediated mRNA stability complex	0.163296
GO:0012507	CC	ER to Golgi transport vesicle membrane	0.163819
GO:0006448	BP	regulation of translational elongation	0.163819
GO:0008333	BP	endosome to lysosome transport	0.163819
GO:0051651	BP	maintenance of location in cell	0.163939
GO:0030216	BP	keratinocyte differentiation	0.164669
GO:0006734	BP	NADH metabolic process	0.165004
GO:0070585	BP	protein localization to mitochondrion	0.166573
GO:0000145	CC	exocyst	0.167712
GO:0016862	MF	intramolecular oxidoreductase activity, interconverting keto- and enol-groups	0.167712
GO:0070011	MF	peptidase activity, acting on L-amino acid peptides	0.167808
GO:0008312	MF	7S RNA binding	0.168708
GO:0050815	MF	phosphoserine binding	0.169687
GO:0031929	BP	TOR signaling cascade	0.170997
GO:0008143	MF	poly(A) RNA binding	0.171079
GO:0006195	BP	purine nucleotide catabolic process	0.172794
GO:0015992	BP	proton transport	0.175016
GO:0008080	MF	N-acetyltransferase activity	0.175016
GO:0097193	BP	intrinsic apoptotic signaling pathway	0.17538
GO:0042162	MF	telomeric DNA binding	0.17538
GO:0005637	CC	nuclear inner membrane	0.17538
GO:0043112	BP	receptor metabolic process	0.17615
GO:0031519	CC	PcG protein complex	0.177009
GO:0016469	CC	proton-transporting two-sector ATPase complex	0.177009
GO:0032606	BP	type I interferon production	0.177009
GO:0006119	BP	oxidative phosphorylation	0.177117
GO:0030904	CC	retromer complex	0.178523
GO:0006486	BP	protein glycosylation	0.178847
GO:0043413	BP	macromolecule glycosylation	0.178847
GO:0045182	MF	translation regulator activity	0.179088
GO:0007059	BP	chromosome segregation	0.179874
GO:0010452	BP	histone H3-K36 methylation	0.180632
GO:0009755	BP	hormone-mediated signaling pathway	0.183642
GO:0032481	BP	positive regulation of type I interferon production	0.183861
GO:0032436	BP	positive regulation of proteasomal ubiquitin-dependent protein catabolic process	0.185659
GO:0009116	BP	nucleoside metabolic process	0.185663
GO:0005759	CC	mitochondrial matrix	0.185663
GO:0051204	BP	protein insertion into mitochondrial membrane	0.186707
GO:0032956	BP	regulation of actin cytoskeleton organization	0.187212
GO:0007008	BP	outer mitochondrial membrane organization	0.187928
GO:0045040	BP	protein import into mitochondrial outer membrane	0.187928
GO:0016896	MF	exoribonuclease activity, producing 5'-phosphomonoesters	0.18825
GO:0030433	BP	ER-associated protein catabolic process	0.190232
GO:0006914	BP	autophagy	0.190232
GO:0032806	CC	carboxy-terminal domain protein kinase complex	0.190761
GO:0008024	CC	positive transcription elongation factor complex b	0.191558
GO:0030139	CC	endocytic vesicle	0.192263
GO:0043566	MF	structure-specific DNA binding	0.192477
GO:0031331	BP	positive regulation of cellular catabolic process	0.192651
GO:0016239	BP	positive regulation of macroautophagy	0.193754
GO:0051174	BP	regulation of phosphorus metabolic process	0.196015
GO:0060338	BP	regulation of type I interferon-mediated signaling pathway	0.196015
GO:0022625	CC	cytosolic large ribosomal subunit	0.196078
GO:0004175	MF	endopeptidase activity	0.196268
GO:0023051	BP	regulation of signaling	0.197147
GO:0008553	MF	hydrogen-exporting ATPase activity, phosphorylative mechanism	0.197797
GO:0043488	BP	regulation of mRNA stability	0.197962
GO:0045334	CC	clathrin-coated endocytic vesicle	0.197962
GO:0018022	BP	peptidyl-lysine methylation	0.197962
GO:0031201	CC	SNARE complex	0.197962
GO:1901657	BP	glycosyl compound metabolic process	0.197962
GO:0019220	BP	regulation of phosphate metabolic process	0.199263
GO:0046916	BP	cellular transition metal ion homeostasis	0.199663

[truncated: 3 more sheets: Tab K - Stabilizing_ModulesKEGG, Directional_&Stabilizing_Genes, Directional_&Diversifying_Genes]
