# Supplementary material for: Evaluating intra- and inter-individual variation in the human placental transcriptome
Source: Genome Biol. 2015 Mar 19;16(1):54. doi: 10.1186/s13059-015-0627-z (PMC4404591; doi:10.1186/s13059-015-0627-z)
Supplement: Additional file 4: — Gene Selection Categories: contains four lists of Ensembl identifiers for genes classified as being influenced by directional, stabilizing, diversifying, or balancing selection. [file 13059_2015_627_MOESM4_ESM.xls]

## Sheet: Directional_Genes
ENSG00000000938
ENSG00000002726
ENSG00000003989
ENSG00000004939
ENSG00000005339
ENSG00000005436
ENSG00000006007
ENSG00000006282
ENSG00000006659
ENSG00000008517
ENSG00000009954
ENSG00000011523
ENSG00000013374
ENSG00000016864
ENSG00000017797
ENSG00000019582
ENSG00000022267
ENSG00000023318
ENSG00000025708
ENSG00000026508
ENSG00000029363
ENSG00000029725
ENSG00000030582
ENSG00000036054
ENSG00000038945
ENSG00000039068
ENSG00000040199
ENSG00000047617
ENSG00000047644
ENSG00000049192
ENSG00000049759
ENSG00000050344
ENSG00000053747
ENSG00000053900
ENSG00000054277
ENSG00000059378
ENSG00000060237
ENSG00000060749
ENSG00000062038
ENSG00000064309
ENSG00000064652
ENSG00000064687
ENSG00000064961
ENSG00000065029
ENSG00000065054
ENSG00000065618
ENSG00000066084
ENSG00000066777
ENSG00000066933
ENSG00000067141
ENSG00000068654
ENSG00000068697
ENSG00000068745
ENSG00000069974
ENSG00000071246
ENSG00000072041
ENSG00000072682
ENSG00000072694
ENSG00000072849
ENSG00000074181
ENSG00000074319
ENSG00000074696
ENSG00000077097
ENSG00000077238
ENSG00000077809
ENSG00000078237
ENSG00000079246
ENSG00000079459
ENSG00000079482
ENSG00000079785
ENSG00000081277
ENSG00000081479
ENSG00000082805
ENSG00000083123
ENSG00000083223
ENSG00000084444
ENSG00000084764
ENSG00000085563
ENSG00000086589
ENSG00000086619
ENSG00000087086
ENSG00000087237
ENSG00000087253
ENSG00000090520
ENSG00000090530
ENSG00000090975
ENSG00000091490
ENSG00000092068
ENSG00000092421
ENSG00000092964
ENSG00000093072
ENSG00000095261
ENSG00000096401
ENSG00000099875
ENSG00000099940
ENSG00000099958
ENSG00000099960
ENSG00000100023
ENSG00000100058
ENSG00000100060
ENSG00000100243
ENSG00000100266
ENSG00000100336
ENSG00000100393
ENSG00000100503
ENSG00000100600
ENSG00000100612
ENSG00000100628
ENSG00000100811
ENSG00000100842
ENSG00000101276
ENSG00000101361
ENSG00000101577
ENSG00000101608
ENSG00000102103
ENSG00000102119
ENSG00000102265
ENSG00000102547
ENSG00000103540
ENSG00000104312
ENSG00000104635
ENSG00000104827
ENSG00000105198
ENSG00000105325
ENSG00000105329
ENSG00000105640
ENSG00000105875
ENSG00000105877
ENSG00000105879
ENSG00000105894
ENSG00000106078
ENSG00000106392
ENSG00000106868
ENSG00000107242
ENSG00000107281
ENSG00000107771
ENSG00000108055
ENSG00000108239
ENSG00000108561
ENSG00000108576
ENSG00000108784
ENSG00000108819
ENSG00000108828
ENSG00000109189
ENSG00000109323
ENSG00000109572
ENSG00000109762
ENSG00000109814
ENSG00000110077
ENSG00000110321
ENSG00000110436
ENSG00000110651
ENSG00000110799
ENSG00000110911
ENSG00000111371
ENSG00000111642
ENSG00000111653
ENSG00000111684
ENSG00000111696
ENSG00000111726
ENSG00000112195
ENSG00000112249
ENSG00000112294
ENSG00000112297
ENSG00000112303
ENSG00000112320
ENSG00000112685
ENSG00000112715
ENSG00000112851
ENSG00000112893
ENSG00000113048
ENSG00000113552
ENSG00000114126
ENSG00000114353
ENSG00000114423
ENSG00000114638
ENSG00000114650
ENSG00000114902
ENSG00000115109
ENSG00000115137
ENSG00000115310
ENSG00000115380
ENSG00000115602
ENSG00000115652
ENSG00000115677
ENSG00000115825
ENSG00000115884
ENSG00000116005
ENSG00000116138
ENSG00000116157
ENSG00000116199
ENSG00000116641
ENSG00000117009
ENSG00000117151
ENSG00000117280
ENSG00000117289
ENSG00000117450
ENSG00000117523
ENSG00000117528
ENSG00000118193
ENSG00000118482
ENSG00000118495
ENSG00000118898
ENSG00000119321
ENSG00000119392
ENSG00000119535
ENSG00000119673
ENSG00000119899
ENSG00000120539
ENSG00000120675
ENSG00000120693
ENSG00000121058
ENSG00000121281
ENSG00000121316
ENSG00000121552
ENSG00000121570
ENSG00000122218
ENSG00000122420
ENSG00000122862
ENSG00000123066
ENSG00000123146
ENSG00000123607
ENSG00000124019
ENSG00000124126
ENSG00000124370
ENSG00000124467
ENSG00000124486
ENSG00000124731
ENSG00000125384
ENSG00000125450
ENSG00000125534
ENSG00000125686
ENSG00000125827
ENSG00000126822
ENSG00000127084
ENSG00000127463
ENSG00000127838
ENSG00000128016
ENSG00000128284
ENSG00000128578
ENSG00000128595
ENSG00000128944
ENSG00000129636
ENSG00000130066
ENSG00000130150
ENSG00000130175
ENSG00000130202
ENSG00000130762
ENSG00000130779
ENSG00000130830
ENSG00000131236
ENSG00000131370
ENSG00000131374
ENSG00000131446
ENSG00000131747
ENSG00000131873
ENSG00000131981
ENSG00000132669
ENSG00000132842
ENSG00000132965
ENSG00000133056
ENSG00000133110
ENSG00000133112
ENSG00000133216
ENSG00000133422
ENSG00000133519
ENSG00000133678
ENSG00000133687
ENSG00000133794
ENSG00000134369
ENSG00000134575
ENSG00000135537
ENSG00000135678
ENSG00000135837
ENSG00000135919
ENSG00000135951
ENSG00000135968
ENSG00000136158
ENSG00000136161
ENSG00000136235
ENSG00000136631
ENSG00000136731
ENSG00000136813
ENSG00000137185
ENSG00000137261
ENSG00000137413
ENSG00000137462
ENSG00000138031
ENSG00000138381
ENSG00000138449
ENSG00000138463
ENSG00000138496
ENSG00000138593
ENSG00000138660
ENSG00000138670
ENSG00000138760
ENSG00000138772
ENSG00000139116
ENSG00000139174
ENSG00000139182
ENSG00000139318
ENSG00000139354
ENSG00000139780
ENSG00000139835
ENSG00000139971
ENSG00000140181
ENSG00000140284
ENSG00000140464
ENSG00000140545
ENSG00000140575
ENSG00000140577
ENSG00000140941
ENSG00000140968
ENSG00000141027
ENSG00000141385
ENSG00000141401
ENSG00000141424
ENSG00000141429
ENSG00000141452
ENSG00000141458
ENSG00000141480
ENSG00000141503
ENSG00000141556
ENSG00000141753
ENSG00000142949
ENSG00000143079
ENSG00000143125
ENSG00000143157
ENSG00000143196
ENSG00000143226
ENSG00000143248
ENSG00000143375
ENSG00000143771
ENSG00000143870
ENSG00000143970
ENSG00000144115
ENSG00000144354
ENSG00000144476
ENSG00000145287
ENSG00000145335
ENSG00000145354
ENSG00000145391
ENSG00000145476
ENSG00000145604
ENSG00000146411
ENSG00000146477
ENSG00000146826
ENSG00000147324
ENSG00000147408
ENSG00000147488
ENSG00000148143
ENSG00000148288
ENSG00000148484
ENSG00000148498
ENSG00000149639
ENSG00000150048
ENSG00000150054
ENSG00000150760
ENSG00000151150
ENSG00000151692
ENSG00000151694
ENSG00000151883
ENSG00000152127
ENSG00000152229
ENSG00000152291
ENSG00000152409
ENSG00000152495
ENSG00000153094
ENSG00000153113
ENSG00000153885
ENSG00000154114
ENSG00000154175
ENSG00000154330
ENSG00000154589
ENSG00000155008
ENSG00000155026
ENSG00000155189
ENSG00000155465
ENSG00000155508
ENSG00000155760
ENSG00000155792
ENSG00000155846
ENSG00000155850
ENSG00000155984
ENSG00000157617
ENSG00000157654
ENSG00000157978
ENSG00000158186
ENSG00000158292
ENSG00000158578
ENSG00000159023
ENSG00000160190
ENSG00000160191
ENSG00000160223
ENSG00000160255
ENSG00000161091
ENSG00000161921
ENSG00000162511
ENSG00000162736
ENSG00000163141
ENSG00000163430
ENSG00000163486
ENSG00000163531
ENSG00000163762
ENSG00000163803
ENSG00000163814
ENSG00000163870
ENSG00000163960
ENSG00000164011
ENSG00000164099
ENSG00000164104
ENSG00000164124
ENSG00000164251
ENSG00000164414
ENSG00000164485
ENSG00000164543
ENSG00000164695
ENSG00000164707
ENSG00000164961
ENSG00000165124
ENSG00000165209
ENSG00000165795
ENSG00000165895
ENSG00000165934
ENSG00000165949
ENSG00000166016
ENSG00000166164
ENSG00000166562
ENSG00000166669
ENSG00000166822
ENSG00000167004
ENSG00000167123
ENSG00000167306
ENSG00000167325
ENSG00000167601
ENSG00000167772
ENSG00000167775
ENSG00000167986
ENSG00000168143
ENSG00000168216
ENSG00000168405
ENSG00000168758
ENSG00000169047
ENSG00000169085
ENSG00000169738
ENSG00000169760
ENSG00000169908
ENSG00000170498
ENSG00000170545
ENSG00000170632
ENSG00000170848
ENSG00000170876
ENSG00000170921
ENSG00000171004
ENSG00000171503
ENSG00000171604
ENSG00000171634
ENSG00000171681
ENSG00000172009
ENSG00000172037
ENSG00000172345
ENSG00000172349
ENSG00000172379
ENSG00000172493
ENSG00000172578
ENSG00000172594
ENSG00000173083
ENSG00000173369
ENSG00000173372
ENSG00000173692
ENSG00000173868
ENSG00000173898
ENSG00000173917
ENSG00000174238
ENSG00000174282
ENSG00000174498
ENSG00000174738
ENSG00000176092
ENSG00000176542
ENSG00000176658
ENSG00000176845
ENSG00000177663
ENSG00000177879
ENSG00000177885
ENSG00000178104
ENSG00000178234
ENSG00000178464
ENSG00000178980
ENSG00000179523
ENSG00000179862
ENSG00000179889
ENSG00000180155
ENSG00000180773
ENSG00000180776
ENSG00000180815
ENSG00000180867
ENSG00000180902
ENSG00000181555
ENSG00000182158
ENSG00000182220
ENSG00000182492
ENSG00000182534
ENSG00000182551
ENSG00000182752
ENSG00000182768
ENSG00000183397
ENSG00000183508
ENSG00000183943
ENSG00000184113
ENSG00000184277
ENSG00000184368
ENSG00000184517
ENSG00000184983
ENSG00000185009
ENSG00000185033
ENSG00000185339
ENSG00000185684
ENSG00000186001
ENSG00000186222
ENSG00000186994
ENSG00000187164
ENSG00000187244
ENSG00000187534
ENSG00000187678
ENSG00000188257
ENSG00000188312
ENSG00000188676
ENSG00000189058
ENSG00000189180
ENSG00000189190
ENSG00000189337
ENSG00000196247
ENSG00000196352
ENSG00000196365
ENSG00000196517
ENSG00000196549
ENSG00000196562
ENSG00000197081
ENSG00000197093
ENSG00000197124
ENSG00000197273
ENSG00000197312
ENSG00000197381
ENSG00000197614
ENSG00000198046
ENSG00000198478
ENSG00000198554
ENSG00000198589
ENSG00000198804
ENSG00000198830
ENSG00000198855
ENSG00000198887
ENSG00000198888
ENSG00000198938
ENSG00000203880
ENSG00000204381
ENSG00000204397
ENSG00000204406
ENSG00000204634
ENSG00000204842
ENSG00000206527
ENSG00000209082
ENSG00000210049
ENSG00000210082
ENSG00000211445
ENSG00000211459
ENSG00000213240
ENSG00000213672
ENSG00000214049
ENSG00000214181
ENSG00000214203
ENSG00000214541
ENSG00000221826
ENSG00000223496
ENSG00000224063
ENSG00000224660
ENSG00000225996
ENSG00000226752
ENSG00000226950
ENSG00000229186
ENSG00000230148
ENSG00000230424
ENSG00000232274
ENSG00000232682
ENSG00000233276
ENSG00000233828
ENSG00000234130
ENSG00000234420
ENSG00000234478
ENSG00000235098
ENSG00000235162
ENSG00000235177
ENSG00000235555
ENSG00000236526
ENSG00000236830
ENSG00000237945
ENSG00000239264
ENSG00000239652
ENSG00000239697
ENSG00000240344
ENSG00000240563
ENSG00000241111
ENSG00000241627
ENSG00000241644
ENSG00000241978
ENSG00000242265
ENSG00000242759
ENSG00000243130
ENSG00000244676
ENSG00000244734
ENSG00000245060
ENSG00000247556
ENSG00000248334
ENSG00000248590
ENSG00000248966
ENSG00000249141
ENSG00000249861
ENSG00000250208
ENSG00000251303
ENSG00000251333
ENSG00000253692
ENSG00000253719
ENSG00000253873
ENSG00000255168
ENSG00000256121
ENSG00000258289
ENSG00000258297
ENSG00000258555
ENSG00000258575
ENSG00000259040
ENSG00000260006
ENSG00000260065
ENSG00000260257
ENSG00000260822
ENSG00000260916
ENSG00000260934
ENSG00000261759
ENSG00000261771
ENSG00000265794
ENSG00000266560
ENSG00000267107
ENSG00000267308
ENSG00000268153
ENSG00000268225
ENSG00000269242
ENSG00000269858

## Sheet: Diversifying_Genes
ENSG00000000971
ENSG00000002726
ENSG00000004776
ENSG00000004939
ENSG00000005108
ENSG00000006210
ENSG00000006282
ENSG00000008517
ENSG00000011677
ENSG00000012779
ENSG00000013573
ENSG00000014257
ENSG00000017373
ENSG00000017427
ENSG00000019549
ENSG00000019582
ENSG00000021645
ENSG00000021826
ENSG00000022556
ENSG00000023839
ENSG00000026103
ENSG00000037280
ENSG00000038945
ENSG00000041353
ENSG00000042493
ENSG00000047365
ENSG00000047617
ENSG00000049130
ENSG00000053747
ENSG00000055732
ENSG00000056291
ENSG00000060718
ENSG00000062038
ENSG00000064195
ENSG00000064270
ENSG00000064300
ENSG00000064309
ENSG00000065618
ENSG00000067141
ENSG00000067715
ENSG00000068650
ENSG00000069399
ENSG00000069535
ENSG00000070190
ENSG00000070404
ENSG00000072041
ENSG00000078295
ENSG00000078401
ENSG00000079257
ENSG00000079691
ENSG00000079931
ENSG00000080493
ENSG00000081277
ENSG00000082556
ENSG00000084072
ENSG00000084444
ENSG00000084764
ENSG00000085563
ENSG00000087237
ENSG00000087253
ENSG00000087303
ENSG00000088882
ENSG00000089723
ENSG00000090104
ENSG00000090382
ENSG00000090530
ENSG00000090920
ENSG00000091128
ENSG00000091986
ENSG00000092969
ENSG00000093072
ENSG00000093100
ENSG00000093134
ENSG00000095321
ENSG00000095739
ENSG00000096060
ENSG00000099194
ENSG00000099958
ENSG00000099994
ENSG00000100167
ENSG00000100336
ENSG00000100376
ENSG00000100628
ENSG00000100867
ENSG00000101230
ENSG00000101276
ENSG00000101445
ENSG00000101825
ENSG00000102290
ENSG00000103175
ENSG00000103534
ENSG00000103540
ENSG00000103811
ENSG00000103888
ENSG00000104140
ENSG00000104368
ENSG00000104419
ENSG00000104427
ENSG00000104432
ENSG00000104635
ENSG00000104827
ENSG00000104972
ENSG00000105329
ENSG00000105492
ENSG00000105497
ENSG00000105877
ENSG00000105894
ENSG00000105939
ENSG00000105989
ENSG00000106089
ENSG00000106333
ENSG00000106538
ENSG00000106688
ENSG00000106789
ENSG00000107317
ENSG00000107562
ENSG00000107796
ENSG00000107819
ENSG00000107954
ENSG00000107984
ENSG00000108691
ENSG00000108785
ENSG00000108813
ENSG00000108846
ENSG00000108924
ENSG00000109089
ENSG00000109158
ENSG00000109265
ENSG00000110436
ENSG00000110455
ENSG00000111052
ENSG00000111110
ENSG00000111432
ENSG00000111696
ENSG00000112195
ENSG00000112303
ENSG00000112562
ENSG00000112715
ENSG00000112964
ENSG00000113070
ENSG00000113389
ENSG00000113448
ENSG00000113657
ENSG00000113916
ENSG00000113946
ENSG00000114423
ENSG00000114473
ENSG00000114638
ENSG00000114670
ENSG00000115602
ENSG00000115756
ENSG00000115828
ENSG00000116183
ENSG00000116260
ENSG00000116285
ENSG00000116396
ENSG00000116774
ENSG00000116791
ENSG00000116883
ENSG00000116962
ENSG00000117226
ENSG00000117228
ENSG00000117407
ENSG00000117791
ENSG00000118402
ENSG00000118407
ENSG00000118523
ENSG00000118898
ENSG00000118946
ENSG00000119138
ENSG00000119508
ENSG00000119699
ENSG00000119950
ENSG00000120594
ENSG00000120738
ENSG00000120915
ENSG00000121075
ENSG00000121570
ENSG00000121898
ENSG00000122176
ENSG00000122420
ENSG00000123146
ENSG00000123358
ENSG00000123700
ENSG00000123999
ENSG00000124216
ENSG00000124429
ENSG00000124466
ENSG00000124587
ENSG00000124731
ENSG00000124743
ENSG00000124749
ENSG00000124839
ENSG00000125384
ENSG00000125534
ENSG00000125538
ENSG00000125730
ENSG00000125740
ENSG00000125845
ENSG00000125895
ENSG00000126217
ENSG00000126767
ENSG00000127824
ENSG00000127863
ENSG00000128045
ENSG00000128268
ENSG00000128510
ENSG00000128578
ENSG00000128591
ENSG00000129151
ENSG00000129173
ENSG00000129493
ENSG00000129521
ENSG00000130176
ENSG00000130208
ENSG00000130595
ENSG00000130762
ENSG00000130988
ENSG00000131370
ENSG00000131386
ENSG00000131471
ENSG00000131711
ENSG00000132613
ENSG00000132688
ENSG00000132849
ENSG00000132965
ENSG00000133216
ENSG00000133392
ENSG00000133519
ENSG00000133687
ENSG00000133710
ENSG00000134061
ENSG00000134107
ENSG00000134240
ENSG00000134343
ENSG00000134363
ENSG00000134463
ENSG00000134548
ENSG00000134824
ENSG00000135245
ENSG00000135905
ENSG00000136235
ENSG00000136695
ENSG00000136928
ENSG00000137185
ENSG00000137261
ENSG00000137462
ENSG00000137561
ENSG00000137801
ENSG00000137857
ENSG00000138061
ENSG00000138356
ENSG00000138650
ENSG00000138722
ENSG00000138778
ENSG00000139263
ENSG00000139304
ENSG00000139514
ENSG00000139780
ENSG00000139971
ENSG00000140022
ENSG00000140181
ENSG00000140284
ENSG00000140403
ENSG00000140853
ENSG00000140937
ENSG00000140945
ENSG00000141052
ENSG00000141338
ENSG00000141934
ENSG00000142149
ENSG00000142178
ENSG00000142556
ENSG00000142748
ENSG00000142871
ENSG00000143125
ENSG00000143196
ENSG00000143217
ENSG00000143248
ENSG00000143333
ENSG00000143375
ENSG00000143546
ENSG00000144115
ENSG00000144791
ENSG00000145113
ENSG00000145147
ENSG00000145287
ENSG00000145335
ENSG00000145681
ENSG00000145824
ENSG00000146070
ENSG00000146242
ENSG00000146411
ENSG00000147381
ENSG00000147488
ENSG00000147571
ENSG00000147606
ENSG00000147655
ENSG00000147813
ENSG00000147852
ENSG00000147872
ENSG00000148288
ENSG00000149090
ENSG00000150471
ENSG00000151364
ENSG00000151468
ENSG00000151617
ENSG00000151726
ENSG00000152078
ENSG00000152207
ENSG00000152268
ENSG00000152377
ENSG00000152527
ENSG00000152582
ENSG00000153093
ENSG00000153246
ENSG00000153291
ENSG00000153294
ENSG00000153404
ENSG00000153707
ENSG00000154099
ENSG00000154175
ENSG00000154342
ENSG00000154358
ENSG00000154553
ENSG00000154736
ENSG00000154760
ENSG00000154764
ENSG00000154917
ENSG00000154975
ENSG00000155189
ENSG00000155962
ENSG00000156140
ENSG00000156284
ENSG00000156466
ENSG00000157064
ENSG00000157404
ENSG00000157514
ENSG00000158055
ENSG00000158125
ENSG00000158373
ENSG00000158406
ENSG00000158578
ENSG00000159167
ENSG00000159399
ENSG00000159640
ENSG00000159871
ENSG00000160179
ENSG00000160191
ENSG00000160200
ENSG00000160285
ENSG00000160352
ENSG00000160439
ENSG00000161091
ENSG00000161381
ENSG00000161570
ENSG00000161649
ENSG00000161896
ENSG00000162545
ENSG00000162614
ENSG00000162636
ENSG00000162692
ENSG00000162706
ENSG00000162722
ENSG00000162849
ENSG00000163017
ENSG00000163106
ENSG00000163141
ENSG00000163145
ENSG00000163328
ENSG00000163347
ENSG00000163485
ENSG00000163531
ENSG00000163536
ENSG00000163638
ENSG00000163739
ENSG00000163762
ENSG00000163814
ENSG00000164007
ENSG00000164093
ENSG00000164116
ENSG00000164176
ENSG00000164308
ENSG00000164451
ENSG00000164485
ENSG00000164764
ENSG00000164946
ENSG00000165092
ENSG00000165105
ENSG00000165272
ENSG00000165659
ENSG00000165795
ENSG00000165899
ENSG00000166033
ENSG00000166123
ENSG00000166455
ENSG00000166482
ENSG00000166920
ENSG00000166927
ENSG00000167608
ENSG00000167612
ENSG00000167653
ENSG00000168014
ENSG00000168209
ENSG00000168309
ENSG00000168386
ENSG00000168447
ENSG00000168502
ENSG00000168743
ENSG00000169413
ENSG00000169495
ENSG00000169760
ENSG00000169994
ENSG00000170113
ENSG00000170345
ENSG00000170442
ENSG00000170745
ENSG00000170891
ENSG00000170962
ENSG00000171017
ENSG00000171033
ENSG00000171357
ENSG00000171388
ENSG00000171451
ENSG00000171522
ENSG00000171766
ENSG00000171848
ENSG00000172005
ENSG00000172006
ENSG00000172009
ENSG00000172164
ENSG00000172201
ENSG00000172379
ENSG00000172403
ENSG00000172575
ENSG00000172901
ENSG00000173083
ENSG00000173198
ENSG00000173464
ENSG00000173698
ENSG00000173868
ENSG00000173898
ENSG00000173917
ENSG00000174080
ENSG00000174348
ENSG00000174640
ENSG00000174697
ENSG00000174792
ENSG00000174807
ENSG00000175265
ENSG00000175356
ENSG00000175445
ENSG00000175471
ENSG00000176485
ENSG00000176945
ENSG00000177694
ENSG00000178033
ENSG00000178150
ENSG00000178295
ENSG00000178878
ENSG00000179094
ENSG00000179862
ENSG00000179913
ENSG00000180139
ENSG00000180155
ENSG00000180447
ENSG00000180448
ENSG00000180530
ENSG00000180875
ENSG00000181143
ENSG00000181458
ENSG00000182534
ENSG00000183508
ENSG00000183671
ENSG00000183688
ENSG00000183807
ENSG00000183822
ENSG00000183844
ENSG00000183876
ENSG00000183935
ENSG00000183943
ENSG00000184254
ENSG00000184292
ENSG00000185215
ENSG00000185269
ENSG00000185920
ENSG00000186088
ENSG00000186352
ENSG00000186369
ENSG00000186469
ENSG00000186470
ENSG00000186481
ENSG00000186652
ENSG00000186654
ENSG00000186818
ENSG00000187094
ENSG00000187608
ENSG00000187621
ENSG00000187699
ENSG00000187867
ENSG00000188191
ENSG00000188257
ENSG00000188404
ENSG00000188483
ENSG00000188505
ENSG00000188641
ENSG00000188676
ENSG00000188783
ENSG00000189157
ENSG00000196159
ENSG00000196526
ENSG00000196565
ENSG00000196739
ENSG00000196878
ENSG00000197176
ENSG00000197249
ENSG00000197381
ENSG00000197594
ENSG00000197683
ENSG00000197993
ENSG00000198046
ENSG00000198324
ENSG00000198538
ENSG00000198960
ENSG00000203727
ENSG00000203747
ENSG00000203799
ENSG00000203849
ENSG00000203867
ENSG00000204148
ENSG00000204282
ENSG00000204381
ENSG00000205592
ENSG00000206172
ENSG00000210077
ENSG00000210156
ENSG00000211448
ENSG00000211890
ENSG00000211891
ENSG00000211896
ENSG00000213240
ENSG00000213934
ENSG00000214049
ENSG00000214248
ENSG00000214357
ENSG00000214376
ENSG00000214954
ENSG00000215513
ENSG00000215781
ENSG00000219891
ENSG00000220023
ENSG00000221878
ENSG00000224116
ENSG00000224660
ENSG00000225606
ENSG00000226210
ENSG00000226328
ENSG00000226752
ENSG00000227630
ENSG00000227677
ENSG00000228404
ENSG00000228626
ENSG00000228917
ENSG00000229047
ENSG00000229425
ENSG00000229807
ENSG00000230177
ENSG00000230825
ENSG00000230870
ENSG00000231713
ENSG00000232111
ENSG00000232229
ENSG00000232274
ENSG00000232316
ENSG00000233725
ENSG00000233927
ENSG00000235098
ENSG00000235162
ENSG00000235878
ENSG00000236364
ENSG00000236449
ENSG00000237125
ENSG00000237238
ENSG00000238243
ENSG00000239332
ENSG00000240583
ENSG00000241015
ENSG00000241644
ENSG00000241852
ENSG00000243156
ENSG00000243701
ENSG00000244161
ENSG00000244675
ENSG00000245060
ENSG00000248027
ENSG00000248334
ENSG00000248809
ENSG00000249267
ENSG00000249669
ENSG00000249715
ENSG00000250208
ENSG00000250305
ENSG00000250407
ENSG00000250596
ENSG00000251303
ENSG00000253671
ENSG00000253692
ENSG00000253775
ENSG00000254829
ENSG00000254979
ENSG00000255168
ENSG00000255346
ENSG00000257764
ENSG00000257831
ENSG00000258484
ENSG00000258575
ENSG00000259084
ENSG00000259207
ENSG00000259384
ENSG00000259498
ENSG00000259753
ENSG00000259884
ENSG00000260065
ENSG00000260239
ENSG00000261786
ENSG00000261971
ENSG00000263335
ENSG00000263424
ENSG00000264813
ENSG00000267149
ENSG00000267265
ENSG00000267308
ENSG00000268777
ENSG00000268927
ENSG00000268964

## Sheet: Stabilizing_Genes
ENSG00000000419
ENSG00000000460
ENSG00000001167
ENSG00000001629
ENSG00000001631
ENSG00000003056
ENSG00000003402
ENSG00000003756
ENSG00000004142
ENSG00000004455
ENSG00000004534
ENSG00000004779
ENSG00000004897
ENSG00000004961
ENSG00000005007
ENSG00000005022
ENSG00000005100
ENSG00000005339
ENSG00000005810
ENSG00000005812
ENSG00000005893
ENSG00000005955
ENSG00000006114
ENSG00000006125
ENSG00000006194
ENSG00000006451
ENSG00000006459
ENSG00000006712
ENSG00000006715
ENSG00000007168
ENSG00000007202
ENSG00000007392
ENSG00000007866
ENSG00000007923
ENSG00000007944
ENSG00000008018
ENSG00000008130
ENSG00000008256
ENSG00000008282
ENSG00000008294
ENSG00000008838
ENSG00000008869
ENSG00000008952
ENSG00000008988
ENSG00000009307
ENSG00000009335
ENSG00000009844
ENSG00000009954
ENSG00000010017
ENSG00000010072
ENSG00000010244
ENSG00000010256
ENSG00000010322
ENSG00000010404
ENSG00000011007
ENSG00000011105
ENSG00000011114
ENSG00000011243
ENSG00000011258
ENSG00000011304
ENSG00000011347
ENSG00000011405
ENSG00000011454
ENSG00000011566
ENSG00000012061
ENSG00000012171
ENSG00000012822
ENSG00000012963
ENSG00000013275
ENSG00000013374
ENSG00000013441
ENSG00000013561
ENSG00000014216
ENSG00000014919
ENSG00000015171
ENSG00000015479
ENSG00000016864
ENSG00000017260
ENSG00000019995
ENSG00000021574
ENSG00000021776
ENSG00000022277
ENSG00000022840
ENSG00000023041
ENSG00000023191
ENSG00000023228
ENSG00000023287
ENSG00000023318
ENSG00000023734
ENSG00000024048
ENSG00000024862
ENSG00000025796
ENSG00000025800
ENSG00000026025
ENSG00000027075
ENSG00000027697
ENSG00000028203
ENSG00000028528
ENSG00000029363
ENSG00000029364
ENSG00000029725
ENSG00000030066
ENSG00000030582
ENSG00000031003
ENSG00000031698
ENSG00000031823
ENSG00000032219
ENSG00000033030
ENSG00000033050
ENSG00000033100
ENSG00000033170
ENSG00000033178
ENSG00000034693
ENSG00000034713
ENSG00000035141
ENSG00000035862
ENSG00000035928
ENSG00000036054
ENSG00000036257
ENSG00000036549
ENSG00000037474
ENSG00000037637
ENSG00000037749
ENSG00000038274
ENSG00000038382
ENSG00000038532
ENSG00000039123
ENSG00000039319
ENSG00000040341
ENSG00000041357
ENSG00000041802
ENSG00000042429
ENSG00000043093
ENSG00000044115
ENSG00000044446
ENSG00000044574
ENSG00000047188
ENSG00000047249
ENSG00000047315
ENSG00000047410
ENSG00000047849
ENSG00000047932
ENSG00000048405
ENSG00000048649
ENSG00000048707
ENSG00000048828
ENSG00000049245
ENSG00000049618
ENSG00000049656
ENSG00000050393
ENSG00000050426
ENSG00000050748
ENSG00000050820
ENSG00000051382
ENSG00000051620
ENSG00000052723
ENSG00000052841
ENSG00000053254
ENSG00000053770
ENSG00000054116
ENSG00000054118
ENSG00000054267
ENSG00000054282
ENSG00000054523
ENSG00000054654
ENSG00000054965
ENSG00000055044
ENSG00000055070
ENSG00000055130
ENSG00000055208
ENSG00000055332
ENSG00000055609
ENSG00000055917
ENSG00000055950
ENSG00000056097
ENSG00000056586
ENSG00000057608
ENSG00000057663
ENSG00000057757
ENSG00000057935
ENSG00000058262
ENSG00000058272
ENSG00000058600
ENSG00000058673
ENSG00000059573
ENSG00000060138
ENSG00000060237
ENSG00000060339
ENSG00000061676
ENSG00000061936
ENSG00000061987
ENSG00000062194
ENSG00000062485
ENSG00000062650
ENSG00000062725
ENSG00000063046
ENSG00000063177
ENSG00000063244
ENSG00000063322
ENSG00000063601
ENSG00000063978
ENSG00000064313
ENSG00000064419
ENSG00000064601
ENSG00000064607
ENSG00000064703
ENSG00000065000
ENSG00000065060
ENSG00000065135
ENSG00000065150
ENSG00000065243
ENSG00000065308
ENSG00000065427
ENSG00000065491
ENSG00000065526
ENSG00000065534
ENSG00000065548
ENSG00000065559
ENSG00000065613
ENSG00000065665
ENSG00000065882
ENSG00000065883
ENSG00000065978
ENSG00000066044
ENSG00000066117
ENSG00000066135
ENSG00000066136
ENSG00000066322
ENSG00000066455
ENSG00000066583
ENSG00000066739
ENSG00000066777
ENSG00000066827
ENSG00000067064
ENSG00000067066
ENSG00000067167
ENSG00000067182
ENSG00000067208
ENSG00000067248
ENSG00000067334
ENSG00000067369
ENSG00000067560
ENSG00000067596
ENSG00000067606
ENSG00000067704
ENSG00000067829
ENSG00000067900
ENSG00000067955
ENSG00000068308
ENSG00000068323
ENSG00000068354
ENSG00000068745
ENSG00000068793
ENSG00000068878
ENSG00000069248
ENSG00000069275
ENSG00000069329
ENSG00000069345
ENSG00000069869
ENSG00000069956
ENSG00000070010
ENSG00000070269
ENSG00000070366
ENSG00000070367
ENSG00000070413
ENSG00000070476
ENSG00000070610
ENSG00000070756
ENSG00000070761
ENSG00000070778
ENSG00000070814
ENSG00000070831
ENSG00000071082
ENSG00000071127
ENSG00000071462
ENSG00000071537
ENSG00000071553
ENSG00000071626
ENSG00000071859
ENSG00000071994
ENSG00000072121
ENSG00000072134
ENSG00000072364
ENSG00000072736
ENSG00000072756
ENSG00000072778
ENSG00000072803
ENSG00000072849
ENSG00000072958
ENSG00000073584
ENSG00000073614
ENSG00000073712
ENSG00000073905
ENSG00000073921
ENSG00000074054
ENSG00000074201
ENSG00000074319
ENSG00000074356
ENSG00000074603
ENSG00000074695
ENSG00000074696
ENSG00000074755
ENSG00000074800
ENSG00000074842
ENSG00000075292
ENSG00000075391
ENSG00000075413
ENSG00000075415
ENSG00000075420
ENSG00000075539
ENSG00000075624
ENSG00000075711
ENSG00000075785
ENSG00000075856
ENSG00000075975
ENSG00000076043
ENSG00000076053
ENSG00000076067
ENSG00000076108
ENSG00000076513
ENSG00000076685
ENSG00000076770
ENSG00000076984
ENSG00000077097
ENSG00000077147
ENSG00000077235
ENSG00000077254
ENSG00000077274
ENSG00000077312
ENSG00000077380
ENSG00000077514
ENSG00000077549
ENSG00000077721
ENSG00000078061
ENSG00000078140
ENSG00000078142
ENSG00000078304
ENSG00000078369
ENSG00000078403
ENSG00000078618
ENSG00000078668
ENSG00000078674
ENSG00000078699
ENSG00000078747
ENSG00000078808
ENSG00000079246
ENSG00000079308
ENSG00000079332
ENSG00000079785
ENSG00000080189
ENSG00000080200
ENSG00000080345
ENSG00000080371
ENSG00000080503
ENSG00000080603
ENSG00000080802
ENSG00000080815
ENSG00000080819
ENSG00000080822
ENSG00000080824
ENSG00000081087
ENSG00000081154
ENSG00000081791
ENSG00000081870
ENSG00000081913
ENSG00000082153
ENSG00000082258
ENSG00000082438
ENSG00000082516
ENSG00000082641
ENSG00000082701
ENSG00000082781
ENSG00000082898
ENSG00000083097
ENSG00000083099
ENSG00000083168
ENSG00000083312
ENSG00000083520
ENSG00000083642
ENSG00000083750
ENSG00000083799
ENSG00000083845
ENSG00000084073
ENSG00000084090
ENSG00000084092
ENSG00000084112
ENSG00000084207
ENSG00000084234
ENSG00000084463
ENSG00000084623
ENSG00000084652
ENSG00000084733
ENSG00000084754
ENSG00000085063
ENSG00000085224
ENSG00000085231
ENSG00000085274
ENSG00000085365
ENSG00000085449
ENSG00000085662
ENSG00000085719
ENSG00000085733
ENSG00000085760
ENSG00000085788
ENSG00000085832
ENSG00000085871
ENSG00000085982
ENSG00000086062
ENSG00000086065
ENSG00000086102
ENSG00000086200
ENSG00000086232
ENSG00000086475
ENSG00000086598
ENSG00000086666
ENSG00000086758
ENSG00000086848
ENSG00000087086
ENSG00000087152
ENSG00000087191
ENSG00000087263
ENSG00000087269
ENSG00000087274
ENSG00000087302
ENSG00000087365
ENSG00000087448
ENSG00000087460
ENSG00000087470
ENSG00000087502
ENSG00000087510
ENSG00000088038
ENSG00000088205
ENSG00000088247
ENSG00000088256
ENSG00000088387
ENSG00000088448
ENSG00000088766
ENSG00000088833
ENSG00000088888
ENSG00000088930
ENSG00000088986
ENSG00000089006
ENSG00000089009
ENSG00000089053
ENSG00000089057
ENSG00000089063
ENSG00000089154
ENSG00000089157
ENSG00000089159
ENSG00000089220
ENSG00000089234
ENSG00000089248
ENSG00000089280
ENSG00000089289
ENSG00000089597
ENSG00000089693
ENSG00000089737
ENSG00000089818
ENSG00000089876
ENSG00000089902
ENSG00000089916
ENSG00000090020
ENSG00000090054
ENSG00000090060
ENSG00000090061
ENSG00000090238
ENSG00000090266
ENSG00000090316
ENSG00000090372
ENSG00000090470
ENSG00000090487
ENSG00000090520
ENSG00000090581
ENSG00000090621
ENSG00000090686
ENSG00000090863
ENSG00000090905
ENSG00000090989
ENSG00000091009
ENSG00000091039
ENSG00000091140
ENSG00000091164
ENSG00000091317
ENSG00000091409
ENSG00000091483
ENSG00000091527
ENSG00000091542
ENSG00000091972
ENSG00000092010
ENSG00000092020
ENSG00000092098
ENSG00000092108
ENSG00000092140
ENSG00000092148
ENSG00000092199
ENSG00000092201
ENSG00000092203
ENSG00000092330
ENSG00000092439
ENSG00000092531
ENSG00000092820
ENSG00000092841
ENSG00000092931
ENSG00000092978
ENSG00000093010
ENSG00000093183
ENSG00000094631
ENSG00000094880
ENSG00000094916
ENSG00000095139
ENSG00000095319
ENSG00000095564
ENSG00000095574
ENSG00000095637
ENSG00000095787
ENSG00000095951
ENSG00000096063
ENSG00000096070
ENSG00000096080
ENSG00000096717
ENSG00000096746
ENSG00000097007
ENSG00000097033
ENSG00000099246
ENSG00000099250
ENSG00000099331
ENSG00000099341
ENSG00000099381
ENSG00000099622
ENSG00000099783
ENSG00000099940
ENSG00000099942
ENSG00000099968
ENSG00000099995
ENSG00000100014
ENSG00000100028
ENSG00000100030
ENSG00000100083
ENSG00000100101
ENSG00000100106
ENSG00000100109
ENSG00000100129
ENSG00000100138
ENSG00000100139
ENSG00000100201
ENSG00000100207
ENSG00000100216
ENSG00000100219
ENSG00000100220
ENSG00000100221
ENSG00000100225
ENSG00000100226
ENSG00000100227
ENSG00000100239
ENSG00000100243
ENSG00000100266
ENSG00000100280
ENSG00000100296
ENSG00000100316
ENSG00000100320
ENSG00000100325
ENSG00000100330
ENSG00000100335
ENSG00000100345
ENSG00000100348
ENSG00000100353
ENSG00000100380
ENSG00000100393
ENSG00000100403
ENSG00000100410
ENSG00000100412
ENSG00000100413
ENSG00000100418
ENSG00000100425
ENSG00000100441
ENSG00000100442
ENSG00000100445
ENSG00000100461
ENSG00000100462
ENSG00000100519
ENSG00000100528
ENSG00000100554
ENSG00000100564
ENSG00000100568
ENSG00000100603
ENSG00000100614
ENSG00000100632
ENSG00000100644
ENSG00000100647
ENSG00000100650
ENSG00000100664
ENSG00000100697
ENSG00000100711
ENSG00000100722
ENSG00000100731
ENSG00000100796
ENSG00000100804
ENSG00000100811
ENSG00000100813
ENSG00000100815
ENSG00000100823
ENSG00000100836
ENSG00000100852
ENSG00000100883
ENSG00000100888
ENSG00000100897
ENSG00000100926
ENSG00000100938
ENSG00000100941
ENSG00000100991
ENSG00000101019
ENSG00000101084
ENSG00000101109
ENSG00000101126
ENSG00000101138
ENSG00000101146
ENSG00000101150
ENSG00000101158
ENSG00000101160
ENSG00000101166
ENSG00000101181
ENSG00000101182
ENSG00000101191
ENSG00000101199
ENSG00000101266
ENSG00000101290
ENSG00000101294
ENSG00000101337
ENSG00000101343
ENSG00000101346
ENSG00000101363
ENSG00000101365
ENSG00000101367
ENSG00000101407
ENSG00000101413
ENSG00000101421
ENSG00000101473
ENSG00000101557
ENSG00000101558
ENSG00000101596
ENSG00000101608
ENSG00000101654
ENSG00000101782
ENSG00000101843
ENSG00000101856
ENSG00000101882
ENSG00000101951
ENSG00000101966
ENSG00000101972
ENSG00000102054
ENSG00000102081
ENSG00000102100
ENSG00000102144
ENSG00000102158
ENSG00000102241
ENSG00000102243
ENSG00000102316
ENSG00000102409
ENSG00000102531
ENSG00000102710
ENSG00000102786
ENSG00000102805
ENSG00000102858
ENSG00000102893
ENSG00000102898
ENSG00000102908
ENSG00000102910
ENSG00000102921
ENSG00000102974
ENSG00000102978
ENSG00000103018
ENSG00000103035
ENSG00000103037
ENSG00000103064
ENSG00000103091
ENSG00000103111
ENSG00000103160
ENSG00000103194
ENSG00000103275
ENSG00000103342
ENSG00000103353
ENSG00000103365
ENSG00000103423
ENSG00000103429
ENSG00000103479
ENSG00000103496
ENSG00000103502
ENSG00000103549
ENSG00000103591
ENSG00000103657
ENSG00000103769
ENSG00000103978
ENSG00000103994
ENSG00000104064
ENSG00000104067
ENSG00000104131
ENSG00000104133
ENSG00000104164
ENSG00000104231
ENSG00000104331
ENSG00000104343
ENSG00000104365
ENSG00000104375
ENSG00000104388
ENSG00000104408
ENSG00000104412
ENSG00000104472
ENSG00000104517
ENSG00000104529
ENSG00000104613
ENSG00000104643
ENSG00000104671
ENSG00000104695
ENSG00000104765
ENSG00000104823
ENSG00000104824
ENSG00000104852
ENSG00000104853
ENSG00000104904
ENSG00000104960
ENSG00000104964
ENSG00000105058
ENSG00000105127
ENSG00000105176
ENSG00000105185
ENSG00000105193
ENSG00000105220
ENSG00000105221
ENSG00000105223
ENSG00000105298
ENSG00000105323
ENSG00000105355
ENSG00000105372
ENSG00000105393
ENSG00000105401
ENSG00000105402
ENSG00000105438
ENSG00000105568
ENSG00000105576
ENSG00000105583
ENSG00000105669
ENSG00000105698
ENSG00000105700
ENSG00000105723
ENSG00000105726
ENSG00000105778
ENSG00000105819
ENSG00000105829
ENSG00000105856
ENSG00000105887
ENSG00000105953
ENSG00000105968
ENSG00000105983
ENSG00000106028
ENSG00000106049
ENSG00000106052
ENSG00000106105
ENSG00000106144
ENSG00000106211
ENSG00000106244
ENSG00000106245
ENSG00000106246
ENSG00000106261
ENSG00000106263
ENSG00000106290
ENSG00000106299
ENSG00000106443
ENSG00000106459
ENSG00000106460
ENSG00000106554
ENSG00000106588
ENSG00000106591
ENSG00000106603
ENSG00000106609
ENSG00000106636
ENSG00000106638
ENSG00000106723
ENSG00000106771
ENSG00000106799
ENSG00000107036
ENSG00000107164
ENSG00000107175
ENSG00000107185
ENSG00000107223
ENSG00000107263
ENSG00000107290
ENSG00000107341
ENSG00000107372
ENSG00000107554
ENSG00000107560
ENSG00000107566
ENSG00000107581
ENSG00000107651
ENSG00000107672
ENSG00000107758
ENSG00000107771
ENSG00000107862
ENSG00000107929
ENSG00000107937
ENSG00000107949
ENSG00000108010
ENSG00000108039
ENSG00000108061
ENSG00000108064
ENSG00000108091
ENSG00000108094
ENSG00000108100
ENSG00000108107
ENSG00000108219
ENSG00000108244
ENSG00000108256
ENSG00000108270
ENSG00000108292
ENSG00000108294
ENSG00000108296
ENSG00000108298
ENSG00000108312
ENSG00000108344
ENSG00000108349
ENSG00000108406
ENSG00000108424
ENSG00000108443
ENSG00000108468
ENSG00000108510
ENSG00000108515
ENSG00000108518
ENSG00000108523
ENSG00000108559
ENSG00000108582
ENSG00000108587
ENSG00000108588
ENSG00000108592
ENSG00000108599
ENSG00000108604
ENSG00000108651
ENSG00000108654
ENSG00000108671
ENSG00000108788
ENSG00000108829
ENSG00000108848
ENSG00000108854
ENSG00000108861
ENSG00000108883
ENSG00000108946
ENSG00000108953
ENSG00000108963
ENSG00000109046
ENSG00000109079
ENSG00000109083
ENSG00000109111
ENSG00000109118
ENSG00000109133
ENSG00000109171
ENSG00000109180
ENSG00000109184
ENSG00000109270
ENSG00000109320
ENSG00000109332
ENSG00000109381
ENSG00000109458
ENSG00000109519
ENSG00000109536
ENSG00000109606
ENSG00000109670
ENSG00000109756
ENSG00000109919
ENSG00000109920
ENSG00000109971
ENSG00000110013
ENSG00000110048
ENSG00000110066
ENSG00000110075
ENSG00000110080
ENSG00000110107
ENSG00000110108
ENSG00000110321
ENSG00000110330
ENSG00000110344
ENSG00000110367
ENSG00000110422
ENSG00000110429
ENSG00000110435
ENSG00000110497
ENSG00000110619
ENSG00000110696
ENSG00000110700
ENSG00000110713
ENSG00000110768
ENSG00000110844
ENSG00000110917
ENSG00000110925
ENSG00000110955
ENSG00000110958
ENSG00000111011
ENSG00000111057
ENSG00000111142
ENSG00000111237
ENSG00000111269
ENSG00000111300
ENSG00000111321
ENSG00000111328
ENSG00000111361
ENSG00000111481
ENSG00000111530
ENSG00000111540
ENSG00000111581
ENSG00000111596
ENSG00000111605
ENSG00000111642
ENSG00000111667
ENSG00000111669
ENSG00000111676
ENSG00000111707
ENSG00000111711
ENSG00000111725
ENSG00000111727
ENSG00000111737
ENSG00000111752
ENSG00000111786
ENSG00000111790
ENSG00000111817
ENSG00000111832
ENSG00000111843
ENSG00000111877
ENSG00000111897
ENSG00000112062
ENSG00000112079
ENSG00000112081
ENSG00000112146
ENSG00000112200
ENSG00000112237
ENSG00000112245
ENSG00000112305
ENSG00000112308
ENSG00000112335
ENSG00000112339
ENSG00000112406
ENSG00000112419
ENSG00000112531
ENSG00000112584
ENSG00000112659
ENSG00000112664
ENSG00000112685
ENSG00000112695
ENSG00000112697
ENSG00000112701
ENSG00000112739
ENSG00000112773
ENSG00000112855
ENSG00000112996
ENSG00000113013
ENSG00000113140
ENSG00000113141
ENSG00000113163
ENSG00000113194
ENSG00000113240
ENSG00000113282
ENSG00000113312
ENSG00000113328
ENSG00000113360
ENSG00000113384
ENSG00000113387
ENSG00000113407
ENSG00000113441
ENSG00000113460
ENSG00000113494
ENSG00000113522
ENSG00000113558
ENSG00000113569
ENSG00000113575
ENSG00000113583
ENSG00000113593
ENSG00000113615
ENSG00000113621
ENSG00000113643
ENSG00000113648
ENSG00000113649
ENSG00000113712
ENSG00000113732
ENSG00000113845
ENSG00000113851
ENSG00000114030
ENSG00000114054
ENSG00000114098
ENSG00000114120
ENSG00000114125
ENSG00000114127
ENSG00000114209
ENSG00000114315
ENSG00000114316
ENSG00000114331
ENSG00000114353
ENSG00000114354
ENSG00000114391
ENSG00000114416
ENSG00000114439
ENSG00000114491
ENSG00000114503
ENSG00000114520
ENSG00000114573
ENSG00000114648
ENSG00000114686
ENSG00000114735
ENSG00000114742
ENSG00000114745
ENSG00000114784
ENSG00000114850
ENSG00000114857
ENSG00000114902
ENSG00000114933
ENSG00000114942
ENSG00000114956
ENSG00000114978
ENSG00000114982
ENSG00000115020
ENSG00000115053
ENSG00000115084
ENSG00000115091
ENSG00000115128
ENSG00000115145
ENSG00000115204
ENSG00000115207
ENSG00000115211
ENSG00000115216
ENSG00000115234
ENSG00000115241
ENSG00000115268
ENSG00000115275
ENSG00000115282
ENSG00000115306
ENSG00000115307
ENSG00000115310
ENSG00000115317
ENSG00000115363
ENSG00000115364
ENSG00000115446
ENSG00000115464
ENSG00000115484
ENSG00000115524
ENSG00000115540
ENSG00000115561
ENSG00000115594
ENSG00000115677
ENSG00000115685
ENSG00000115760
ENSG00000115806
ENSG00000115839
ENSG00000115866
ENSG00000115875
ENSG00000115884
ENSG00000115904
ENSG00000115942
ENSG00000115944
ENSG00000115966
ENSG00000115977
ENSG00000116001
ENSG00000116005
ENSG00000116016
ENSG00000116030
ENSG00000116044
ENSG00000116062
ENSG00000116138
ENSG00000116171
ENSG00000116209
ENSG00000116212
ENSG00000116221
ENSG00000116237
ENSG00000116251
ENSG00000116288
ENSG00000116350
ENSG00000116406
ENSG00000116455
ENSG00000116459
ENSG00000116473
ENSG00000116478
ENSG00000116489
ENSG00000116497
ENSG00000116521
ENSG00000116539
ENSG00000116560
ENSG00000116580
ENSG00000116604
ENSG00000116685
ENSG00000116688
ENSG00000116698
ENSG00000116731
ENSG00000116747
ENSG00000116752
ENSG00000116754
ENSG00000116871
ENSG00000116898
ENSG00000116903
ENSG00000116918
ENSG00000116954
ENSG00000116984
ENSG00000117036
ENSG00000117118
ENSG00000117153
ENSG00000117242
ENSG00000117308
ENSG00000117335
ENSG00000117362
ENSG00000117394
ENSG00000117395
ENSG00000117410
ENSG00000117450
ENSG00000117475
ENSG00000117481
ENSG00000117505
ENSG00000117519
ENSG00000117523
ENSG00000117592
ENSG00000117614
ENSG00000117625
ENSG00000117632
ENSG00000117640
ENSG00000117682
ENSG00000117713
ENSG00000117751
ENSG00000117758
ENSG00000117859
ENSG00000117862
ENSG00000117868
ENSG00000117899
ENSG00000117906
ENSG00000118007
ENSG00000118181
ENSG00000118197
ENSG00000118217
ENSG00000118260
ENSG00000118412
ENSG00000118482
ENSG00000118496
ENSG00000118564
ENSG00000118579
ENSG00000118640
ENSG00000118680
ENSG00000118705
ENSG00000118762
ENSG00000118816
ENSG00000118855
ENSG00000118873
ENSG00000118900
ENSG00000118985
ENSG00000119041
ENSG00000119048
ENSG00000119139
ENSG00000119231
ENSG00000119242
ENSG00000119314
ENSG00000119318
ENSG00000119321
ENSG00000119328
ENSG00000119335
ENSG00000119383
ENSG00000119396
ENSG00000119414
ENSG00000119421
ENSG00000119487
ENSG00000119509
ENSG00000119523
ENSG00000119537
ENSG00000119541
ENSG00000119596
ENSG00000119616
ENSG00000119638
ENSG00000119689
ENSG00000119705
ENSG00000119707
ENSG00000119718
ENSG00000119720
ENSG00000119729
ENSG00000119760
ENSG00000119772
ENSG00000119777
ENSG00000119787
ENSG00000119801
ENSG00000119812
ENSG00000119820
ENSG00000119844
ENSG00000119906
ENSG00000119912
ENSG00000119953
ENSG00000120029
ENSG00000120063
ENSG00000120137
ENSG00000120253
ENSG00000120265
ENSG00000120314
ENSG00000120333
ENSG00000120438
ENSG00000120451
ENSG00000120533
ENSG00000120616
ENSG00000120656
ENSG00000120685
ENSG00000120686
ENSG00000120697
ENSG00000120699
ENSG00000120705
ENSG00000120709
ENSG00000120727
ENSG00000120733
ENSG00000120742
ENSG00000120802
ENSG00000120805
ENSG00000120925
ENSG00000120948
ENSG00000120963
ENSG00000121022
ENSG00000121057
ENSG00000121058
ENSG00000121067
ENSG00000121073
ENSG00000121350
ENSG00000121390
ENSG00000121481
ENSG00000121579
ENSG00000121644
ENSG00000121741
ENSG00000121749
ENSG00000121766
ENSG00000121774
ENSG00000121879
ENSG00000121892
ENSG00000122033
ENSG00000122034
ENSG00000122068
ENSG00000122203
ENSG00000122218
ENSG00000122299
ENSG00000122359
ENSG00000122406
ENSG00000122482
ENSG00000122545
ENSG00000122557
ENSG00000122565
ENSG00000122566
ENSG00000122692
ENSG00000122705
ENSG00000122786
ENSG00000122958
ENSG00000123064
ENSG00000123091
ENSG00000123124
ENSG00000123144
ENSG00000123200
ENSG00000123268
ENSG00000123349
ENSG00000123374
ENSG00000123416
ENSG00000123472
ENSG00000123552
ENSG00000123562
ENSG00000123575
ENSG00000123728
ENSG00000123739
ENSG00000123933
ENSG00000123983
ENSG00000123989
ENSG00000124067
ENSG00000124151
ENSG00000124155
ENSG00000124160
ENSG00000124164
ENSG00000124172
ENSG00000124177
ENSG00000124193
ENSG00000124198
ENSG00000124201
ENSG00000124207
ENSG00000124208
ENSG00000124209
ENSG00000124214
ENSG00000124222
ENSG00000124226
ENSG00000124228
ENSG00000124356
ENSG00000124380
ENSG00000124383
ENSG00000124535
ENSG00000124541
ENSG00000124562
ENSG00000124570
ENSG00000124593
ENSG00000124614
ENSG00000124702
ENSG00000124733
ENSG00000124782
ENSG00000124783
ENSG00000124786
ENSG00000124789
ENSG00000124795
ENSG00000124942
ENSG00000125037
ENSG00000125107
ENSG00000125166
ENSG00000125304
ENSG00000125354
ENSG00000125356
ENSG00000125386
ENSG00000125445
ENSG00000125484
ENSG00000125629
ENSG00000125633
ENSG00000125676
ENSG00000125686
ENSG00000125691
ENSG00000125695
ENSG00000125734
ENSG00000125755
ENSG00000125779
ENSG00000125812
ENSG00000125814
ENSG00000125818
ENSG00000125835
ENSG00000125844
ENSG00000125868
ENSG00000125870
ENSG00000125875
ENSG00000125944
ENSG00000125945
ENSG00000125952
ENSG00000125970
ENSG00000125971
ENSG00000125991
ENSG00000126003
ENSG00000126062
ENSG00000126067
ENSG00000126107
ENSG00000126214
ENSG00000126216
ENSG00000126247
ENSG00000126261
ENSG00000126267
ENSG00000126391
ENSG00000126432
ENSG00000126457
ENSG00000126524
ENSG00000126581
ENSG00000126698
ENSG00000126746
ENSG00000126749
ENSG00000126775
ENSG00000126777
ENSG00000126858
ENSG00000126883
ENSG00000126945
ENSG00000127022
ENSG00000127054
ENSG00000127125
ENSG00000127184
ENSG00000127314
ENSG00000127481
ENSG00000127483
ENSG00000127511
ENSG00000127527
ENSG00000127603
ENSG00000127616
ENSG00000127663
ENSG00000127837
ENSG00000127884
ENSG00000127922
ENSG00000127993
ENSG00000127995
ENSG00000128050
ENSG00000128159
ENSG00000128245
ENSG00000128272
ENSG00000128463
ENSG00000128524
ENSG00000128534
ENSG00000128585
ENSG00000128595
ENSG00000128609
ENSG00000128654
ENSG00000128692
ENSG00000128699
ENSG00000128731
ENSG00000128915
ENSG00000128951
ENSG00000128989
ENSG00000129003
ENSG00000129071
ENSG00000129083
ENSG00000129084
ENSG00000129128
ENSG00000129250
ENSG00000129255
ENSG00000129292
ENSG00000129315
ENSG00000129351
ENSG00000129353
ENSG00000129472
ENSG00000129473
ENSG00000129515
ENSG00000129518
ENSG00000129559
ENSG00000129562
ENSG00000129625
ENSG00000129636
ENSG00000129691
ENSG00000129933
ENSG00000130024
ENSG00000130066
ENSG00000130175
ENSG00000130177
ENSG00000130227
ENSG00000130254
ENSG00000130255
ENSG00000130309
ENSG00000130340
ENSG00000130402
ENSG00000130414
ENSG00000130429
ENSG00000130522
ENSG00000130559
ENSG00000130600
ENSG00000130638
ENSG00000130706
ENSG00000130723
ENSG00000130724
ENSG00000130725
ENSG00000130726
ENSG00000130764
ENSG00000130770
ENSG00000130779
ENSG00000130803
ENSG00000130811
ENSG00000130826
ENSG00000130856
ENSG00000130935
ENSG00000130939
ENSG00000130958
ENSG00000131013
ENSG00000131023
ENSG00000131051
ENSG00000131100
ENSG00000131143
ENSG00000131174
ENSG00000131236
ENSG00000131238
ENSG00000131263
ENSG00000131368
ENSG00000131375
ENSG00000131381
ENSG00000131408
ENSG00000131467
ENSG00000131469
ENSG00000131473
ENSG00000131475
ENSG00000131503
ENSG00000131504
ENSG00000131507
ENSG00000131508
ENSG00000131558
ENSG00000131626
ENSG00000131653
ENSG00000131795
ENSG00000131828
ENSG00000131844
ENSG00000131871
ENSG00000132128
ENSG00000132153
ENSG00000132155
ENSG00000132254
ENSG00000132286
ENSG00000132294
ENSG00000132300
ENSG00000132305
ENSG00000132313
ENSG00000132341
ENSG00000132356
ENSG00000132388
ENSG00000132424
ENSG00000132463
ENSG00000132466
ENSG00000132467
ENSG00000132471
ENSG00000132475
ENSG00000132485
ENSG00000132507
ENSG00000132522
ENSG00000132549
ENSG00000132581
ENSG00000132589
ENSG00000132591
ENSG00000132612
ENSG00000132640
ENSG00000132646
ENSG00000132670
ENSG00000132680
ENSG00000132716
ENSG00000132780
ENSG00000132792
ENSG00000132823
ENSG00000132824
ENSG00000132912
ENSG00000132963
ENSG00000132967
ENSG00000133028
ENSG00000133104
ENSG00000133112
ENSG00000133114
ENSG00000133131
ENSG00000133193
ENSG00000133226
ENSG00000133275
ENSG00000133393
ENSG00000133401
ENSG00000133606
ENSG00000133639
ENSG00000133703
ENSG00000133704
ENSG00000133706
ENSG00000133835
ENSG00000133872
ENSG00000133884
ENSG00000133895
ENSG00000133961
ENSG00000133997
ENSG00000134001
ENSG00000134046
ENSG00000134086
ENSG00000134108
ENSG00000134153
ENSG00000134186
ENSG00000134215
ENSG00000134243
ENSG00000134248
ENSG00000134255
ENSG00000134265
ENSG00000134283
ENSG00000134287
ENSG00000134294
ENSG00000134308
ENSG00000134313
ENSG00000134330
ENSG00000134352
ENSG00000134371
ENSG00000134375
ENSG00000134419
ENSG00000134440
ENSG00000134444
ENSG00000134452
ENSG00000134453
ENSG00000134644
ENSG00000134684
ENSG00000134686
ENSG00000134717
ENSG00000134748
ENSG00000134758
ENSG00000134759
ENSG00000134851
ENSG00000134852
ENSG00000134871
ENSG00000134882
ENSG00000134884
ENSG00000134899
ENSG00000134900
ENSG00000134909
ENSG00000134910
ENSG00000134970
ENSG00000134982
ENSG00000134996
ENSG00000135018
ENSG00000135040
ENSG00000135046
ENSG00000135047
ENSG00000135048
ENSG00000135070
ENSG00000135090
ENSG00000135108
ENSG00000135111
ENSG00000135148
ENSG00000135164
ENSG00000135213
ENSG00000135241
ENSG00000135250
ENSG00000135269
ENSG00000135316
ENSG00000135317
ENSG00000135334
ENSG00000135336
ENSG00000135341
ENSG00000135372
ENSG00000135387
ENSG00000135390
ENSG00000135404
ENSG00000135441
ENSG00000135446
ENSG00000135452
ENSG00000135457
ENSG00000135486
ENSG00000135506
ENSG00000135535
ENSG00000135597
ENSG00000135624
ENSG00000135655
ENSG00000135677
ENSG00000135679
ENSG00000135686
ENSG00000135720
ENSG00000135775
ENSG00000135776
ENSG00000135821
ENSG00000135829
ENSG00000135862
ENSG00000135870
ENSG00000135900
ENSG00000135913
ENSG00000135926
ENSG00000135930
ENSG00000135932
ENSG00000135940
ENSG00000135945
ENSG00000135956
ENSG00000135966
ENSG00000135974
ENSG00000135999
ENSG00000136003
ENSG00000136021
ENSG00000136045
ENSG00000136051
ENSG00000136100
ENSG00000136143
ENSG00000136146
ENSG00000136152
ENSG00000136156
ENSG00000136205
ENSG00000136231
ENSG00000136238
ENSG00000136240
ENSG00000136261
ENSG00000136279
ENSG00000136305
ENSG00000136381
ENSG00000136436
ENSG00000136448
ENSG00000136450
ENSG00000136451
ENSG00000136485
ENSG00000136504
ENSG00000136521
ENSG00000136522
ENSG00000136527
ENSG00000136536
ENSG00000136636
ENSG00000136643
ENSG00000136699
ENSG00000136709
ENSG00000136731
ENSG00000136754
ENSG00000136758
ENSG00000136807
ENSG00000136811
ENSG00000136813
ENSG00000136816
ENSG00000136819
ENSG00000136827
ENSG00000136830
ENSG00000136842
ENSG00000136875
ENSG00000136888
ENSG00000136891
ENSG00000136897
ENSG00000136930
ENSG00000136935
ENSG00000136937
ENSG00000136938
ENSG00000136942
ENSG00000136950
ENSG00000136986
ENSG00000137040
ENSG00000137073
ENSG00000137074
ENSG00000137075
ENSG00000137076
ENSG00000137106
ENSG00000137154
ENSG00000137200
ENSG00000137207
ENSG00000137275
ENSG00000137409
ENSG00000137478
ENSG00000137492
ENSG00000137497
ENSG00000137500
ENSG00000137504
ENSG00000137522
ENSG00000137575
ENSG00000137656
ENSG00000137693
ENSG00000137710
ENSG00000137714
ENSG00000137770
ENSG00000137814
ENSG00000137815
ENSG00000137818
ENSG00000137822
ENSG00000137824
ENSG00000137871
ENSG00000137876
ENSG00000137955
ENSG00000137970
ENSG00000137996
ENSG00000138032
ENSG00000138041
ENSG00000138069
ENSG00000138071
ENSG00000138073
ENSG00000138074
ENSG00000138078
ENSG00000138081
ENSG00000138085
ENSG00000138095
ENSG00000138107
ENSG00000138138
ENSG00000138175
ENSG00000138246
ENSG00000138279
ENSG00000138286
ENSG00000138303
ENSG00000138326
ENSG00000138382
ENSG00000138385
ENSG00000138398
ENSG00000138433
ENSG00000138434
ENSG00000138443
ENSG00000138448
ENSG00000138449
ENSG00000138592
ENSG00000138594
ENSG00000138600
ENSG00000138614
ENSG00000138629
ENSG00000138641
ENSG00000138663
ENSG00000138668
ENSG00000138674
ENSG00000138688
ENSG00000138750
ENSG00000138757
ENSG00000138758
ENSG00000138760
ENSG00000138767
ENSG00000138768
ENSG00000138802
ENSG00000138821
ENSG00000138829
ENSG00000138867
ENSG00000138942
ENSG00000139112
ENSG00000139146
ENSG00000139154
ENSG00000139180
ENSG00000139218
ENSG00000139233
ENSG00000139239
ENSG00000139278
ENSG00000139370
ENSG00000139436
ENSG00000139437
ENSG00000139496
ENSG00000139613
ENSG00000139620
ENSG00000139644
ENSG00000139684
ENSG00000139697
ENSG00000139719
ENSG00000139726
ENSG00000139746
ENSG00000139793
ENSG00000139842
ENSG00000139977
ENSG00000139990
ENSG00000140157
ENSG00000140262
ENSG00000140264
ENSG00000140265
ENSG00000140299
ENSG00000140307
ENSG00000140319
ENSG00000140350
ENSG00000140374
ENSG00000140382
ENSG00000140391
ENSG00000140396
ENSG00000140443
ENSG00000140455
ENSG00000140471
ENSG00000140497
ENSG00000140521
ENSG00000140526
ENSG00000140564
ENSG00000140575
ENSG00000140577
ENSG00000140612
ENSG00000140632
ENSG00000140650
ENSG00000140675
ENSG00000140718
ENSG00000140740
ENSG00000140750
ENSG00000140829
ENSG00000140941
ENSG00000140943
ENSG00000140990
ENSG00000140992
ENSG00000141002
ENSG00000141027
ENSG00000141030
ENSG00000141076
ENSG00000141140
ENSG00000141252
ENSG00000141258
ENSG00000141279
ENSG00000141337
ENSG00000141367
ENSG00000141380
ENSG00000141385
ENSG00000141425
ENSG00000141429
ENSG00000141503
ENSG00000141510
ENSG00000141522
ENSG00000141543
ENSG00000141551
ENSG00000141568
ENSG00000141627
ENSG00000141644
ENSG00000141646
ENSG00000141699
ENSG00000141720
ENSG00000141736
ENSG00000141867
ENSG00000141959
ENSG00000142089
ENSG00000142166
ENSG00000142186
ENSG00000142192
ENSG00000142208
ENSG00000142230
ENSG00000142396
ENSG00000142453
ENSG00000142507
ENSG00000142534
ENSG00000142541
ENSG00000142599
ENSG00000142676
ENSG00000142687
ENSG00000142864
ENSG00000142910
ENSG00000142937
ENSG00000142949
ENSG00000143033
ENSG00000143106
ENSG00000143157
ENSG00000143164
ENSG00000143183
ENSG00000143198
ENSG00000143207
ENSG00000143222
ENSG00000143256
ENSG00000143294
ENSG00000143319
ENSG00000143321
ENSG00000143368
ENSG00000143376
ENSG00000143379
ENSG00000143382
ENSG00000143384
ENSG00000143393
ENSG00000143398
ENSG00000143418
ENSG00000143420
ENSG00000143436
ENSG00000143437
ENSG00000143442
ENSG00000143443
ENSG00000143457
ENSG00000143486
ENSG00000143514
ENSG00000143543
ENSG00000143545
ENSG00000143549
ENSG00000143569
ENSG00000143570
ENSG00000143575
ENSG00000143612
ENSG00000143614
ENSG00000143621
ENSG00000143622
ENSG00000143624
ENSG00000143727
ENSG00000143740
ENSG00000143742
ENSG00000143748
ENSG00000143753
ENSG00000143756
ENSG00000143761
ENSG00000143862
ENSG00000143870
ENSG00000143882
ENSG00000143924
ENSG00000143933
ENSG00000143970
ENSG00000143977
ENSG00000144021
ENSG00000144028
ENSG00000144036
ENSG00000144048
ENSG00000144118
ENSG00000144224
ENSG00000144231
ENSG00000144233
ENSG00000144357
ENSG00000144381
ENSG00000144445
ENSG00000144468
ENSG00000144524
ENSG00000144535
ENSG00000144560
ENSG00000144566
ENSG00000144580
ENSG00000144648
ENSG00000144713
ENSG00000144744
ENSG00000144746
ENSG00000144747
ENSG00000144785
ENSG00000144840
ENSG00000144848
ENSG00000144895
ENSG00000145041
ENSG00000145191
ENSG00000145216
ENSG00000145246
ENSG00000145293
ENSG00000145337
ENSG00000145390
ENSG00000145391
ENSG00000145425
ENSG00000145495
ENSG00000145592
ENSG00000145703
ENSG00000145715
ENSG00000145734
ENSG00000145740
ENSG00000145741
ENSG00000145743
ENSG00000145782
ENSG00000145817
ENSG00000145833
ENSG00000145901
ENSG00000145907
ENSG00000145919
ENSG00000146007
ENSG00000146063
ENSG00000146083
ENSG00000146223
ENSG00000146278
ENSG00000146282
ENSG00000146425
ENSG00000146433
ENSG00000146463
ENSG00000146648
ENSG00000146676
ENSG00000146677
ENSG00000146701
ENSG00000146731
ENSG00000146834
ENSG00000146872
ENSG00000146963
ENSG00000147010
ENSG00000147133
ENSG00000147140
ENSG00000147162
ENSG00000147164
ENSG00000147257
ENSG00000147274
ENSG00000147403
ENSG00000147416
ENSG00000147421
ENSG00000147475
ENSG00000147526
ENSG00000147533
ENSG00000147548
ENSG00000147604
ENSG00000147654
ENSG00000147677
ENSG00000147679
ENSG00000147789
ENSG00000147853
ENSG00000147854
ENSG00000147905
ENSG00000147955
ENSG00000148110
ENSG00000148175
[truncated: 1,466 more rows]

## Sheet: Balancing_Genes
ENSG00000008282
ENSG00000009844
ENSG00000013583
ENSG00000024048
ENSG00000026950
ENSG00000058262
ENSG00000063245
ENSG00000064012
ENSG00000065328
ENSG00000065526
ENSG00000065665
ENSG00000065809
ENSG00000066135
ENSG00000067167
ENSG00000075643
ENSG00000078177
ENSG00000082258
ENSG00000085999
ENSG00000088247
ENSG00000090470
ENSG00000091073
ENSG00000099203
ENSG00000100151
ENSG00000100650
ENSG00000100813
ENSG00000100865
ENSG00000101146
ENSG00000101624
ENSG00000102890
ENSG00000103197
ENSG00000104131
ENSG00000104824
ENSG00000104946
ENSG00000106069
ENSG00000108244
ENSG00000108799
ENSG00000109846
ENSG00000109920
ENSG00000110917
ENSG00000110921
ENSG00000111752
ENSG00000112759
ENSG00000115267
ENSG00000115685
ENSG00000116198
ENSG00000116455
ENSG00000120029
ENSG00000120333
ENSG00000120686
ENSG00000121774
ENSG00000121903
ENSG00000122863
ENSG00000122970
ENSG00000123342
ENSG00000124491
ENSG00000124614
ENSG00000125841
ENSG00000127314
ENSG00000128191
ENSG00000128228
ENSG00000128973
ENSG00000129003
ENSG00000131351
ENSG00000131653
ENSG00000132341
ENSG00000132361
ENSG00000134013
ENSG00000135211
ENSG00000135778
ENSG00000136100
ENSG00000136522
ENSG00000139131
ENSG00000140280
ENSG00000140525
ENSG00000140743
ENSG00000141582
ENSG00000141738
ENSG00000141965
ENSG00000142627
ENSG00000142751
ENSG00000143797
ENSG00000145414
ENSG00000145687
ENSG00000146282
ENSG00000147144
ENSG00000148334
ENSG00000148835
ENSG00000150636
ENSG00000151135
ENSG00000151303
ENSG00000152422
ENSG00000153162
ENSG00000153832
ENSG00000155099
ENSG00000156983
ENSG00000157107
ENSG00000157510
ENSG00000158092
ENSG00000158987
ENSG00000159352
ENSG00000160325
ENSG00000160695
ENSG00000161509
ENSG00000162461
ENSG00000163110
ENSG00000163686
ENSG00000165119
ENSG00000165271
ENSG00000165507
ENSG00000166189
ENSG00000166508
ENSG00000168282
ENSG00000169016
ENSG00000169213
ENSG00000169372
ENSG00000169814
ENSG00000170296
ENSG00000170445
ENSG00000171227
ENSG00000171735
ENSG00000172469
ENSG00000172922
ENSG00000173221
ENSG00000174233
ENSG00000174886
ENSG00000175115
ENSG00000176014
ENSG00000176771
ENSG00000179163
ENSG00000183617
ENSG00000183914
ENSG00000184178
ENSG00000184602
ENSG00000184792
ENSG00000185453
ENSG00000187068
ENSG00000187866
ENSG00000196605
ENSG00000197162
ENSG00000197496
ENSG00000197498
ENSG00000198453
ENSG00000198862
ENSG00000198912
ENSG00000204673
ENSG00000212950
ENSG00000214655
ENSG00000224032
ENSG00000224722
ENSG00000225031
ENSG00000229091
ENSG00000230551
ENSG00000230568
ENSG00000232346
ENSG00000232362
ENSG00000232794
ENSG00000232952
ENSG00000234631
ENSG00000235552
ENSG00000235916
ENSG00000237821
ENSG00000251136
ENSG00000253352
ENSG00000257103
ENSG00000258366
ENSG00000258377
ENSG00000258429
ENSG00000261505
ENSG00000262526
ENSG00000263002
ENSG00000267041
ENSG00000267106
ENSG00000269604
