# Supplementary material for: Evaluating intra- and inter-individual variation in the human placental transcriptome
Source: Genome Biol. 2015 Mar 19;16(1):54. doi: 10.1186/s13059-015-0627-z (PMC4404591; doi:10.1186/s13059-015-0627-z)
Supplement: Additional file 5: — Trait Enrichment: contains GO and KEGG enrichment results for those genes associated with each technical, biological, or dietary factor modeled in or full model of gene expression variation. [file 13059_2015_627_MOESM5_ESM.xlsx]

## Sheet: Tab A - Trait GO Enrihment
Mreads	Mreads	Mreads	Mreads		rin	rin	rin	rin		sex	sex	sex	sex		weight	weight	weight	weight		length	length	length	length		birth	birth	birth	birth		age	age	age	age		BMI	BMI	BMI	BMI		drinker	drinker	drinker	drinker		vegetarian	vegetarian	vegetarian	vegetarian
GO Cat	GO Ontology	GO TERM	padj		GO Cat	GO Ontology	GO TERM	padj		GO Cat	GO Ontology	GO TERM	padj		GO Cat	GO Ontology	GO TERM	padj		GO Cat	GO Ontology	GO TERM	padj		GO Cat	GO Ontology	GO TERM	padj		GO Cat	GO Ontology	GO TERM	padj		GO Cat	GO Ontology	GO TERM	padj		GO Cat	GO Ontology	GO TERM	padj		GO Cat	GO Ontology	GO TERM	padj
GO:0070972	BP	protein localization to endoplasmic reticulum	1.44392e-20		GO:0044699	BP	single-organism process	8.00302e-11		GO:0005576	CC	extracellular region	1.15503e-08		GO:0005576	CC	extracellular region	1.24921e-12		GO:0005576	CC	extracellular region	1.31762e-14		GO:0032501	BP	multicellular organismal process	5.45696e-06		GO:0005576	CC	extracellular region	1.24459e-44		GO:0005576	CC	extracellular region	5.4359e-15		GO:0032501	BP	multicellular organismal process	3.86862e-14		GO:0005576	CC	extracellular region	2.35171e-28
GO:0006413	BP	translational initiation	6.2201e-20		GO:0044763	BP	single-organism cellular process	7.71962e-10		GO:0044421	CC	extracellular region part	1.00308e-06		GO:0032501	BP	multicellular organismal process	1.05928e-10		GO:0044421	CC	extracellular region part	1.27427e-10		GO:0044707	BP	single-multicellular organism process	1.23712e-05		GO:0044421	CC	extracellular region part	4.68054e-33		GO:0032501	BP	multicellular organismal process	1.02674e-09		GO:0044707	BP	single-multicellular organism process	5.39472e-13		GO:0044421	CC	extracellular region part	5.06099e-24
GO:0022626	CC	cytosolic ribosome	6.2201e-20		GO:0050896	BP	response to stimulus	1.36391e-08		GO:0005615	CC	extracellular space	6.08054e-05		GO:0044707	BP	single-multicellular organism process	3.89405e-10		GO:0044763	BP	single-organism cellular process	2.50352e-08		GO:0005576	CC	extracellular region	1.24571e-05		GO:0032501	BP	multicellular organismal process	1.07216e-25		GO:0071944	CC	cell periphery	4.57099e-09		GO:0048731	BP	system development	1.42959e-12		GO:0032501	BP	multicellular organismal process	1.60975e-22
GO:0006415	BP	translational termination	6.41657e-20		GO:0005886	CC	plasma membrane	1.36391e-08		GO:0044710	BP	single-organism metabolic process	0.000237397		GO:0071944	CC	cell periphery	7.11425e-08		GO:0044699	BP	single-organism process	2.50352e-08		GO:0050896	BP	response to stimulus	5.28935e-05		GO:0005615	CC	extracellular space	1.43928e-24		GO:0044421	CC	extracellular region part	6.87368e-09		GO:0005576	CC	extracellular region	1.42959e-12		GO:0044707	BP	single-multicellular organism process	2.18821e-22
GO:0006613	BP	cotranslational protein targeting to membrane	8.6547e-20		GO:0071944	CC	cell periphery	1.36391e-08		GO:0044459	CC	plasma membrane part	0.000257384		GO:0031224	CC	intrinsic to membrane	7.11425e-08		GO:0005615	CC	extracellular space	7.55734e-08		GO:0042221	BP	response to chemical stimulus	5.28935e-05		GO:0044707	BP	single-multicellular organism process	3.21492e-24		GO:0005886	CC	plasma membrane	1.94855e-08		GO:0007275	BP	multicellular organismal development	3.89508e-12		GO:0005615	CC	extracellular space	2.22763e-18
GO:0045047	BP	protein targeting to ER	1.14e-19		GO:0032501	BP	multicellular organismal process	4.96343e-08		GO:0016477	BP	cell migration	0.000306531		GO:0044425	CC	membrane part	8.61422e-08		GO:0005575	CC	cellular_component	9.54542e-08		GO:0007275	BP	multicellular organismal development	7.86468e-05		GO:0031012	CC	extracellular matrix	4.07901e-20		GO:0044707	BP	single-multicellular organism process	1.94855e-08		GO:0005886	CC	plasma membrane	5.52807e-12		GO:0032502	BP	developmental process	7.10716e-17
GO:0072599	BP	establishment of protein localization to endoplasmic reticulum	1.53121e-19		GO:0044707	BP	single-multicellular organism process	6.23131e-08		GO:0032501	BP	multicellular organismal process	0.000306531		GO:0016021	CC	integral to membrane	3.22405e-07		GO:0032501	BP	multicellular organismal process	9.54542e-08		GO:0014070	BP	response to organic cyclic compound	8.92547e-05		GO:0005578	CC	proteinaceous extracellular matrix	2.72489e-17		GO:0005575	CC	cellular_component	1.84949e-07		GO:0071944	CC	cell periphery	5.59536e-12		GO:0050896	BP	response to stimulus	8.04978e-16
GO:0006614	BP	SRP-dependent cotranslational protein targeting to membrane	1.81978e-19		GO:0005576	CC	extracellular region	2.32308e-07		GO:0044707	BP	single-multicellular organism process	0.000342038		GO:0032502	BP	developmental process	4.35944e-07		GO:0044707	BP	single-multicellular organism process	1.71655e-07		GO:0065007	BP	biological regulation	0.000142293		GO:0048731	BP	system development	3.05827e-17		GO:0031224	CC	intrinsic to membrane	9.19258e-07		GO:0032502	BP	developmental process	1.2629e-11		GO:0007275	BP	multicellular organismal development	2.73261e-15
GO:0043624	BP	cellular protein complex disassembly	2.92986e-19		GO:0051179	BP	localization	4.06931e-07		GO:0001944	BP	vasculature development	0.000393135		GO:0044421	CC	extracellular region part	5.54431e-07		GO:0050896	BP	response to stimulus	1.21697e-06		GO:0040012	BP	regulation of locomotion	0.000142293		GO:0007275	BP	multicellular organismal development	3.35971e-15		GO:0044459	CC	plasma membrane part	9.19258e-07		GO:0050896	BP	response to stimulus	1.2629e-11		GO:0048731	BP	system development	2.90894e-15
GO:0006414	BP	translational elongation	9.0139e-19		GO:0016020	CC	membrane	8.94167e-07		GO:0019915	BP	lipid storage	0.000910227		GO:0005886	CC	plasma membrane	6.37015e-07		GO:0031012	CC	extracellular matrix	1.21755e-06		GO:0051270	BP	regulation of cellular component movement	0.000152779		GO:0007155	BP	cell adhesion	3.91569e-15		GO:0044425	CC	membrane part	9.19258e-07		GO:0048856	BP	anatomical structure development	1.2629e-11		GO:0023052	BP	signaling	6.02358e-15
GO:0043241	BP	protein complex disassembly	9.0139e-19		GO:0044421	CC	extracellular region part	1.72859e-06		GO:0006641	BP	triglyceride metabolic process	0.0010645		GO:0007275	BP	multicellular organismal development	9.20427e-07		GO:0016020	CC	membrane	2.4591e-06		GO:0010941	BP	regulation of cell death	0.000152779		GO:0022610	BP	biological adhesion	3.96418e-15		GO:0005615	CC	extracellular space	1.01395e-06		GO:0048513	BP	organ development	2.94742e-11		GO:0044700	BP	single organism signaling	6.02358e-15
GO:0006612	BP	protein targeting to membrane	9.0139e-19		GO:0009611	BP	response to wounding	1.46086e-05		GO:0007275	BP	multicellular organismal development	0.00124704		GO:0016020	CC	membrane	1.23658e-06		GO:0008150	BP	biological_process	4.79016e-06		GO:0007154	BP	cell communication	0.000152779		GO:0032502	BP	developmental process	6.76555e-15		GO:0044699	BP	single-organism process	1.09868e-06		GO:0042127	BP	regulation of cell proliferation	5.71094e-11		GO:0007154	BP	cell communication	6.9701e-15
GO:0032984	BP	macromolecular complex disassembly	3.4553e-18		GO:0051716	BP	cellular response to stimulus	2.01202e-05		GO:0001568	BP	blood vessel development	0.00124704		GO:0044459	CC	plasma membrane part	3.34134e-06		GO:0023052	BP	signaling	7.11941e-06		GO:0048856	BP	anatomical structure development	0.000152779		GO:0071944	CC	cell periphery	6.76555e-15		GO:0016020	CC	membrane	2.1945e-06		GO:0051239	BP	regulation of multicellular organismal process	1.68194e-10		GO:0003008	BP	system process	1.81465e-14
GO:0000184	BP	nuclear-transcribed mRNA catabolic process, nonsense-mediated decay	1.63551e-17		GO:0007154	BP	cell communication	6.86658e-05		GO:0071944	CC	cell periphery	0.00134455		GO:0044699	BP	single-organism process	6.60786e-06		GO:0044700	BP	single organism signaling	7.11941e-06		GO:0048731	BP	system development	0.000152779		GO:0048856	BP	anatomical structure development	1.25812e-14		GO:0016021	CC	integral to membrane	4.31512e-06		GO:0044421	CC	extracellular region part	2.21505e-09		GO:0044699	BP	single-organism process	1.81465e-14
GO:0090150	BP	establishment of protein localization to membrane	1.68281e-15		GO:0031988	CC	membrane-bounded vesicle	7.73872e-05		GO:0006639	BP	acylglycerol metabolic process	0.00163145		GO:0048856	BP	anatomical structure development	1.77433e-05		GO:0071944	CC	cell periphery	1.09785e-05		GO:0010033	BP	response to organic substance	0.000152779		GO:0040011	BP	locomotion	3.4659e-14		GO:0042221	BP	response to chemical stimulus	4.31512e-06		GO:0009605	BP	response to external stimulus	2.71288e-09		GO:0009611	BP	response to wounding	2.57284e-14
GO:0044391	CC	ribosomal subunit	1.94444e-14		GO:0031982	CC	vesicle	9.18389e-05		GO:0033993	BP	response to lipid	0.00163145		GO:0048731	BP	system development	2.15866e-05		GO:0003674	MF	molecular_function	1.18761e-05		GO:0032502	BP	developmental process	0.000152779		GO:0051239	BP	regulation of multicellular organismal process	3.4659e-14		GO:0044763	BP	single-organism cellular process	2.35025e-05		GO:0042221	BP	response to chemical stimulus	2.71288e-09		GO:0007165	BP	signal transduction	3.37032e-14
GO:0051179	BP	localization	2.73114e-14		GO:0005515	MF	protein binding	0.000116566		GO:0032502	BP	developmental process	0.00163145		GO:0031226	CC	intrinsic to plasma membrane	5.93144e-05		GO:0005886	CC	plasma membrane	1.31714e-05		GO:0050794	BP	regulation of cellular process	0.000181237		GO:0005886	CC	plasma membrane	3.64021e-14		GO:0009611	BP	response to wounding	2.54318e-05		GO:0044699	BP	single-organism process	2.89909e-09		GO:0048856	BP	anatomical structure development	5.07956e-14
GO:0000956	BP	nuclear-transcribed mRNA catabolic process	5.54591e-14		GO:0023052	BP	signaling	0.000116566		GO:0006638	BP	neutral lipid metabolic process	0.00163145		GO:0005887	CC	integral to plasma membrane	8.02929e-05		GO:0007154	BP	cell communication	1.36887e-05		GO:2000145	BP	regulation of cell motility	0.000186131		GO:0009653	BP	anatomical structure morphogenesis	2.31655e-13		GO:0009605	BP	response to external stimulus	2.54318e-05		GO:0044767	BP	single-organism developmental process	4.13684e-09		GO:0022610	BP	biological adhesion	1.03265e-13
GO:0005576	CC	extracellular region	9.64074e-14		GO:0044700	BP	single organism signaling	0.000116566		GO:0005886	CC	plasma membrane	0.00188766		GO:0009986	CC	cell surface	0.000232669		GO:0007165	BP	signal transduction	2.89385e-05		GO:0023052	BP	signaling	0.000201589		GO:0044767	BP	single-organism developmental process	2.92411e-13		GO:0050878	BP	regulation of body fluid levels	2.67583e-05		GO:0044763	BP	single-organism cellular process	6.99066e-09		GO:0005886	CC	plasma membrane	1.03265e-13
GO:0019080	BP	viral genome expression	1.10221e-13		GO:0007275	BP	multicellular organismal development	0.000148146		GO:0044281	BP	small molecule metabolic process	0.00188766		GO:0009887	BP	organ morphogenesis	0.000335115		GO:0005488	MF	binding	3.57841e-05		GO:0044700	BP	single organism signaling	0.000201589		GO:0030154	BP	cell differentiation	2.92411e-13		GO:0007596	BP	blood coagulation	3.12891e-05		GO:0051716	BP	cellular response to stimulus	9.41306e-09		GO:0048513	BP	organ development	1.03265e-13
GO:0006402	BP	mRNA catabolic process	1.15599e-13		GO:0016023	CC	cytoplasmic membrane-bounded vesicle	0.000189518		GO:0044425	CC	membrane part	0.00188766		GO:0009653	BP	anatomical structure morphogenesis	0.000335115		GO:0051716	BP	cellular response to stimulus	9.48392e-05		GO:0030334	BP	regulation of cell migration	0.000262424		GO:0048513	BP	organ development	6.08349e-13		GO:0050817	BP	coagulation	3.53963e-05		GO:0044459	CC	plasma membrane part	9.62693e-09		GO:0071944	CC	cell periphery	1.03265e-13
GO:0019083	BP	viral transcription	1.79537e-13		GO:0048513	BP	organ development	0.000189518		GO:0048870	BP	cell motility	0.00188766		GO:0004872	MF	receptor activity	0.00186944		GO:0007275	BP	multicellular organismal development	9.83111e-05		GO:0070887	BP	cellular response to chemical stimulus	0.000334179		GO:0044459	CC	plasma membrane part	7.0802e-13		GO:0007599	BP	hemostasis	3.66983e-05		GO:0030154	BP	cell differentiation	1.0138e-08		GO:0044459	CC	plasma membrane part	1.18532e-13
GO:0006401	BP	RNA catabolic process	1.79537e-13		GO:0009888	BP	tissue development	0.000189518		GO:0051674	BP	localization of cell	0.00188766		GO:0051179	BP	localization	0.00212289		GO:0005515	MF	protein binding	0.000103597		GO:0050789	BP	regulation of biological process	0.000489952		GO:0048869	BP	cellular developmental process	1.46062e-12		GO:0007275	BP	multicellular organismal development	6.49084e-05		GO:0009653	BP	anatomical structure morphogenesis	1.23801e-08		GO:0007155	BP	cell adhesion	1.92869e-13
GO:0072657	BP	protein localization to membrane	2.87985e-13		GO:0007165	BP	signal transduction	0.000189518		GO:0005179	MF	hormone activity	0.00188766		GO:0044763	BP	single-organism cellular process	0.00212289		GO:0009966	BP	regulation of signal transduction	0.000150831		GO:0042981	BP	regulation of apoptotic process	0.000510671		GO:0009611	BP	response to wounding	1.98165e-12		GO:0048870	BP	cell motility	6.49084e-05		GO:0022610	BP	biological adhesion	1.2719e-08		GO:0016477	BP	cell migration	5.18903e-13
GO:0044445	CC	cytosolic part	1.99368e-12		GO:0016125	BP	sterol metabolic process	0.000190558		GO:0008283	BP	cell proliferation	0.00188766		GO:0023052	BP	signaling	0.00212289		GO:0009987	BP	cellular process	0.000162964		GO:0044699	BP	single-organism process	0.000554549		GO:0042221	BP	response to chemical stimulus	4.56994e-12		GO:0051674	BP	localization of cell	6.49084e-05		GO:0007154	BP	cell communication	2.09429e-08		GO:0007166	BP	cell surface receptor signaling pathway	8.8938e-13
GO:0005737	CC	cytoplasm	2.82184e-12		GO:0065007	BP	biological regulation	0.000218476		GO:0031224	CC	intrinsic to membrane	0.00212576		GO:0044700	BP	single organism signaling	0.00212289		GO:0070482	BP	response to oxygen levels	0.000171855		GO:0033993	BP	response to lipid	0.000555636		GO:0050896	BP	response to stimulus	8.59053e-12		GO:0016477	BP	cell migration	6.59376e-05		GO:0006928	BP	cellular component movement	2.20972e-08		GO:0016020	CC	membrane	3.34505e-12
GO:0006810	BP	transport	5.80048e-12		GO:0044459	CC	plasma membrane part	0.000218476		GO:0019432	BP	triglyceride biosynthetic process	0.00307356		GO:0005575	CC	cellular_component	0.00220674		GO:0048585	BP	negative regulation of response to stimulus	0.000190018		GO:0040011	BP	locomotion	0.000555636		GO:0006928	BP	cellular component movement	8.59053e-12		GO:0048856	BP	anatomical structure development	6.91529e-05		GO:0007155	BP	cell adhesion	2.59627e-08		GO:0044763	BP	single-organism cellular process	3.72123e-12
GO:0003735	MF	structural constituent of ribosome	5.80048e-12		GO:0008203	BP	cholesterol metabolic process	0.000218476		GO:0044699	BP	single-organism process	0.00335462		GO:0009888	BP	tissue development	0.00267889		GO:0010648	BP	negative regulation of cell communication	0.000190018		GO:0043067	BP	regulation of programmed cell death	0.000663652		GO:0044699	BP	single-organism process	8.77484e-12		GO:0048513	BP	organ development	7.46099e-05		GO:0048869	BP	cellular developmental process	2.78405e-08		GO:0048870	BP	cell motility	4.87994e-12
GO:0051234	BP	establishment of localization	1.63073e-11		GO:0008283	BP	cell proliferation	0.000218476		GO:0042221	BP	response to chemical stimulus	0.00339429		GO:0044767	BP	single-organism developmental process	0.00308075		GO:0023057	BP	negative regulation of signaling	0.000210183		GO:0044767	BP	single-organism developmental process	0.000964912		GO:0016477	BP	cell migration	2.0142e-11		GO:0050896	BP	response to stimulus	9.36368e-05		GO:0040011	BP	locomotion	3.47912e-08		GO:0051674	BP	localization of cell	4.87994e-12
GO:0044699	BP	single-organism process	1.79154e-11		GO:0005615	CC	extracellular space	0.000218476		GO:0044706	BP	multi-multicellular organism process	0.00357931		GO:0007154	BP	cell communication	0.00456922		GO:0009968	BP	negative regulation of signal transduction	0.000215197		GO:0048513	BP	organ development	0.00106888		GO:0009605	BP	response to external stimulus	2.37055e-11		GO:0042060	BP	wound healing	0.000144046		GO:0005615	CC	extracellular space	3.49775e-08		GO:0009888	BP	tissue development	5.70039e-12
GO:0022411	BP	cellular component disassembly	1.79154e-11		GO:0048731	BP	system development	0.000503149		GO:0005575	CC	cellular_component	0.00359719		GO:0048513	BP	organ development	0.00472311		GO:0007155	BP	cell adhesion	0.00024032		GO:0032879	BP	regulation of localization	0.00110506		GO:0048870	BP	cell motility	5.84333e-11		GO:0032502	BP	developmental process	0.000150633		GO:0023052	BP	signaling	8.62821e-08		GO:0044425	CC	membrane part	5.70039e-12
GO:0071822	BP	protein complex subunit organization	1.79154e-11		GO:0043168	MF	anion binding	0.00065083		GO:0046460	BP	neutral lipid biosynthetic process	0.00371393		GO:0005794	CC	Golgi apparatus	0.00483048		GO:0001666	BP	response to hypoxia	0.00024032		GO:0008219	BP	cell death	0.00110506		GO:0051674	BP	localization of cell	5.84333e-11		GO:0048731	BP	system development	0.000175412		GO:0044700	BP	single organism signaling	8.62821e-08		GO:0051239	BP	regulation of multicellular organismal process	2.13281e-11
GO:0051704	BP	multi-organism process	2.93783e-11		GO:0032502	BP	developmental process	0.000799072		GO:0046463	BP	acylglycerol biosynthetic process	0.00371393		GO:0005615	CC	extracellular space	0.00800783		GO:0022610	BP	biological adhesion	0.000241154		GO:0016265	BP	death	0.00110506		GO:0005581	CC	collagen	1.43505e-10		GO:0065007	BP	biological regulation	0.000261086		GO:0008283	BP	cell proliferation	1.10992e-07		GO:0030154	BP	cell differentiation	2.19703e-11
GO:0051649	BP	establishment of localization in cell	2.93783e-11		GO:0031410	CC	cytoplasmic vesicle	0.000799072		GO:0006082	BP	organic acid metabolic process	0.00376458		GO:0009611	BP	response to wounding	0.00969982		GO:0036293	BP	response to decreased oxygen levels	0.000263834		GO:0016477	BP	cell migration	0.00130443		GO:0044420	CC	extracellular matrix part	1.43505e-10		GO:0065008	BP	regulation of biological quality	0.000484506		GO:0048519	BP	negative regulation of biological process	1.33558e-07		GO:0040011	BP	locomotion	5.10591e-11
GO:0006605	BP	protein targeting	3.0432e-11		GO:0006950	BP	response to stress	0.00082004		GO:0050794	BP	regulation of cellular process	0.00391789		GO:0050878	BP	regulation of body fluid levels	0.012969		GO:0010646	BP	regulation of cell communication	0.000335414		GO:0072358	BP	cardiovascular system development	0.00130443		GO:0048518	BP	positive regulation of biological process	1.43874e-10		GO:0040011	BP	locomotion	0.000484506		GO:0051270	BP	regulation of cellular component movement	1.59249e-07		GO:0042221	BP	response to chemical stimulus	5.10591e-11
GO:0071944	CC	cell periphery	4.55549e-11		GO:0016477	BP	cell migration	0.00101726		GO:0009986	CC	cell surface	0.00440273		GO:0005102	MF	receptor binding	0.012969		GO:0048583	BP	regulation of response to stimulus	0.000369649		GO:0072359	BP	circulatory system development	0.00130443		GO:0044425	CC	membrane part	1.6072e-10		GO:0010033	BP	response to organic substance	0.000714979		GO:0016020	CC	membrane	1.59249e-07		GO:0065008	BP	regulation of biological quality	1.16703e-10
GO:0016044	BP	cellular membrane organization	4.70061e-11		GO:0042060	BP	wound healing	0.00117348		GO:0050896	BP	response to stimulus	0.00469416		GO:0044706	BP	multi-multicellular organism process	0.0240037		GO:0044703	BP	multi-organism reproductive process	0.000434104		GO:0006915	BP	apoptotic process	0.00140049		GO:0031224	CC	intrinsic to membrane	1.70554e-10		GO:0006950	BP	response to stress	0.000714979		GO:0031226	CC	intrinsic to plasma membrane	1.59249e-07		GO:0048869	BP	cellular developmental process	1.19511e-10
GO:0005198	MF	structural molecule activity	4.92958e-11		GO:0007420	BP	brain development	0.00123147		GO:0044420	CC	extracellular matrix part	0.00570818		GO:0007565	BP	female pregnancy	0.0246503		GO:0006950	BP	response to stress	0.000670327		GO:0010646	BP	regulation of cell communication	0.00174879		GO:0006935	BP	chemotaxis	2.62442e-10		GO:0005887	CC	integral to plasma membrane	0.000882042		GO:0050793	BP	regulation of developmental process	2.07191e-07		GO:0031012	CC	extracellular matrix	1.40597e-10
GO:0061024	BP	membrane organization	4.92958e-11		GO:0048856	BP	anatomical structure development	0.00139459		GO:0007154	BP	cell communication	0.00576896		GO:0006810	BP	transport	0.0264995		GO:0042221	BP	response to chemical stimulus	0.000670327		GO:0060548	BP	negative regulation of cell death	0.00180234		GO:0042330	BP	taxis	2.62442e-10		GO:0044767	BP	single-organism developmental process	0.00103325		GO:0005887	CC	integral to plasma membrane	2.07191e-07		GO:0044767	BP	single-organism developmental process	1.455e-10
GO:0005840	CC	ribosome	1.4165e-10		GO:0009987	BP	cellular process	0.00198515		GO:0030154	BP	cell differentiation	0.00587837		GO:0009897	CC	external side of plasma membrane	0.0266397		GO:0005578	CC	proteinaceous extracellular matrix	0.000685655		GO:0044421	CC	extracellular region part	0.00181828		GO:0005575	CC	cellular_component	3.26717e-10		GO:0031226	CC	intrinsic to plasma membrane	0.00111635		GO:0006950	BP	response to stress	2.44517e-07		GO:0002376	BP	immune system process	1.46015e-10
GO:0006412	BP	translation	1.58959e-10		GO:0044710	BP	single-organism metabolic process	0.00237491		GO:0016021	CC	integral to membrane	0.00648812		GO:0050896	BP	response to stimulus	0.0277211		GO:0023051	BP	regulation of signaling	0.000685655		GO:0048646	BP	anatomical structure formation involved in morphogenesis	0.00181828		GO:0016021	CC	integral to membrane	5.65434e-10		GO:0006928	BP	cellular component movement	0.00125736		GO:0048523	BP	negative regulation of cellular process	2.60137e-07		GO:0031224	CC	intrinsic to membrane	2.88949e-10
GO:0022625	CC	cytosolic large ribosomal subunit	1.62193e-10		GO:0008202	BP	steroid metabolic process	0.00237993		GO:0023052	BP	signaling	0.00656544		GO:0065008	BP	regulation of biological quality	0.0282406		GO:0044706	BP	multi-multicellular organism process	0.000793317		GO:0012501	BP	programmed cell death	0.00183022		GO:0009888	BP	tissue development	1.43639e-09		GO:0051239	BP	regulation of multicellular organismal process	0.00128624		GO:0007165	BP	signal transduction	3.78758e-07		GO:0016021	CC	integral to membrane	3.44864e-10
GO:0044763	BP	single-organism cellular process	2.1249e-10		GO:0043410	BP	positive regulation of MAPK cascade	0.00246475		GO:0044700	BP	single organism signaling	0.00656544		GO:0044703	BP	multi-organism reproductive process	0.0289259		GO:0065007	BP	biological regulation	0.000981584		GO:0000982	MF	RNA polymerase II core promoter proximal region sequence-specific DNA binding transcription factor activity	0.00186666		GO:0016020	CC	membrane	1.52836e-09		GO:0030195	BP	negative regulation of blood coagulation	0.00160863		GO:2000026	BP	regulation of multicellular organismal development	4.26944e-07		GO:0010033	BP	response to organic substance	3.67598e-10
GO:0044765	BP	single-organism transport	2.22258e-10		GO:0006928	BP	cellular component movement	0.00246475		GO:0005788	CC	endoplasmic reticulum lumen	0.00656544		GO:0016192	BP	vesicle-mediated transport	0.0289259		GO:0030154	BP	cell differentiation	0.00101217		GO:0048545	BP	response to steroid hormone stimulus	0.00243636		GO:0048583	BP	regulation of response to stimulus	4.04805e-09		GO:1900047	BP	negative regulation of hemostasis	0.00160863		GO:0048518	BP	positive regulation of biological process	5.75524e-07		GO:0005102	MF	receptor binding	4.13472e-10
GO:0022627	CC	cytosolic small ribosomal subunit	2.38879e-10		GO:0065008	BP	regulation of biological quality	0.00247719		GO:0048731	BP	system development	0.00660445		GO:0065007	BP	biological regulation	0.0289259		GO:0030198	BP	extracellular matrix organization	0.00113705		GO:0005102	MF	receptor binding	0.00262071		GO:0007166	BP	cell surface receptor signaling pathway	1.13037e-08		GO:0050819	BP	negative regulation of coagulation	0.00239594		GO:0070887	BP	cellular response to chemical stimulus	8.11975e-07		GO:0051716	BP	cellular response to stimulus	5.06286e-10
GO:0032501	BP	multicellular organismal process	2.532e-10		GO:0048584	BP	positive regulation of response to stimulus	0.00267421		GO:0043436	BP	oxoacid metabolic process	0.00716429		GO:0048869	BP	cellular developmental process	0.0289259		GO:0043062	BP	extracellular structure organization	0.00113705		GO:0071310	BP	cellular response to organic substance	0.00262071		GO:0030198	BP	extracellular matrix organization	1.25456e-08		GO:0030193	BP	regulation of blood coagulation	0.00263596		GO:0040012	BP	regulation of locomotion	9.90711e-07		GO:0009986	CC	cell surface	7.20038e-10
GO:0019058	BP	viral infectious cycle	3.03632e-10		GO:0005794	CC	Golgi apparatus	0.00273189		GO:0007565	BP	female pregnancy	0.00716429		GO:0008150	BP	biological_process	0.0289259		GO:1901681	MF	sulfur compound binding	0.00117557		GO:0048870	BP	cell motility	0.00262071		GO:0043062	BP	extracellular structure organization	1.25456e-08		GO:1900046	BP	regulation of hemostasis	0.00263596		GO:0010033	BP	response to organic substance	1.26641e-06		GO:0006952	BP	defense response	8.08083e-10
GO:0043933	BP	macromolecular complex subunit organization	4.14579e-10		GO:0044765	BP	single-organism transport	0.00283703		GO:0048513	BP	organ development	0.00762422		GO:0051234	BP	establishment of localization	0.0354399		GO:0051239	BP	regulation of multicellular organismal process	0.00144501		GO:0051674	BP	localization of cell	0.00262071		GO:0004872	MF	receptor activity	1.51699e-08		GO:0007155	BP	cell adhesion	0.00274481		GO:0065007	BP	biological regulation	1.26641e-06		GO:0006950	BP	response to stress	1.02337e-09
GO:0044444	CC	cytoplasmic part	9.36262e-10		GO:0048518	BP	positive regulation of biological process	0.00312722		GO:0009719	BP	response to endogenous stimulus	0.00787189		GO:0007155	BP	cell adhesion	0.0363664		GO:0044425	CC	membrane part	0.002948		GO:0006928	BP	cellular component movement	0.00269619		GO:0051179	BP	localization	1.85066e-08		GO:0022610	BP	biological adhesion	0.00282055		GO:0065008	BP	regulation of biological quality	1.62007e-06		GO:0005887	CC	integral to plasma membrane	1.27863e-09
GO:0016071	BP	mRNA metabolic process	1.13054e-09		GO:0080134	BP	regulation of response to stress	0.0032302		GO:0014070	BP	response to organic cyclic compound	0.00787189		GO:0022610	BP	biological adhesion	0.0369644		GO:0032502	BP	developmental process	0.00332121		GO:0051239	BP	regulation of multicellular organismal process	0.00293417		GO:0038023	MF	signaling receptor activity	2.59781e-08		GO:0050900	BP	leukocyte migration	0.00347184		GO:0045595	BP	regulation of cell differentiation	2.32571e-06		GO:0042060	BP	wound healing	1.37436e-09
GO:0005886	CC	plasma membrane	1.14263e-09		GO:0044281	BP	small molecule metabolic process	0.0032302		GO:0007165	BP	signal transduction	0.00787189		GO:0007166	BP	cell surface receptor signaling pathway	0.0369644		GO:0008201	MF	heparin binding	0.00406354		GO:0048523	BP	negative regulation of cellular process	0.00300349		GO:2000026	BP	regulation of multicellular organismal development	7.5198e-08		GO:0032879	BP	regulation of localization	0.00371066		GO:0044425	CC	membrane part	2.97981e-06		GO:0006928	BP	cellular component movement	1.73815e-09
GO:0042470	CC	melanosome	1.36416e-09		GO:0050794	BP	regulation of cellular process	0.0032302		GO:0006629	BP	lipid metabolic process	0.00787189		GO:0034364	CC	high-density lipoprotein particle	0.0379999		GO:0050789	BP	regulation of biological process	0.00415281		GO:0065008	BP	regulation of biological quality	0.00332216		GO:0006952	BP	defense response	8.1383e-08		GO:0010035	BP	response to inorganic substance	0.00407663		GO:0030334	BP	regulation of cell migration	6.36185e-06		GO:0006955	BP	immune response	3.62502e-09
GO:0048770	CC	pigment granule	1.36416e-09		GO:0003674	MF	molecular_function	0.00331595		GO:0048869	BP	cellular developmental process	0.00787189		GO:0042060	BP	wound healing	0.0379999		GO:0006508	BP	proteolysis	0.00446025		GO:0023051	BP	regulation of signaling	0.00379246		GO:0050793	BP	regulation of developmental process	8.1383e-08		GO:0050818	BP	regulation of coagulation	0.00491388		GO:0016477	BP	cell migration	8.40253e-06		GO:0031226	CC	intrinsic to plasma membrane	3.79839e-09
GO:0072594	BP	establishment of protein localization to organelle	1.39201e-09		GO:0048870	BP	cell motility	0.00340064		GO:0072358	BP	cardiovascular system development	0.00787189		GO:0050891	BP	multicellular organismal water homeostasis	0.0424309		GO:0009653	BP	anatomical structure morphogenesis	0.00462665		GO:0044763	BP	single-organism cellular process	0.00413022		GO:0031226	CC	intrinsic to plasma membrane	1.1471e-07		GO:0008150	BP	biological_process	0.00508582		GO:0032879	BP	regulation of localization	8.7183e-06		GO:0070887	BP	cellular response to chemical stimulus	8.55219e-09
GO:0044707	BP	single-multicellular organism process	2.80729e-09		GO:0051674	BP	localization of cell	0.00340064		GO:0072359	BP	circulatory system development	0.00787189		GO:0003008	BP	system process	0.0425847		GO:0048869	BP	cellular developmental process	0.00659399		GO:0048519	BP	negative regulation of biological process	0.00438295		GO:0006950	BP	response to stress	1.3436e-07		GO:0051241	BP	negative regulation of multicellular organismal process	0.00521609		GO:0050865	BP	regulation of cell activation	9.57548e-06		GO:0050793	BP	regulation of developmental process	9.29451e-09
GO:0009057	BP	macromolecule catabolic process	3.71238e-09		GO:0051234	BP	establishment of localization	0.00351446		GO:0048545	BP	response to steroid hormone stimulus	0.00790905		GO:0031012	CC	extracellular matrix	0.0425847		GO:0007166	BP	cell surface receptor signaling pathway	0.00659399		GO:0071682	CC	endocytic vesicle lumen	0.00479577		GO:0042060	BP	wound healing	2.17101e-07		GO:0002376	BP	immune system process	0.00548056		GO:0048583	BP	regulation of response to stimulus	9.57548e-06		GO:0009719	BP	response to endogenous stimulus	9.67419e-09
GO:0006886	BP	intracellular protein transport	4.19173e-09		GO:0006810	BP	transport	0.0036955		GO:0032844	BP	regulation of homeostatic process	0.00790905		GO:0042221	BP	response to chemical stimulus	0.0458141		GO:0050794	BP	regulation of cellular process	0.00844187		GO:0007165	BP	signal transduction	0.00488842		GO:0002376	BP	immune system process	2.48608e-07		GO:0051179	BP	localization	0.00654743		GO:0050789	BP	regulation of biological process	1.05198e-05		GO:0051179	BP	localization	1.08873e-08
GO:0051641	BP	cellular localization	4.44584e-09		GO:0050789	BP	regulation of biological process	0.00396046		GO:0042127	BP	regulation of cell proliferation	0.00790905		GO:0006898	BP	receptor-mediated endocytosis	0.054473		GO:0010033	BP	response to organic substance	0.0112496		GO:0043066	BP	negative regulation of apoptotic process	0.00498663		GO:0044710	BP	single-organism metabolic process	2.54525e-07		GO:0043202	CC	lysosomal lumen	0.00849395		GO:0048870	BP	cell motility	1.12403e-05		GO:0030198	BP	extracellular matrix organization	1.13515e-08
GO:0016032	BP	viral process	5.25889e-09		GO:0009653	BP	anatomical structure morphogenesis	0.00406549		GO:0009653	BP	anatomical structure morphogenesis	0.00821242		GO:0038023	MF	signaling receptor activity	0.0572659		GO:0048856	BP	anatomical structure development	0.0114209		GO:0042127	BP	regulation of cell proliferation	0.00570471		GO:0023052	BP	signaling	2.59539e-07		GO:0005775	CC	vacuolar lumen	0.0102329		GO:0051674	BP	localization of cell	1.12403e-05		GO:0043062	BP	extracellular structure organization	1.13515e-08
GO:0044764	BP	multi-organism cellular process	6.20692e-09		GO:0010035	BP	response to inorganic substance	0.00488896		GO:0044703	BP	multi-organism reproductive process	0.00821242		GO:0030154	BP	cell differentiation	0.0572659		GO:0040011	BP	locomotion	0.0115726		GO:0009725	BP	response to hormone stimulus	0.00573251		GO:0044700	BP	single organism signaling	2.59539e-07		GO:0016324	CC	apical plasma membrane	0.01241		GO:0008284	BP	positive regulation of cell proliferation	1.26625e-05		GO:0008015	BP	blood circulation	2.38145e-08
GO:0033365	BP	protein localization to organelle	6.21543e-09		GO:0008289	MF	lipid binding	0.0049395		GO:0065007	BP	biological regulation	0.00821242		GO:0005509	MF	calcium ion binding	0.0572659		GO:0007565	BP	female pregnancy	0.0149821		GO:0009719	BP	response to endogenous stimulus	0.00600973		GO:0044763	BP	single-organism cellular process	2.89457e-07		GO:0033993	BP	response to lipid	0.0133021		GO:0031224	CC	intrinsic to membrane	1.2696e-05		GO:0048583	BP	regulation of response to stimulus	2.62327e-08
GO:0046907	BP	intracellular transport	1.05347e-08		GO:0097367	MF	carbohydrate derivative binding	0.00546606		GO:0007155	BP	cell adhesion	0.00946532		GO:0044765	BP	single-organism transport	0.0572659		GO:0010810	BP	regulation of cell-substrate adhesion	0.0152701		GO:0051716	BP	cellular response to stimulus	0.00600973		GO:0001944	BP	vasculature development	3.15947e-07		GO:0005578	CC	proteinaceous extracellular matrix	0.0133021		GO:0048584	BP	positive regulation of response to stimulus	1.33799e-05		GO:0003013	BP	circulatory system process	2.89936e-08
GO:0015934	CC	large ribosomal subunit	1.48171e-08		GO:0051239	BP	regulation of multicellular organismal process	0.00546606		GO:0022610	BP	biological adhesion	0.00967644		GO:0048646	BP	anatomical structure formation involved in morphogenesis	0.0572659		GO:0010647	BP	positive regulation of cell communication	0.0152701		GO:0009653	BP	anatomical structure morphogenesis	0.00600973		GO:0005102	MF	receptor binding	3.7808e-07		GO:0003008	BP	system process	0.0133021		GO:0006811	BP	ion transport	1.60074e-05		GO:0032879	BP	regulation of localization	5.11138e-08
GO:0071702	BP	organic substance transport	2.72569e-08		GO:0031012	CC	extracellular matrix	0.00552345		GO:0008150	BP	biological_process	0.00969657		GO:0007165	BP	signal transduction	0.0626836		GO:0072358	BP	cardiovascular system development	0.0152701		GO:0043069	BP	negative regulation of programmed cell death	0.00613669		GO:0065007	BP	biological regulation	3.7808e-07		GO:0045177	CC	apical part of cell	0.0156471		GO:0008083	MF	growth factor activity	1.61818e-05		GO:0004872	MF	receptor activity	6.88632e-08
GO:0034655	BP	nucleobase-containing compound catabolic process	3.31356e-08		GO:0032103	BP	positive regulation of response to external stimulus	0.00585612		GO:0031012	CC	extracellular matrix	0.00993659		GO:0042127	BP	regulation of cell proliferation	0.0704422		GO:0072359	BP	circulatory system development	0.0152701		GO:0014033	BP	neural crest cell differentiation	0.00651158		GO:0030593	BP	neutrophil chemotaxis	3.99597e-07		GO:0030334	BP	regulation of cell migration	0.0161242		GO:0071310	BP	cellular response to organic substance	1.62925e-05		GO:0042127	BP	regulation of cell proliferation	8.2732e-08
GO:0033036	BP	macromolecule localization	3.98517e-08		GO:0030334	BP	regulation of cell migration	0.00585612		GO:0008284	BP	positive regulation of cell proliferation	0.00993659		GO:0033700	BP	phospholipid efflux	0.0752252		GO:0051179	BP	localization	0.0159248		GO:0003008	BP	system process	0.00765532		GO:0048522	BP	positive regulation of cellular process	4.28206e-07		GO:0005102	MF	receptor binding	0.0164067		GO:0044703	BP	multi-organism reproductive process	1.64935e-05		GO:0005575	CC	cellular_component	8.57057e-08
GO:0044403	BP	symbiosis, encompassing mutualism through parasitism	3.99376e-08		GO:0042493	BP	response to drug	0.00590483		GO:0006928	BP	cellular component movement	0.0100378		GO:0002376	BP	immune system process	0.0777865		GO:0044420	CC	extracellular matrix part	0.0166861		GO:0006629	BP	lipid metabolic process	0.00810432		GO:0070887	BP	cellular response to chemical stimulus	4.47527e-07		GO:0012501	BP	programmed cell death	0.0170966		GO:2000145	BP	regulation of cell motility	1.77639e-05		GO:0007599	BP	hemostasis	9.96149e-08
GO:0044419	BP	interspecies interaction between organisms	3.99376e-08		GO:0032874	BP	positive regulation of stress-activated MAPK cascade	0.00590483		GO:0044763	BP	single-organism cellular process	0.0100378		GO:0004888	MF	transmembrane signaling receptor activity	0.0784186		GO:0001763	BP	morphogenesis of a branching structure	0.0166861		GO:0043627	BP	response to estrogen stimulus	0.00813512		GO:0007154	BP	cell communication	4.49114e-07		GO:0048583	BP	regulation of response to stimulus	0.0170966		GO:0050794	BP	regulation of cellular process	2.15524e-05		GO:0008283	BP	cell proliferation	1.34409e-07
GO:0046700	BP	heterocycle catabolic process	5.92045e-08		GO:0050729	BP	positive regulation of inflammatory response	0.00679729		GO:1901564	BP	organonitrogen compound metabolic process	0.0100378		GO:0006928	BP	cellular component movement	0.0784186		GO:0048731	BP	system development	0.0166861		GO:0097305	BP	response to alcohol	0.00871486		GO:0004888	MF	transmembrane signaling receptor activity	4.80201e-07		GO:0050789	BP	regulation of biological process	0.0182819		GO:0030155	BP	regulation of cell adhesion	2.20089e-05		GO:0007596	BP	blood coagulation	1.66443e-07
GO:0015031	BP	protein transport	7.34977e-08		GO:0060326	BP	cell chemotaxis	0.00679729		GO:0008610	BP	lipid biosynthetic process	0.0104848		GO:0012505	CC	endomembrane system	0.0784186		GO:0097367	MF	carbohydrate derivative binding	0.0204141		GO:0048869	BP	cellular developmental process	0.00909075		GO:0048585	BP	negative regulation of response to stimulus	4.80201e-07		GO:0006915	BP	apoptotic process	0.0182819		GO:0016021	CC	integral to membrane	2.25011e-05		GO:0065007	BP	biological regulation	1.71139e-07
GO:0019439	BP	aromatic compound catabolic process	7.34977e-08		GO:0009605	BP	response to external stimulus	0.00679729		GO:0050789	BP	regulation of biological process	0.0106149		GO:0022603	BP	regulation of anatomical structure morphogenesis	0.0855103		GO:0035239	BP	tube morphogenesis	0.0204141		GO:0001078	MF	RNA polymerase II core promoter proximal region sequence-specific DNA binding transcription factor activity involved in negative regulation of transcription	0.0093334		GO:0022008	BP	neurogenesis	5.31602e-07		GO:0001775	BP	cell activation	0.0183163		GO:0055094	BP	response to lipoprotein particle stimulus	2.78034e-05		GO:0050817	BP	coagulation	2.07695e-07
GO:0044265	BP	cellular macromolecule catabolic process	9.18068e-08		GO:0044767	BP	single-organism developmental process	0.00679729		GO:0071396	BP	cellular response to lipid	0.0117116		GO:0006952	BP	defense response	0.0855489		GO:0023056	BP	positive regulation of signaling	0.0204141		GO:0030154	BP	cell differentiation	0.00957038		GO:0008150	BP	biological_process	5.89584e-07		GO:0010038	BP	response to metal ion	0.0184025		GO:0048522	BP	positive regulation of cellular process	3.28341e-05		GO:1901700	BP	response to oxygen-containing compound	2.30958e-07
GO:1901361	BP	organic cyclic compound catabolic process	1.04103e-07		GO:0005488	MF	binding	0.00679729		GO:0051716	BP	cellular response to stimulus	0.0117116		GO:0048518	BP	positive regulation of biological process	0.0855489		GO:0005788	CC	endoplasmic reticulum lumen	0.0232177		GO:0009966	BP	regulation of signal transduction	0.0107115		GO:0005887	CC	integral to plasma membrane	6.79567e-07		GO:0044703	BP	multi-organism reproductive process	0.0187034		GO:0007166	BP	cell surface receptor signaling pathway	3.40093e-05		GO:0050878	BP	regulation of body fluid levels	2.91852e-07
GO:0044270	BP	cellular nitrogen compound catabolic process	1.4641e-07		GO:0070304	BP	positive regulation of stress-activated protein kinase signaling cascade	0.00690088		GO:0010033	BP	response to organic substance	0.0118642		GO:0048583	BP	regulation of response to stimulus	0.089724		GO:0005539	MF	glycosaminoglycan binding	0.0240101		GO:0022414	BP	reproductive process	0.010899		GO:0010033	BP	response to organic substance	7.97455e-07		GO:0050866	BP	negative regulation of cell activation	0.0187195		GO:0040007	BP	growth	3.63145e-05		GO:0048518	BP	positive regulation of biological process	3.00531e-07
GO:0065008	BP	regulation of biological quality	1.53937e-07		GO:0005539	MF	glycosaminoglycan binding	0.00690088		GO:0040011	BP	locomotion	0.0119214		GO:0050999	BP	regulation of nitric-oxide synthase activity	0.0933999		GO:0009611	BP	response to wounding	0.0250874		GO:0001227	MF	RNA polymerase II transcription regulatory region sequence-specific DNA binding transcription factor activity involved in negative regulation of transcription	0.0113413		GO:0097367	MF	carbohydrate derivative binding	9.13545e-07		GO:0060396	BP	growth hormone receptor signaling pathway	0.0200496		GO:0010646	BP	regulation of cell communication	4.04477e-05		GO:0030334	BP	regulation of cell migration	4.01625e-07
GO:0044421	CC	extracellular region part	1.698e-07		GO:0048522	BP	positive regulation of cellular process	0.00732838		GO:0005578	CC	proteinaceous extracellular matrix	0.0132686		GO:0050789	BP	regulation of biological process	0.0933999		GO:0031646	BP	positive regulation of neurological system process	0.0263121		GO:0051174	BP	regulation of phosphorus metabolic process	0.0114675		GO:0048468	BP	cell development	1.03931e-06		GO:0071378	BP	cellular response to growth hormone stimulus	0.0200496		GO:0006935	BP	chemotaxis	4.57406e-05		GO:0071310	BP	cellular response to organic substance	4.39605e-07
GO:0045184	BP	establishment of protein localization	1.98595e-07		GO:0008150	BP	biological_process	0.00732838		GO:0009888	BP	tissue development	0.0147147		GO:0030804	BP	positive regulation of cyclic nucleotide biosynthetic process	0.0941977		GO:0001944	BP	vasculature development	0.0264561		GO:0006468	BP	protein phosphorylation	0.0114675		GO:0006629	BP	lipid metabolic process	1.1223e-06		GO:0032101	BP	regulation of response to external stimulus	0.0202989		GO:0042330	BP	taxis	4.57406e-05		GO:0005578	CC	proteinaceous extracellular matrix	4.57361e-07
GO:0016482	BP	cytoplasmic transport	4.26305e-07		GO:0044425	CC	membrane part	0.0104463		GO:0022414	BP	reproductive process	0.0148054		GO:0005159	MF	insulin-like growth factor receptor binding	0.0962897		GO:0061138	BP	morphogenesis of a branching epithelium	0.0264561		GO:0009888	BP	tissue development	0.0114675		GO:0009986	CC	cell surface	1.23596e-06		GO:0002455	BP	humoral immune response mediated by circulating immunoglobulin	0.0204839		GO:0002694	BP	regulation of leukocyte activation	5.31362e-05		GO:0051270	BP	regulation of cellular component movement	6.13595e-07
GO:0030529	CC	ribonucleoprotein complex	6.66565e-07		GO:0007155	BP	cell adhesion	0.0108505		GO:0009611	BP	response to wounding	0.0169948		GO:0031099	BP	regeneration	0.096515		GO:0005623	CC	cell	0.0264561		GO:0007166	BP	cell surface receptor signaling pathway	0.0115374		GO:0065008	BP	regulation of biological quality	1.25378e-06		GO:0008219	BP	cell death	0.0209967		GO:0023051	BP	regulation of signaling	5.6115e-05		GO:0014070	BP	response to organic cyclic compound	6.4957e-07
GO:0042221	BP	response to chemical stimulus	6.75534e-07		GO:0030595	BP	leukocyte chemotaxis	0.0109763		GO:0070887	BP	cellular response to chemical stimulus	0.0191899		GO:0097006	BP	regulation of plasma lipoprotein particle levels	0.100281		GO:0044464	CC	cell part	0.0264561		GO:0008283	BP	cell proliferation	0.0117545		GO:0048584	BP	positive regulation of response to stimulus	1.25378e-06		GO:0016265	BP	death	0.0212888		GO:0048646	BP	anatomical structure formation involved in morphogenesis	6.0078e-05		GO:0009605	BP	response to external stimulus	8.5799e-07
GO:0005515	MF	protein binding	8.03455e-07		GO:0022610	BP	biological adhesion	0.0110729		GO:0030193	BP	regulation of blood coagulation	0.0207242		GO:0008237	MF	metallopeptidase activity	0.107628		GO:0016043	BP	cellular component organization	0.028501		GO:0009887	BP	organ morphogenesis	0.0117545		GO:0006954	BP	inflammatory response	1.48052e-06		GO:0051270	BP	regulation of cellular component movement	0.0216241		GO:0051249	BP	regulation of lymphocyte activation	6.0078e-05		GO:0050789	BP	regulation of biological process	9.37875e-07
GO:0065007	BP	biological regulation	9.71256e-07		GO:0009628	BP	response to abiotic stimulus	0.0114899		GO:1900046	BP	regulation of hemostasis	0.0207242		GO:0031988	CC	membrane-bounded vesicle	0.107628		GO:0005794	CC	Golgi apparatus	0.0307088		GO:0003096	BP	renal sodium ion transport	0.0135977		GO:0010646	BP	regulation of cell communication	1.54709e-06		GO:0042981	BP	regulation of apoptotic process	0.0232597		GO:0042592	BP	homeostatic process	6.21085e-05		GO:0000165	BP	MAPK cascade	9.49402e-07
GO:0009056	BP	catabolic process	1.09959e-06		GO:0032879	BP	regulation of localization	0.0118713		GO:0044767	BP	single-organism developmental process	0.0226351		GO:0046983	MF	protein dimerization activity	0.108107		GO:0048519	BP	negative regulation of biological process	0.0308292		GO:0044706	BP	multi-multicellular organism process	0.0135977		GO:0007165	BP	signal transduction	1.57067e-06		GO:0060416	BP	response to growth hormone stimulus	0.023519		GO:0009611	BP	response to wounding	6.24422e-05		GO:0050794	BP	regulation of cellular process	9.77256e-07
GO:0044706	BP	multi-multicellular organism process	1.47297e-06		GO:0042995	CC	cell projection	0.012175		GO:0061041	BP	regulation of wound healing	0.0241425		GO:0044433	CC	cytoplasmic vesicle part	0.109811		GO:0044459	CC	plasma membrane part	0.0331041		GO:0014032	BP	neural crest cell development	0.0146888		GO:0071621	BP	granulocyte chemotaxis	1.67291e-06		GO:2000145	BP	regulation of cell motility	0.0242038		GO:0050863	BP	regulation of T cell activation	6.24422e-05		GO:0045595	BP	regulation of cell differentiation	1.22657e-06
GO:0016043	BP	cellular component organization	1.53241e-06		GO:0044431	CC	Golgi apparatus part	0.0125036		GO:0048856	BP	anatomical structure development	0.025394		GO:0007599	BP	hemostasis	0.109811		GO:0051291	BP	protein heterooligomerization	0.0331041		GO:0010648	BP	negative regulation of cell communication	0.0158515		GO:0032879	BP	regulation of localization	1.70964e-06		GO:1901700	BP	response to oxygen-containing compound	0.0242038		GO:0009888	BP	tissue development	6.24422e-05		GO:0001775	BP	cell activation	1.49793e-06
GO:0044422	CC	organelle part	1.54227e-06		GO:0042127	BP	regulation of cell proliferation	0.0125036		GO:0071310	BP	cellular response to organic substance	0.0265268		GO:0001944	BP	vasculature development	0.109811		GO:0030155	BP	regulation of cell adhesion	0.0331041		GO:0044703	BP	multi-organism reproductive process	0.0160333		GO:0001568	BP	blood vessel development	1.85447e-06		GO:0003674	MF	molecular_function	0.0248319		GO:0008285	BP	negative regulation of cell proliferation	7.09846e-05		GO:0040012	BP	regulation of locomotion	1.5907e-06
GO:1901575	BP	organic substance catabolic process	2.20184e-06		GO:0050793	BP	regulation of developmental process	0.0125036		GO:0001525	BP	angiogenesis	0.0265268		GO:0030810	BP	positive regulation of nucleotide biosynthetic process	0.109811		GO:0040008	BP	regulation of growth	0.0331041		GO:0001077	MF	RNA polymerase II core promoter proximal region sequence-specific DNA binding transcription factor activity involved in positive regulation of transcription	0.016294		GO:0009966	BP	regulation of signal transduction	1.96497e-06		GO:0048519	BP	negative regulation of biological process	0.0268827		GO:0048878	BP	chemical homeostasis	7.39261e-05		GO:0009897	CC	external side of plasma membrane	1.5907e-06
GO:0044703	BP	multi-organism reproductive process	2.23901e-06		GO:0010740	BP	positive regulation of intracellular protein kinase cascade	0.0130951		GO:0019752	BP	carboxylic acid metabolic process	0.0318114		GO:1900373	BP	positive regulation of purine nucleotide biosynthetic process	0.109811		GO:0070062	CC	extracellular vesicular exosome	0.0331639		GO:0001932	BP	regulation of protein phosphorylation	0.0164585		GO:0032989	BP	cellular component morphogenesis	2.07999e-06		GO:0043067	BP	regulation of programmed cell death	0.0315596		GO:0009887	BP	organ morphogenesis	8.2995e-05		GO:2000026	BP	regulation of multicellular organismal development	1.61267e-06
GO:0031982	CC	vesicle	2.41035e-06		GO:0044444	CC	cytoplasmic part	0.013544		GO:0009725	BP	response to hormone stimulus	0.0338904		GO:0044444	CC	cytoplasmic part	0.109811		GO:0006952	BP	defense response	0.0336584		GO:0051248	BP	negative regulation of protein metabolic process	0.0166309		GO:0001501	BP	skeletal system development	2.26805e-06		GO:0070231	BP	T cell apoptotic process	0.0318383		GO:0022407	BP	regulation of cell-cell adhesion	9.73728e-05		GO:0002682	BP	regulation of immune system process	1.6177e-06
GO:0032502	BP	developmental process	2.77231e-06		GO:0005623	CC	cell	0.013544		GO:0050818	BP	regulation of coagulation	0.0340241		GO:0030819	BP	positive regulation of cAMP biosynthetic process	0.109812		GO:0009967	BP	positive regulation of signal transduction	0.0336584		GO:0001667	BP	ameboidal cell migration	0.0207402		GO:0050900	BP	leukocyte migration	2.3349e-06		GO:0061041	BP	regulation of wound healing	0.0318383		GO:0009719	BP	response to endogenous stimulus	9.73728e-05		GO:0048519	BP	negative regulation of biological process	1.8908e-06
GO:0016020	CC	membrane	2.93627e-06		GO:0044464	CC	cell part	0.013544		GO:0022617	BP	extracellular matrix disassembly	0.0375618		GO:0030289	CC	protein phosphatase 4 complex	0.112131		GO:0004252	MF	serine-type endopeptidase activity	0.0336584		GO:0019220	BP	regulation of phosphate metabolic process	0.0221829		GO:0007399	BP	nervous system development	2.3349e-06		GO:0031012	CC	extracellular matrix	0.0324927		GO:0005575	CC	cellular_component	0.000101359		GO:0033993	BP	response to lipid	2.06723e-06
GO:0016192	BP	vesicle-mediated transport	4.20872e-06		GO:0040007	BP	growth	0.0137808		GO:0044262	BP	cellular carbohydrate metabolic process	0.038125		GO:0001706	BP	endoderm formation	0.112131		GO:0048584	BP	positive regulation of response to stimulus	0.0336584		GO:0006096	BP	glycolysis	0.0222629		GO:0048646	BP	anatomical structure formation involved in morphogenesis	2.3349e-06		GO:0004859	MF	phospholipase inhibitor activity	0.032794		GO:0044710	BP	single-organism metabolic process	0.000103326		GO:0019838	MF	growth factor binding	2.18631e-06
GO:0031988	CC	membrane-bounded vesicle	4.51314e-06		GO:0000139	CC	Golgi membrane	0.0153197		GO:0050673	BP	epithelial cell proliferation	0.0399932		GO:0031982	CC	vesicle	0.112481		GO:0009888	BP	tissue development	0.0336584		GO:0042326	BP	negative regulation of phosphorylation	0.0222629		GO:0050789	BP	regulation of biological process	2.74112e-06		GO:0055102	MF	lipase inhibitor activity	0.032794		GO:0050801	BP	ion homeostasis	0.000112621		GO:2000145	BP	regulation of cell motility	2.54808e-06
GO:0044446	CC	intracellular organelle part	4.85755e-06		GO:0002347	BP	response to tumor cell	0.0154162		GO:0003013	BP	circulatory system process	0.0399932		GO:0030801	BP	positive regulation of cyclic nucleotide metabolic process	0.112481		GO:0051240	BP	positive regulation of multicellular organismal process	0.0360014		GO:0070293	BP	renal absorption	0.0224907		GO:0006955	BP	immune response	2.98913e-06		GO:0050840	MF	extracellular matrix binding	0.034634		GO:0032101	BP	regulation of response to external stimulus	0.000120979		GO:0009653	BP	anatomical structure morphogenesis	3.7199e-06
GO:0023052	BP	signaling	4.85755e-06		GO:0031093	CC	platelet alpha granule lumen	0.0155354		GO:0000003	BP	reproduction	0.042148		GO:0009966	BP	regulation of signal transduction	0.112718		GO:0044087	BP	regulation of cellular component biogenesis	0.0363748		GO:0048583	BP	regulation of response to stimulus	0.0239422		GO:0005539	MF	glycosaminoglycan binding	3.74237e-06		GO:0002683	BP	negative regulation of immune system process	0.0360938		GO:0001822	BP	kidney development	0.00012331		GO:0007167	BP	enzyme linked receptor protein signaling pathway	5.66694e-06
GO:0044700	BP	single organism signaling	4.85755e-06		GO:0034774	CC	secretory granule lumen	0.0155354		GO:0007166	BP	cell surface receptor signaling pathway	0.0428762		GO:0050793	BP	regulation of developmental process	0.116844		GO:0060562	BP	epithelial tube morphogenesis	0.0384792		GO:0007565	BP	female pregnancy	0.0250301		GO:0060326	BP	cell chemotaxis	5.98642e-06		GO:0030246	MF	carbohydrate binding	0.0360938		GO:0044706	BP	multi-multicellular organism process	0.000130687		GO:0001568	BP	blood vessel development	5.66694e-06
GO:0050896	BP	response to stimulus	5.26461e-06		GO:0008201	MF	heparin binding	0.0165863		GO:0005605	CC	basal lamina	0.0444689		GO:0045177	CC	apical part of cell	0.116844		GO:0048754	BP	branching morphogenesis of an epithelial tube	0.0399449		GO:1901700	BP	response to oxygen-containing compound	0.0261936		GO:0000904	BP	cell morphogenesis involved in differentiation	6.91777e-06		GO:0044710	BP	single-organism metabolic process	0.0366185		GO:1902105	BP	regulation of leukocyte differentiation	0.00014774		GO:0072358	BP	cardiovascular system development	6.38313e-06
GO:0008104	BP	protein localization	5.46184e-06		GO:0005575	CC	cellular_component	0.0166858		GO:0005201	MF	extracellular matrix structural constituent	0.0499327		GO:0030198	BP	extracellular matrix organization	0.120251		GO:0001649	BP	osteoblast differentiation	0.0401936		GO:0044724	BP	single-organism carbohydrate catabolic process	0.0277481		GO:0023051	BP	regulation of signaling	7.20391e-06		GO:0033273	BP	response to vitamin	0.0366185		GO:0051179	BP	localization	0.000185384		GO:0072359	BP	circulatory system development	6.38313e-06
GO:0007154	BP	cell communication	7.21266e-06		GO:2000026	BP	regulation of multicellular organismal development	0.0180213		GO:0032879	BP	regulation of localization	0.050129		GO:0043062	BP	extracellular structure organization	0.120251		GO:0019369	BP	arachidonic acid metabolic process	0.0430425		GO:2000147	BP	positive regulation of cell motility	0.0277481		GO:0001775	BP	cell activation	7.22322e-06		GO:0070227	BP	lymphocyte apoptotic process	0.0366185		GO:1901681	MF	sulfur compound binding	0.00019788		GO:0048522	BP	positive regulation of cellular process	6.41014e-06
GO:0002576	BP	platelet degranulation	7.30474e-06		GO:0005737	CC	cytoplasm	0.0180213		GO:0031102	BP	neuron projection regeneration	0.0514062		GO:0034358	CC	plasma lipoprotein particle	0.120467		GO:0071840	BP	cellular component organization or biogenesis	0.044408		GO:0006007	BP	glucose catabolic process	0.0277481		GO:0004871	MF	signal transducer activity	8.26261e-06		GO:0006958	BP	complement activation, classical pathway	0.0372557		GO:0009986	CC	cell surface	0.000200571		GO:0005515	MF	protein binding	6.73328e-06
GO:0010033	BP	response to organic substance	7.88485e-06		GO:0008219	BP	cell death	0.018801		GO:0048514	BP	blood vessel morphogenesis	0.0514062		GO:0044431	CC	Golgi apparatus part	0.125629		GO:0043230	CC	extracellular organelle	0.044408		GO:0005615	CC	extracellular space	0.0277684		GO:0060089	MF	molecular transducer activity	8.26261e-06		GO:0050730	BP	regulation of peptidyl-tyrosine phosphorylation	0.0376786		GO:0016337	BP	cell-cell adhesion	0.000201385		GO:0001944	BP	vasculature development	8.03819e-06
GO:0009986	CC	cell surface	7.88485e-06		GO:0016265	BP	death	0.0190492		GO:0005583	CC	fibrillar collagen	0.0514892		GO:0050794	BP	regulation of cellular process	0.125629		GO:0065010	CC	extracellular membrane-bounded organelle	0.044408		GO:0001933	BP	negative regulation of protein phosphorylation	0.0279621		GO:0010648	BP	negative regulation of cell communication	8.41625e-06		GO:0042730	BP	fibrinolysis	0.0382809		GO:0007610	BP	behavior	0.000225967		GO:0038023	MF	signaling receptor activity	1.14787e-05
GO:0019538	BP	protein metabolic process	7.88485e-06		GO:1901135	BP	carbohydrate derivative metabolic process	0.019068		GO:0030574	BP	collagen catabolic process	0.0565103		GO:0031960	BP	response to corticosteroid stimulus	0.125629		GO:0031982	CC	vesicle	0.044546		GO:0000981	MF	sequence-specific DNA binding RNA polymerase II transcription factor activity	0.0287711		GO:0009897	CC	external side of plasma membrane	9.58257e-06		GO:0010941	BP	regulation of cell death	0.0442676		GO:0016049	BP	cell growth	0.000232265		GO:0008150	BP	biological_process	1.30444e-05
GO:0008150	BP	biological_process	7.91965e-06		GO:0045216	BP	cell-cell junction organization	0.0202705		GO:0043230	CC	extracellular organelle	0.0565103		GO:0016324	CC	apical plasma membrane	0.127132		GO:0005833	CC	hemoglobin complex	0.0473085		GO:0016052	BP	carbohydrate catabolic process	0.029475		GO:0045595	BP	regulation of cell differentiation	1.03575e-05		GO:0005509	MF	calcium ion binding	0.044779		GO:0048585	BP	negative regulation of response to stimulus	0.000232471		GO:0048523	BP	negative regulation of cellular process	1.32621e-05
GO:0005615	CC	extracellular space	9.4254e-06		GO:0034330	BP	cell junction organization	0.0207112		GO:0065010	CC	extracellular membrane-bounded organelle	0.0565103		GO:0007596	BP	blood coagulation	0.128198		GO:0014031	BP	mesenchymal cell development	0.0475809		GO:0001228	MF	RNA polymerase II transcription regulatory region sequence-specific DNA binding transcription factor activity involved in positive regulation of transcription	0.031158		GO:0000902	BP	cell morphogenesis	1.03575e-05		GO:0032642	BP	regulation of chemokine production	0.044779		GO:0044281	BP	small molecule metabolic process	0.000248538		GO:0010646	BP	regulation of cell communication	1.55056e-05
GO:0048731	BP	system development	9.48837e-06		GO:0051272	BP	positive regulation of cellular component movement	0.0208095		GO:0030334	BP	regulation of cell migration	0.0568932		GO:0005783	CC	endoplasmic reticulum	0.132251		GO:0006928	BP	cellular component movement	0.0500896		GO:0046880	BP	regulation of follicle-stimulating hormone secretion	0.0317125		GO:0022617	BP	extracellular matrix disassembly	1.06308e-05		GO:0008015	BP	blood circulation	0.0458778		GO:0040008	BP	regulation of growth	0.000250857		GO:0003779	MF	actin binding	1.55056e-05
GO:0005829	CC	cytosol	1.03395e-05		GO:0016337	BP	cell-cell adhesion	0.0211544		GO:0046903	BP	secretion	0.0568932		GO:0052652	BP	cyclic purine nucleotide metabolic process	0.13276		GO:0007178	BP	transmembrane receptor protein serine/threonine kinase signaling pathway	0.0500896		GO:0048585	BP	negative regulation of response to stimulus	0.0322574		GO:0048514	BP	blood vessel morphogenesis	1.09185e-05		GO:0006956	BP	complement activation	0.0458778		GO:0004872	MF	receptor activity	0.000288079		GO:0023051	BP	regulation of signaling	2.03146e-05
GO:0044248	BP	cellular catabolic process	1.07588e-05		GO:0030335	BP	positive regulation of cell migration	0.0211544		GO:0044283	BP	small molecule biosynthetic process	0.0604899		GO:0015248	MF	sterol transporter activity	0.133716		GO:0048729	BP	tissue morphogenesis	0.0506895		GO:0051085	BP	chaperone mediated protein folding requiring cofactor	0.0322574		GO:0030595	BP	leukocyte chemotaxis	1.21283e-05		GO:0002443	BP	leukocyte mediated immunity	0.0466852		GO:0009966	BP	regulation of signal transduction	0.000288079		GO:0008092	MF	cytoskeletal protein binding	2.25929e-05
GO:0071840	BP	cellular component organization or biogenesis	1.09654e-05		GO:0031983	CC	vesicle lumen	0.0213729		GO:0007015	BP	actin filament organization	0.0622889		GO:0043230	CC	extracellular organelle	0.13711		GO:0009790	BP	embryo development	0.0514913		GO:0042325	BP	regulation of phosphorylation	0.0343857		GO:0051240	BP	positive regulation of multicellular organismal process	1.30369e-05		GO:0046873	MF	metal ion transmembrane transporter activity	0.0466852		GO:0005102	MF	receptor binding	0.000288079		GO:0035556	BP	intracellular signal transduction	2.61018e-05
GO:0008092	MF	cytoskeletal protein binding	1.35224e-05		GO:0060205	CC	cytoplasmic membrane-bounded vesicle lumen	0.0213729		GO:0032940	BP	secretion by cell	0.0622997		GO:0065010	CC	extracellular membrane-bounded organelle	0.13711		GO:0060688	BP	regulation of morphogenesis of a branching structure	0.0538574		GO:0040017	BP	positive regulation of locomotion	0.0343857		GO:0032101	BP	regulation of response to external stimulus	1.32716e-05		GO:0003013	BP	circulatory system process	0.0478232		GO:0007565	BP	female pregnancy	0.000320667		GO:0051130	BP	positive regulation of cellular component organization	3.2762e-05
GO:0007275	BP	multicellular organismal development	1.36731e-05		GO:0001775	BP	cell activation	0.0214622		GO:0019674	BP	NAD metabolic process	0.0641025		GO:0050817	BP	coagulation	0.13711		GO:0048514	BP	blood vessel morphogenesis	0.0538574		GO:0071495	BP	cellular response to endogenous stimulus	0.0348113		GO:0031175	BP	neuron projection development	1.56372e-05		GO:0070887	BP	cellular response to chemical stimulus	0.0478232		GO:0045926	BP	negative regulation of growth	0.000338813		GO:0046903	BP	secretion	3.34941e-05
GO:0050789	BP	regulation of biological process	1.36731e-05		GO:0080184	BP	response to phenylpropanoid	0.0218422		GO:0031663	BP	lipopolysaccharide-mediated signaling pathway	0.0647957		GO:0016023	CC	cytoplasmic membrane-bounded vesicle	0.13711		GO:0008236	MF	serine-type peptidase activity	0.055387		GO:0009892	BP	negative regulation of metabolic process	0.0348113		GO:0051270	BP	regulation of cellular component movement	1.59298e-05		GO:0040012	BP	regulation of locomotion	0.0494483		GO:0005161	MF	platelet-derived growth factor receptor binding	0.000355535		GO:0048584	BP	positive regulation of response to stimulus	3.34941e-05
GO:0043228	CC	non-membrane-bounded organelle	1.49053e-05		GO:2000145	BP	regulation of cell motility	0.0218422		GO:0048407	MF	platelet-derived growth factor binding	0.0647957		GO:0008179	MF	adenylate cyclase binding	0.137781		GO:0017171	MF	serine hydrolase activity	0.055387		GO:0010817	BP	regulation of hormone levels	0.0349364		GO:0005515	MF	protein binding	1.77671e-05		GO:0001525	BP	angiogenesis	0.0527819		GO:0072358	BP	cardiovascular system development	0.000365632		GO:0030168	BP	platelet activation	3.69911e-05
GO:0043232	CC	intracellular non-membrane-bounded organelle	1.49053e-05		GO:0008092	MF	cytoskeletal protein binding	0.0218821		GO:0005581	CC	collagen	0.0663442		GO:0031410	CC	cytoplasmic vesicle	0.145489		GO:0001503	BP	ossification	0.055387		GO:0010876	BP	lipid localization	0.0349364		GO:0048519	BP	negative regulation of biological process	1.87421e-05		GO:0018108	BP	peptidyl-tyrosine phosphorylation	0.0543229		GO:0072359	BP	circulatory system development	0.000365632		GO:0031983	CC	vesicle lumen	3.69911e-05
GO:0000003	BP	reproduction	1.51419e-05		GO:0042221	BP	response to chemical stimulus	0.0218821		GO:0016323	CC	basolateral plasma membrane	0.0664916		GO:0032994	CC	protein-lipid complex	0.147415		GO:0031224	CC	intrinsic to membrane	0.0571108		GO:0048468	BP	cell development	0.0349882		GO:0016337	BP	cell-cell adhesion	1.8764e-05		GO:0022414	BP	reproductive process	0.0587765		GO:0006096	BP	glycolysis	0.000366367		GO:0060205	CC	cytoplasmic membrane-bounded vesicle lumen	3.69911e-05
GO:0015935	CC	small ribosomal subunit	1.63891e-05		GO:0051270	BP	regulation of cellular component movement	0.0224719		GO:0071855	MF	neuropeptide receptor binding	0.0668846		GO:0009190	BP	cyclic nucleotide biosynthetic process	0.147673		GO:0019538	BP	protein metabolic process	0.0573129		GO:0061029	BP	eyelid development in camera-type eye	0.0352995		GO:0033993	BP	response to lipid	1.88098e-05		GO:0009987	BP	cellular process	0.0599471		GO:0072001	BP	renal system development	0.000394302		GO:0031091	CC	platelet alpha granule	3.94469e-05
GO:0048856	BP	anatomical structure development	1.7387e-05		GO:0031091	CC	platelet alpha granule	0.0224719		GO:0008015	BP	blood circulation	0.0676147		GO:0015166	MF	polyol transmembrane transporter activity	0.151815		GO:0051130	BP	positive regulation of cellular component organization	0.0628541		GO:0051272	BP	positive regulation of cellular component movement	0.0352995		GO:0010876	BP	lipid localization	1.91488e-05		GO:0050886	BP	endocrine process	0.0612958		GO:0002683	BP	negative regulation of immune system process	0.000403746		GO:0001525	BP	angiogenesis	4.08082e-05
GO:0034613	BP	cellular protein localization	2.25303e-05		GO:0032101	BP	regulation of response to external stimulus	0.0227958		GO:0044711	BP	single-organism biosynthetic process	0.0743254		GO:0040011	BP	locomotion	0.151815		GO:0035556	BP	intracellular signal transduction	0.0642173		GO:0045859	BP	regulation of protein kinase activity	0.0352995		GO:0051174	BP	regulation of phosphorus metabolic process	2.00336e-05		GO:0018212	BP	peptidyl-tyrosine modification	0.0612958		GO:0072593	BP	reactive oxygen species metabolic process	0.000410809		GO:0003018	BP	vascular process in circulatory system	4.15018e-05
GO:0070727	BP	cellular macromolecule localization	2.76745e-05		GO:0007417	BP	central nervous system development	0.0229562		GO:0005887	CC	integral to plasma membrane	0.0746822		GO:0045981	BP	positive regulation of nucleotide metabolic process	0.151815		GO:0005344	MF	oxygen transporter activity	0.0653568		GO:0055074	BP	calcium ion homeostasis	0.0352995		GO:0030030	BP	cell projection organization	2.07829e-05		GO:0022892	MF	substrate-specific transporter activity	0.0612958		GO:0033993	BP	response to lipid	0.000419551		GO:0048878	BP	chemical homeostasis	4.15018e-05
GO:0032991	CC	macromolecular complex	2.81956e-05		GO:0005509	MF	calcium ion binding	0.0229562		GO:0032787	BP	monocarboxylic acid metabolic process	0.0748703		GO:0034433	BP	steroid esterification	0.151815		GO:0002009	BP	morphogenesis of an epithelium	0.0653568		GO:0042445	BP	hormone metabolic process	0.0362075		GO:0009968	BP	negative regulation of signal transduction	2.07829e-05		GO:2000404	BP	regulation of T cell migration	0.0612958		GO:0045619	BP	regulation of lymphocyte differentiation	0.000461056		GO:0044057	BP	regulation of system process	4.35634e-05
GO:0022414	BP	reproductive process	3.29681e-05		GO:0010038	BP	response to metal ion	0.0234378		GO:1901566	BP	organonitrogen compound biosynthetic process	0.0763709		GO:0034434	BP	sterol esterification	0.151815		GO:0050793	BP	regulation of developmental process	0.0653568		GO:0023057	BP	negative regulation of signaling	0.0376323		GO:0048666	BP	neuron development	2.38287e-05		GO:0080134	BP	regulation of response to stress	0.0617042		GO:0001558	BP	regulation of cell growth	0.000461056		GO:0048545	BP	response to steroid hormone stimulus	4.53396e-05
GO:0005783	CC	endoplasmic reticulum	3.30064e-05		GO:0009887	BP	organ morphogenesis	0.0235348		GO:0044432	CC	endoplasmic reticulum part	0.0819603		GO:0034435	BP	cholesterol esterification	0.151815		GO:0006869	BP	lipid transport	0.0653568		GO:0044710	BP	single-organism metabolic process	0.0398593		GO:0044706	BP	multi-multicellular organism process	2.49045e-05		GO:0002020	MF	protease binding	0.063737		GO:0007167	BP	enzyme linked receptor protein signaling pathway	0.000492713		GO:0031093	CC	platelet alpha granule lumen	4.89881e-05
GO:0005575	CC	cellular_component	4.09039e-05		GO:0043406	BP	positive regulation of MAP kinase activity	0.0242241		GO:0005604	CC	basement membrane	0.0819603		GO:0005737	CC	cytoplasm	0.151815		GO:0001568	BP	blood vessel development	0.0653568		GO:0001666	BP	response to hypoxia	0.0406706		GO:0071310	BP	cellular response to organic substance	2.75735e-05		GO:0032602	BP	chemokine production	0.066583		GO:0050866	BP	negative regulation of cell activation	0.000561087		GO:0034774	CC	secretory granule lumen	4.89881e-05
GO:0042383	CC	sarcolemma	7.25677e-05		GO:2000147	BP	positive regulation of cell motility	0.0242535		GO:0006633	BP	fatty acid biosynthetic process	0.0842241		GO:0008217	BP	regulation of blood pressure	0.153034		GO:0006955	BP	immune response	0.0653568		GO:0009968	BP	negative regulation of signal transduction	0.0411654		GO:0040007	BP	growth	2.75735e-05		GO:0032403	MF	protein complex binding	0.0674891		GO:0002682	BP	regulation of immune system process	0.000561684		GO:0006875	BP	cellular metal ion homeostasis	4.91932e-05
GO:0006928	BP	cellular component movement	7.45139e-05		GO:0034383	BP	low-density lipoprotein particle clearance	0.0242873		GO:0044243	BP	multicellular organismal catabolic process	0.0852786		GO:0030816	BP	positive regulation of cAMP metabolic process	0.154705		GO:0070887	BP	cellular response to chemical stimulus	0.0653568		GO:0016310	BP	phosphorylation	0.0411654		GO:0072358	BP	cardiovascular system development	2.97317e-05		GO:1901681	MF	sulfur compound binding	0.0710402		GO:0003008	BP	system process	0.000561684		GO:0070848	BP	response to growth factor stimulus	5.10718e-05
GO:0009653	BP	anatomical structure morphogenesis	9.83627e-05		GO:0030900	BP	forebrain development	0.0243991		GO:0009991	BP	response to extracellular stimulus	0.0871248		GO:0010646	BP	regulation of cell communication	0.155018		GO:2000145	BP	regulation of cell motility	0.0653568		GO:0009790	BP	embryo development	0.0411654		GO:0072359	BP	circulatory system development	2.97317e-05		GO:0002460	BP	adaptive immune response based on somatic recombination of immune receptors built from immunoglobulin superfamily domains	0.0713045		GO:0051250	BP	negative regulation of lymphocyte activation	0.000582997		GO:0051050	BP	positive regulation of transport	5.26721e-05
GO:0007599	BP	hemostasis	0.000106125		GO:0030424	CC	axon	0.0255279		GO:0070427	BP	nucleotide-binding oligomerization domain containing 1 signaling pathway	0.0884498		GO:0010033	BP	response to organic substance	0.155171		GO:0010876	BP	lipid localization	0.0663251		GO:0046209	BP	nitric oxide metabolic process	0.0411654		GO:0023057	BP	negative regulation of signaling	3.1662e-05		GO:0042995	CC	cell projection	0.0716521		GO:0055098	BP	response to low-density lipoprotein particle stimulus	0.000612747		GO:0071363	BP	cellular response to growth factor stimulus	5.36315e-05
GO:0031410	CC	cytoplasmic vesicle	0.000160389		GO:0006915	BP	apoptotic process	0.0256754		GO:0004872	MF	receptor activity	0.0893188		GO:0007191	BP	adenylate cyclase-activating dopamine receptor signaling pathway	0.156952		GO:0044767	BP	single-organism developmental process	0.0663251		GO:0036293	BP	response to decreased oxygen levels	0.0420919		GO:0048863	BP	stem cell differentiation	3.1662e-05		GO:0030198	BP	extracellular matrix organization	0.0746485		GO:0048699	BP	generation of neurons	0.00066599		GO:0044420	CC	extracellular matrix part	5.36315e-05
GO:0050794	BP	regulation of cellular process	0.000164741		GO:0012501	BP	programmed cell death	0.0263964		GO:0031226	CC	intrinsic to plasma membrane	0.090336		GO:0022414	BP	reproductive process	0.160063		GO:0048523	BP	negative regulation of cellular process	0.0679805		GO:0042562	MF	hormone binding	0.0423366		GO:0044243	BP	multicellular organismal catabolic process	3.1662e-05		GO:0043062	BP	extracellular structure organization	0.0746485		GO:0005975	BP	carbohydrate metabolic process	0.00066599		GO:0008083	MF	growth factor activity	5.63794e-05
GO:0007165	BP	signal transduction	0.000169251		GO:0005578	CC	proteinaceous extracellular matrix	0.028383		GO:0008154	BP	actin polymerization or depolymerization	0.0920826		GO:0000003	BP	reproduction	0.160735		GO:0031988	CC	membrane-bounded vesicle	0.0692803		GO:0048514	BP	blood vessel morphogenesis	0.0442085		GO:0030182	BP	neuron differentiation	3.27737e-05		GO:0002828	BP	regulation of type 2 immune response	0.0748077		GO:0030308	BP	negative regulation of cell growth	0.000677216		GO:0048514	BP	blood vessel morphogenesis	5.67185e-05
GO:0007596	BP	blood coagulation	0.000172499		GO:0031224	CC	intrinsic to membrane	0.0287267		GO:0019838	MF	growth factor binding	0.103001		GO:0001568	BP	blood vessel development	0.165933		GO:0040012	BP	regulation of locomotion	0.073131		GO:0007548	BP	sex differentiation	0.0442085		GO:0009887	BP	organ morphogenesis	3.4451e-05		GO:0009725	BP	response to hormone stimulus	0.0748077		GO:1901700	BP	response to oxygen-containing compound	0.000688615		GO:0051128	BP	regulation of cellular component organization	6.18511e-05
GO:0003723	MF	RNA binding	0.000172499		GO:0030141	CC	secretory granule	0.0304646		GO:0051270	BP	regulation of cellular component movement	0.110033		GO:0031983	CC	vesicle lumen	0.165933		GO:0060123	BP	regulation of growth hormone secretion	0.0739999		GO:0031324	BP	negative regulation of cellular metabolic process	0.044319		GO:0001816	BP	cytokine production	3.45936e-05		GO:0015075	MF	ion transmembrane transporter activity	0.0748077		GO:0060688	BP	regulation of morphogenesis of a branching structure	0.000743382		GO:0014074	BP	response to purine-containing compound	6.18511e-05
GO:0016023	CC	cytoplasmic membrane-bounded vesicle	0.000175548		GO:0071248	BP	cellular response to metal ion	0.0304646		GO:0055090	BP	acylglycerol homeostasis	0.117369		GO:0060205	CC	cytoplasmic membrane-bounded vesicle lumen	0.165933		GO:0030431	BP	sleep	0.0739999		GO:0043292	CC	contractile fiber	0.0459651		GO:0060485	BP	mesenchyme development	3.57097e-05		GO:0052743	MF	inositol tetrakisphosphate phosphatase activity	0.0748077		GO:0044723	BP	single-organism carbohydrate metabolic process	0.000743382		GO:0016337	BP	cell-cell adhesion	6.29021e-05
GO:0070062	CC	extracellular vesicular exosome	0.000187676		GO:0040012	BP	regulation of locomotion	0.0321778		GO:0070328	BP	triglyceride homeostasis	0.117369		GO:0050790	BP	regulation of catalytic activity	0.165933		GO:0009887	BP	organ morphogenesis	0.0749042		GO:0051179	BP	localization	0.0466579		GO:0048699	BP	generation of neurons	3.87638e-05		GO:0022890	MF	inorganic cation transmembrane transporter activity	0.0748077		GO:0010648	BP	negative regulation of cell communication	0.000763376		GO:0009966	BP	regulation of signal transduction	8.76741e-05
GO:0050817	BP	coagulation	0.000199213		GO:0009967	BP	positive regulation of signal transduction	0.0321778		GO:0019362	BP	pyridine nucleotide metabolic process	0.120415		GO:2001046	BP	positive regulation of integrin-mediated signaling pathway	0.165933		GO:0019825	MF	oxygen binding	0.0749042		GO:0007267	BP	cell-cell signaling	0.0468151		GO:0031988	CC	membrane-bounded vesicle	3.93832e-05		GO:0044706	BP	multi-multicellular organism process	0.0780447		GO:0034330	BP	cell junction organization	0.000789705		GO:0010243	BP	response to organonitrogen compound	9.97209e-05
GO:0044767	BP	single-organism developmental process	0.000200166		GO:0008035	MF	high-density lipoprotein particle binding	0.0340392		GO:0046496	BP	nicotinamide nucleotide metabolic process	0.120415		GO:0010647	BP	positive regulation of cell communication	0.165933		GO:0035295	BP	tube development	0.0803537		GO:0048762	BP	mesenchymal cell differentiation	0.0472895		GO:0019220	BP	regulation of phosphate metabolic process	4.28116e-05		GO:0051250	BP	negative regulation of lymphocyte activation	0.079529		GO:0038023	MF	signaling receptor activity	0.000840743		GO:0046683	BP	response to organophosphorus	0.000101708
GO:0003674	MF	molecular_function	0.000237808		GO:0040017	BP	positive regulation of locomotion	0.0351823		GO:0070062	CC	extracellular vesicular exosome	0.120415		GO:0030104	BP	water homeostasis	0.168864		GO:0070208	BP	protein heterotrimerization	0.0803537		GO:0010605	BP	negative regulation of macromolecule metabolic process	0.0472895		GO:0005201	MF	extracellular matrix structural constituent	4.28116e-05		GO:0009719	BP	response to endogenous stimulus	0.0814697		GO:0030182	BP	neuron differentiation	0.000846114		GO:0032103	BP	positive regulation of response to external stimulus	0.000104295
GO:0009987	BP	cellular process	0.000264205		GO:0046330	BP	positive regulation of JNK cascade	0.0372178		GO:0016324	CC	apical plasma membrane	0.121118		GO:0033993	BP	response to lipid	0.169121		GO:0010811	BP	positive regulation of cell-substrate adhesion	0.0803537		GO:0008406	BP	gonad development	0.0472895		GO:0001525	BP	angiogenesis	4.44873e-05		GO:0002250	BP	adaptive immune response	0.0885631		GO:0006006	BP	glucose metabolic process	0.000880224		GO:0006873	BP	cellular ion homeostasis	0.000115252
GO:0043230	CC	extracellular organelle	0.000291305		GO:0016043	BP	cellular component organization	0.0373366		GO:0016020	CC	membrane	0.121118		GO:0002483	BP	antigen processing and presentation of endogenous peptide antigen	0.169121		GO:0061325	BP	cell proliferation involved in outflow tract morphogenesis	0.0814266		GO:0030335	BP	positive regulation of cell migration	0.0472895		GO:0005788	CC	endoplasmic reticulum lumen	4.954e-05		GO:0032613	BP	interleukin-10 production	0.0950538		GO:0015711	BP	organic anion transport	0.000962307		GO:0050900	BP	leukocyte migration	0.000118455
GO:0065010	CC	extracellular membrane-bounded organelle	0.000291305		GO:0016192	BP	vesicle-mediated transport	0.0375352		GO:0042476	BP	odontogenesis	0.121118		GO:0019885	BP	antigen processing and presentation of endogenous peptide antigen via MHC class I	0.169121		GO:0060317	BP	cardiac epithelial to mesenchymal transition	0.0820695		GO:0007507	BP	heart development	0.0474216		GO:0030574	BP	collagen catabolic process	5.43962e-05		GO:0007259	BP	JAK-STAT cascade	0.0976909		GO:0051093	BP	negative regulation of developmental process	0.000967041		GO:0061138	BP	morphogenesis of a branching epithelium	0.000122866
GO:0005856	CC	cytoskeleton	0.000346504		GO:0005887	CC	integral to plasma membrane	0.0376368		GO:0051094	BP	positive regulation of developmental process	0.121498		GO:0070161	CC	anchoring junction	0.169694		GO:0005737	CC	cytoplasm	0.0837082		GO:0006869	BP	lipid transport	0.0493902		GO:0009719	BP	response to endogenous stimulus	5.86752e-05		GO:0050714	BP	positive regulation of protein secretion	0.102937		GO:0022008	BP	neurogenesis	0.000967041		GO:0060429	BP	epithelium development	0.000128822
GO:0051716	BP	cellular response to stimulus	0.000397878		GO:0050878	BP	regulation of body fluid levels	0.0387456		GO:0010883	BP	regulation of lipid storage	0.126851		GO:0001525	BP	angiogenesis	0.169694		GO:0050863	BP	regulation of T cell activation	0.0843384		GO:0060485	BP	mesenchyme development	0.0526059		GO:0070208	BP	protein heterotrimerization	6.40215e-05		GO:0031225	CC	anchored to membrane	0.103893		GO:0050867	BP	positive regulation of cell activation	0.000988432		GO:0060326	BP	cell chemotaxis	0.000136718
GO:0031012	CC	extracellular matrix	0.0005432		GO:0034329	BP	cell junction assembly	0.0387456		GO:0009605	BP	response to external stimulus	0.126851		GO:0071900	BP	regulation of protein serine/threonine kinase activity	0.169694		GO:0048513	BP	organ development	0.0843384		GO:0000003	BP	reproduction	0.0532026		GO:0015711	BP	organic anion transport	6.81882e-05		GO:0016266	BP	O-glycan processing	0.103951		GO:0023057	BP	negative regulation of signaling	0.00106596		GO:0055065	BP	metal ion homeostasis	0.000145008
GO:0005509	MF	calcium ion binding	0.000546434		GO:0008285	BP	negative regulation of cell proliferation	0.0387456		GO:0009925	CC	basal plasma membrane	0.126851		GO:0016043	BP	cellular component organization	0.169694		GO:0005102	MF	receptor binding	0.0843384		GO:0031076	BP	embryonic camera-type eye development	0.054163		GO:0019838	MF	growth factor binding	6.81882e-05		GO:0048869	BP	cellular developmental process	0.10472		GO:0051094	BP	positive regulation of developmental process	0.00109298		GO:0050877	BP	neurological system process	0.000145552
GO:0005623	CC	cell	0.000587214		GO:0048646	BP	anatomical structure formation involved in morphogenesis	0.0389079		GO:0005125	MF	cytokine activity	0.126851		GO:0022898	BP	regulation of transmembrane transporter activity	0.169694		GO:0060429	BP	epithelium development	0.087895		GO:0003176	BP	aortic valve development	0.0550727		GO:0048762	BP	mesenchymal cell differentiation	6.85146e-05		GO:0009986	CC	cell surface	0.10472		GO:0051174	BP	regulation of phosphorus metabolic process	0.00118719		GO:0050801	BP	ion homeostasis	0.000154541
GO:0044464	CC	cell part	0.000587214		GO:0005102	MF	receptor binding	0.039105		GO:0009887	BP	organ morphogenesis	0.13397		GO:0046903	BP	secretion	0.17493		GO:0051270	BP	regulation of cellular component movement	0.089713		GO:0003180	BP	aortic valve morphogenesis	0.0550727		GO:0044283	BP	small molecule biosynthetic process	7.61813e-05		GO:0071345	BP	cellular response to cytokine stimulus	0.10472		GO:0031012	CC	extracellular matrix	0.00120026		GO:0007267	BP	cell-cell signaling	0.000163075
GO:0006887	BP	exocytosis	0.000587214		GO:0042802	MF	identical protein binding	0.039105		GO:1901615	BP	organic hydroxy compound metabolic process	0.13491		GO:0005623	CC	cell	0.175358		GO:0051234	BP	establishment of localization	0.089713		GO:0005178	MF	integrin binding	0.0583693		GO:0002682	BP	regulation of immune system process	8.19871e-05		GO:0002718	BP	regulation of cytokine production involved in immune response	0.10472		GO:0048511	BP	rhythmic process	0.00120026		GO:0071495	BP	cellular response to endogenous stimulus	0.000165388
GO:0005788	CC	endoplasmic reticulum lumen	0.000601331		GO:1901681	MF	sulfur compound binding	0.039105		GO:0006509	BP	membrane protein ectodomain proteolysis	0.141733		GO:0044464	CC	cell part	0.175358		GO:0002376	BP	immune system process	0.089713		GO:0035065	BP	regulation of histone acetylation	0.0597634		GO:0048864	BP	stem cell development	8.32862e-05		GO:0005215	MF	transporter activity	0.10472		GO:0006007	BP	glucose catabolic process	0.00122531		GO:0043408	BP	regulation of MAPK cascade	0.000168265
GO:0040011	BP	locomotion	0.000668642		GO:0015631	MF	tubulin binding	0.0409381		GO:0031667	BP	response to nutrient levels	0.1436		GO:0031698	MF	beta-2 adrenergic receptor binding	0.177336		GO:0007616	BP	long-term memory	0.089713		GO:0032268	BP	regulation of cellular protein metabolic process	0.0606818		GO:0001817	BP	regulation of cytokine production	9.35781e-05		GO:0022857	MF	transmembrane transporter activity	0.106895		GO:0019220	BP	regulation of phosphate metabolic process	0.00124116		GO:0051707	BP	response to other organism	0.000172845
GO:0007166	BP	cell surface receptor signaling pathway	0.000668642		GO:0050727	BP	regulation of inflammatory response	0.0409381		GO:0030312	CC	external encapsulating structure	0.149479		GO:0009967	BP	positive regulation of signal transduction	0.177336		GO:0001658	BP	branching involved in ureteric bud morphogenesis	0.0898508		GO:0008092	MF	cytoskeletal protein binding	0.0617873		GO:0051716	BP	cellular response to stimulus	9.77274e-05		GO:0030154	BP	cell differentiation	0.106895		GO:0045596	BP	negative regulation of cell differentiation	0.00125702		GO:0001763	BP	morphogenesis of a branching structure	0.000175012
GO:0007565	BP	female pregnancy	0.000681447		GO:0002418	BP	immune response to tumor cell	0.0409381		GO:0009987	BP	cellular process	0.150898		GO:0051384	BP	response to glucocorticoid stimulus	0.177336		GO:0048870	BP	cell motility	0.0898508		GO:0009628	BP	response to abiotic stimulus	0.0617873		GO:0006820	BP	anion transport	9.94812e-05		GO:0050868	BP	negative regulation of T cell activation	0.106931		GO:0006979	BP	response to oxidative stress	0.00142796		GO:0002576	BP	platelet degranulation	0.000190738
GO:0044432	CC	endoplasmic reticulum part	0.000716573		GO:0002834	BP	regulation of response to tumor cell	0.0409381		GO:0031589	BP	cell-substrate adhesion	0.150898		GO:0048584	BP	positive regulation of response to stimulus	0.177336		GO:0051674	BP	localization of cell	0.0898508		GO:0019320	BP	hexose catabolic process	0.0623364		GO:0008284	BP	positive regulation of cell proliferation	9.94812e-05		GO:0072376	BP	protein activation cascade	0.107148		GO:0040017	BP	positive regulation of locomotion	0.00142796		GO:0009887	BP	organ morphogenesis	0.000202055
GO:0005622	CC	intracellular	0.000859224		GO:0002836	BP	positive regulation of response to tumor cell	0.0409381		GO:0060986	BP	endocrine hormone secretion	0.152818		GO:0031623	BP	receptor internalization	0.177336		GO:0031589	BP	cell-substrate adhesion	0.0907489		GO:0071944	CC	cell periphery	0.0633789		GO:0031982	CC	vesicle	9.94812e-05		GO:0050865	BP	regulation of cell activation	0.10806		GO:0002376	BP	immune system process	0.00144946		GO:0030029	BP	actin filament-based process	0.000220525
GO:0048519	BP	negative regulation of biological process	0.000924057		GO:0002837	BP	regulation of immune response to tumor cell	0.0409381		GO:0044255	BP	cellular lipid metabolic process	0.153604		GO:0030808	BP	regulation of nucleotide biosynthetic process	0.177336		GO:0009056	BP	catabolic process	0.0907489		GO:0070482	BP	response to oxygen levels	0.0633789		GO:0044703	BP	multi-organism reproductive process	0.000103163		GO:0060548	BP	negative regulation of cell death	0.10806		GO:0006820	BP	anion transport	0.00152932		GO:0045087	BP	innate immune response	0.000249991
GO:0032940	BP	secretion by cell	0.00100652		GO:0002839	BP	positive regulation of immune response to tumor cell	0.0409381		GO:2000145	BP	regulation of cell motility	0.153604		GO:1900371	BP	regulation of purine nucleotide biosynthetic process	0.177336		GO:0051128	BP	regulation of cellular component organization	0.0923862		GO:0030016	CC	myofibril	0.0633789		GO:0051094	BP	positive regulation of developmental process	0.00010689		GO:0032880	BP	regulation of protein localization	0.113104		GO:0051272	BP	positive regulation of cellular component movement	0.00162766		GO:0051241	BP	negative regulation of multicellular organismal process	0.000256732
GO:0001568	BP	blood vessel development	0.00105059		GO:0006796	BP	phosphate-containing compound metabolic process	0.0409381		GO:0002675	BP	positive regulation of acute inflammatory response	0.153604		GO:0032768	BP	regulation of monooxygenase activity	0.182197		GO:0016477	BP	cell migration	0.0926531		GO:0014031	BP	mesenchymal cell development	0.0637931		GO:0048667	BP	cell morphogenesis involved in neuron differentiation	0.00011106		GO:0071248	BP	cellular response to metal ion	0.113501		GO:0051047	BP	positive regulation of secretion	0.0017017		GO:0008284	BP	positive regulation of cell proliferation	0.000269513
GO:0048513	BP	organ development	0.00110518		GO:0040011	BP	locomotion	0.0418319		GO:0048678	BP	response to axon injury	0.16371		GO:0034341	BP	response to interferon-gamma	0.193643		GO:0007179	BP	transforming growth factor beta receptor signaling pathway	0.0930018		GO:0020027	BP	hemoglobin metabolic process	0.0664145		GO:0044711	BP	single-organism biosynthetic process	0.000116097		GO:0006954	BP	inflammatory response	0.114178		GO:0050878	BP	regulation of body fluid levels	0.0017017		GO:0048534	BP	hematopoietic or lymphoid organ development	0.000273846
GO:0007015	BP	actin filament organization	0.00111859		GO:0022414	BP	reproductive process	0.0418319		GO:0050900	BP	leukocyte migration	0.164032		GO:0016477	BP	cell migration	0.193643		GO:0030334	BP	regulation of cell migration	0.0930018		GO:0001525	BP	angiogenesis	0.0679464		GO:1901700	BP	response to oxygen-containing compound	0.000122809		GO:0004888	MF	transmembrane signaling receptor activity	0.114178		GO:0019318	BP	hexose metabolic process	0.00170723		GO:0009725	BP	response to hormone stimulus	0.000273846
GO:0043066	BP	negative regulation of apoptotic process	0.00121058		GO:0010886	BP	positive regulation of cholesterol storage	0.0450552		GO:0070431	BP	nucleotide-binding oligomerization domain containing 2 signaling pathway	0.166832		GO:0023056	BP	positive regulation of signaling	0.1957		GO:0006810	BP	transport	0.0930018		GO:0072507	BP	divalent inorganic cation homeostasis	0.0685268		GO:0006811	BP	ion transport	0.000128196		GO:0001655	BP	urogenital system development	0.114178		GO:0007399	BP	nervous system development	0.0017127		GO:0030003	BP	cellular cation homeostasis	0.000274002
GO:0000904	BP	cell morphogenesis involved in differentiation	0.0012218		GO:0044422	CC	organelle part	0.0452556		GO:0045177	CC	apical part of cell	0.167529		GO:0034381	BP	plasma lipoprotein particle clearance	0.19631		GO:0070053	MF	thrombospondin receptor activity	0.0946491		GO:0006986	BP	response to unfolded protein	0.0688148		GO:0014031	BP	mesenchymal cell development	0.000128833		GO:0048523	BP	negative regulation of cellular process	0.114178		GO:0005996	BP	monosaccharide metabolic process	0.0017498		GO:0015629	CC	actin cytoskeleton	0.000274002
GO:0044424	CC	intracellular part	0.00125726		GO:0030104	BP	water homeostasis	0.0452556		GO:0044058	BP	regulation of digestive system process	0.167529		GO:0048522	BP	positive regulation of cellular process	0.19631		GO:0016021	CC	integral to membrane	0.0955493		GO:0046365	BP	monosaccharide catabolic process	0.0691054		GO:0044259	BP	multicellular organismal macromolecule metabolic process	0.000154507		GO:0070228	BP	regulation of lymphocyte apoptotic process	0.114178		GO:0001655	BP	urogenital system development	0.00176304		GO:0005539	MF	glycosaminoglycan binding	0.000283532
GO:0009611	BP	response to wounding	0.00128037		GO:0012505	CC	endomembrane system	0.0452556		GO:0006096	BP	glycolysis	0.168308		GO:0070062	CC	extracellular vesicular exosome	0.19767		GO:0007596	BP	blood coagulation	0.0978889		GO:0003007	BP	heart morphogenesis	0.0691054		GO:0008015	BP	blood circulation	0.000161435		GO:0070374	BP	positive regulation of ERK1 and ERK2 cascade	0.115299		GO:0001525	BP	angiogenesis	0.00176304		GO:0048646	BP	anatomical structure formation involved in morphogenesis	0.000283911
GO:0048514	BP	blood vessel morphogenesis	0.00175699		GO:0031253	CC	cell projection membrane	0.0455483		GO:0005811	CC	lipid particle	0.169592		GO:0065009	BP	regulation of molecular function	0.199064		GO:0050806	BP	positive regulation of synaptic transmission	0.0980314		GO:0042592	BP	homeostatic process	0.0691054		GO:0051241	BP	negative regulation of multicellular organismal process	0.000188428		GO:0060397	BP	JAK-STAT cascade involved in growth hormone signaling pathway	0.117877		GO:0071495	BP	cellular response to endogenous stimulus	0.00176304		GO:0009607	BP	response to biotic stimulus	0.000286075
GO:0043069	BP	negative regulation of programmed cell death	0.00181079		GO:0010647	BP	positive regulation of cell communication	0.0459278		GO:0048646	BP	anatomical structure formation involved in morphogenesis	0.169592		GO:0003097	BP	renal water transport	0.199064		GO:0051971	BP	positive regulation of transmission of nerve impulse	0.0980314		GO:0032269	BP	negative regulation of cellular protein metabolic process	0.0691054		GO:0003013	BP	circulatory system process	0.000188428		GO:0042092	BP	type 2 immune response	0.120011		GO:0042060	BP	wound healing	0.00186446		GO:0001932	BP	regulation of protein phosphorylation	0.000312771
GO:0070161	CC	anchoring junction	0.00195278		GO:0015629	CC	actin cytoskeleton	0.047131		GO:0007417	BP	central nervous system development	0.174777		GO:0006955	BP	immune response	0.199064		GO:0001964	BP	startle response	0.100233		GO:0043549	BP	regulation of kinase activity	0.0691054		GO:0051336	BP	regulation of hydrolase activity	0.000208437		GO:0006629	BP	lipid metabolic process	0.120011		GO:0048514	BP	blood vessel morphogenesis	0.00188872		GO:0019220	BP	regulation of phosphate metabolic process	0.00033058
GO:0030017	CC	sarcomere	0.00196911		GO:0009986	CC	cell surface	0.0479847		GO:0031960	BP	response to corticosteroid stimulus	0.175632		GO:0051346	BP	negative regulation of hydrolase activity	0.199064		GO:0065008	BP	regulation of biological quality	0.101828		GO:0010563	BP	negative regulation of phosphorus metabolic process	0.0691054		GO:0030168	BP	platelet activation	0.00022383		GO:0023051	BP	regulation of signaling	0.120011		GO:0030030	BP	cell projection organization	0.0019352		GO:1901698	BP	response to nitrogen compound	0.000335745
GO:0042058	BP	regulation of epidermal growth factor receptor signaling pathway	0.00196911		GO:0034381	BP	plasma lipoprotein particle clearance	0.0479847		GO:0004716	MF	receptor signaling protein tyrosine kinase activity	0.178988		GO:0044432	CC	endoplasmic reticulum part	0.199064		GO:0044444	CC	cytoplasmic part	0.102561		GO:0045936	BP	negative regulation of phosphate metabolic process	0.0691054		GO:0044236	BP	multicellular organismal metabolic process	0.000224205		GO:0009966	BP	regulation of signal transduction	0.120011		GO:0005911	CC	cell-cell junction	0.00202382		GO:0007160	BP	cell-matrix adhesion	0.000335745
GO:0042059	BP	negative regulation of epidermal growth factor receptor signaling pathway	0.00196911		GO:0031226	CC	intrinsic to plasma membrane	0.0479847		GO:0051239	BP	regulation of multicellular organismal process	0.18602							GO:0030163	BP	protein catabolic process	0.103732		GO:0005886	CC	plasma membrane	0.0691054		GO:0048812	BP	neuron projection morphogenesis	0.000225921		GO:0007160	BP	cell-matrix adhesion	0.120011		GO:0007422	BP	peripheral nervous system development	0.00205899		GO:0042325	BP	regulation of phosphorylation	0.000343598
GO:1901185	BP	negative regulation of ERBB signaling pathway	0.00196911		GO:0005903	CC	brush border	0.0479847		GO:0006631	BP	fatty acid metabolic process	0.187319							GO:0016192	BP	vesicle-mediated transport	0.103732		GO:0006793	BP	phosphorus metabolic process	0.0691054		GO:0065009	BP	regulation of molecular function	0.00024541		GO:0002449	BP	lymphocyte mediated immunity	0.120011		GO:0007411	BP	axon guidance	0.0022488		GO:0006954	BP	inflammatory response	0.000375799
GO:0001944	BP	vasculature development	0.00205323		GO:0006793	BP	phosphorus metabolic process	0.0479896		GO:0005102	MF	receptor binding	0.187319							GO:0019898	CC	extrinsic to membrane	0.105542		GO:0001944	BP	vasculature development	0.0691054		GO:0040012	BP	regulation of locomotion	0.00024988		GO:0004872	MF	receptor activity	0.120011		GO:0097485	BP	neuron projection guidance	0.0022488		GO:0005125	MF	cytokine activity	0.00037617
GO:0070887	BP	cellular response to chemical stimulus	0.00220034		GO:0032589	CC	neuron projection membrane	0.0491877		GO:0031329	BP	regulation of cellular catabolic process	0.187725							GO:0050817	BP	coagulation	0.105689		GO:0045137	BP	development of primary sexual characteristics	0.0691054		GO:0044281	BP	small molecule metabolic process	0.000279818		GO:0071887	BP	leukocyte apoptotic process	0.120011		GO:0002695	BP	negative regulation of leukocyte activation	0.00226139		GO:0005178	MF	integrin binding	0.00037617
GO:0009888	BP	tissue development	0.00223314		GO:1901615	BP	organic hydroxy compound metabolic process	0.0494218		GO:0030036	BP	actin cytoskeleton organization	0.191514							GO:0022603	BP	regulation of anatomical structure morphogenesis	0.105689		GO:0004725	MF	protein tyrosine phosphatase activity	0.070359		GO:0050794	BP	regulation of cellular process	0.000291806		GO:0015077	MF	monovalent inorganic cation transmembrane transporter activity	0.120011		GO:0030193	BP	regulation of blood coagulation	0.0023423		GO:0030097	BP	hemopoiesis	0.000385367
GO:0048518	BP	positive regulation of biological process	0.00223314		GO:0007610	BP	behavior	0.0494944		GO:0044724	BP	single-organism carbohydrate catabolic process	0.192475							GO:0033559	BP	unsaturated fatty acid metabolic process	0.107187		GO:0003001	BP	generation of a signal involved in cell-cell signaling	0.0741199		GO:0048523	BP	negative regulation of cellular process	0.000293063		GO:0043066	BP	negative regulation of apoptotic process	0.120011		GO:1900046	BP	regulation of hemostasis	0.0023423		GO:0008285	BP	negative regulation of cell proliferation	0.000387646
GO:0050878	BP	regulation of body fluid levels	0.00223566		GO:0050832	BP	defense response to fungus	0.0494944		GO:0030730	BP	sequestering of triglyceride	0.192708							GO:0048762	BP	mesenchymal cell differentiation	0.109558		GO:0023061	BP	signal release	0.0741199		GO:0006869	BP	lipid transport	0.000293249		GO:0002534	BP	cytokine production involved in inflammatory response	0.120011		GO:0008201	MF	heparin binding	0.00234984		GO:0008217	BP	regulation of blood pressure	0.000387646
GO:0005102	MF	receptor binding	0.00226282		GO:0071621	BP	granulocyte chemotaxis	0.0496493		GO:0043588	BP	skin development	0.192708							GO:0033627	BP	cell adhesion mediated by integrin	0.109558		GO:0032276	BP	regulation of gonadotropin secretion	0.0755274		GO:0043069	BP	negative regulation of programmed cell death	0.000358924		GO:0003014	BP	renal system process	0.123568		GO:0006801	BP	superoxide metabolic process	0.00236832		GO:0051899	BP	membrane depolarization	0.000396677
GO:1901184	BP	regulation of ERBB signaling pathway	0.00240863		GO:0071813	MF	lipoprotein particle binding	0.0500597		GO:0004955	MF	prostaglandin receptor activity	0.194766							GO:0007599	BP	hemostasis	0.109558		GO:0033273	BP	response to vitamin	0.0757781		GO:0002934	BP	desmosome organization	0.000358924		GO:0001959	BP	regulation of cytokine-mediated signaling pathway	0.123626		GO:0002521	BP	leukocyte differentiation	0.00236832		GO:0051174	BP	regulation of phosphorus metabolic process	0.000399755
GO:0042060	BP	wound healing	0.00260272		GO:0071814	MF	protein-lipid complex binding	0.0500597		GO:0005975	BP	carbohydrate metabolic process	0.194766							GO:0032879	BP	regulation of localization	0.11438		GO:0034754	BP	cellular hormone metabolic process	0.0777194		GO:0060548	BP	negative regulation of cell death	0.000359196		GO:0070232	BP	regulation of T cell apoptotic process	0.12429		GO:0090322	BP	regulation of superoxide metabolic process	0.00236832		GO:0030335	BP	positive regulation of cell migration	0.000412629
GO:0007155	BP	cell adhesion	0.00262551		GO:0045766	BP	positive regulation of angiogenesis	0.0510093		GO:0005184	MF	neuropeptide hormone activity	0.194766							GO:0044259	BP	multicellular organismal macromolecule metabolic process	0.114726		GO:1901983	BP	regulation of protein acetylation	0.0777194		GO:0003008	BP	system process	0.000434742		GO:0022891	MF	substrate-specific transmembrane transporter activity	0.12429		GO:0042493	BP	response to drug	0.0024285		GO:0040017	BP	positive regulation of locomotion	0.000442325
GO:0030016	CC	myofibril	0.00265553		GO:0010634	BP	positive regulation of epithelial cell migration	0.0510093		GO:0004459	MF	L-lactate dehydrogenase activity	0.194766							GO:0090066	BP	regulation of anatomical structure size	0.114726		GO:2000756	BP	regulation of peptidyl-lysine acetylation	0.0777194		GO:0022603	BP	regulation of anatomical structure morphogenesis	0.000434742		GO:2000009	BP	negative regulation of protein localization to cell surface	0.124456		GO:0009306	BP	protein secretion	0.00254981		GO:0004888	MF	transmembrane signaling receptor activity	0.000444318
GO:0004857	MF	enzyme inhibitor activity	0.00271809		GO:0051641	BP	cellular localization	0.0517731		GO:0032963	BP	collagen metabolic process	0.194766							GO:0060571	BP	morphogenesis of an epithelial fold	0.116885		GO:0051240	BP	positive regulation of multicellular organismal process	0.0777194		GO:0042127	BP	regulation of cell proliferation	0.00047473		GO:0008324	MF	cation transmembrane transporter activity	0.125515		GO:0007517	BP	muscle organ development	0.0026579		GO:0031982	CC	vesicle	0.000448699
GO:0022610	BP	biological adhesion	0.00274739		GO:0042271	BP	susceptibility to natural killer cell mediated cytotoxicity	0.0517731		GO:0007567	BP	parturition	0.194766							GO:0007399	BP	nervous system development	0.116885		GO:0061307	BP	cardiac neural crest cell differentiation involved in heart development	0.0777194		GO:0007596	BP	blood coagulation	0.000481398		GO:0050715	BP	positive regulation of cytokine secretion	0.125715		GO:0061041	BP	regulation of wound healing	0.00266376		GO:0032940	BP	secretion by cell	0.000474518
GO:0042274	BP	ribosomal small subunit biogenesis	0.00278664		GO:0048583	BP	regulation of response to stimulus	0.0518093		GO:0010876	BP	lipid localization	0.194766							GO:0060444	BP	branching involved in mammary gland duct morphogenesis	0.118375		GO:0061308	BP	cardiac neural crest cell development involved in heart development	0.0777194		GO:0071396	BP	cellular response to lipid	0.000482374		GO:0031589	BP	cell-substrate adhesion	0.127305		GO:0008015	BP	blood circulation	0.00272206		GO:0051480	BP	cytosolic calcium ion homeostasis	0.000474518
GO:0003334	BP	keratinocyte development	0.00326069		GO:0051049	BP	regulation of transport	0.0518093		GO:0048522	BP	positive regulation of cellular process	0.194766							GO:0071702	BP	organic substance transport	0.118426		GO:0044281	BP	small molecule metabolic process	0.0777493		GO:0030334	BP	regulation of cell migration	0.000488629		GO:0031099	BP	regeneration	0.127725		GO:0002696	BP	positive regulation of leukocyte activation	0.00274996		GO:0051094	BP	positive regulation of developmental process	0.000478074
GO:0044267	BP	cellular protein metabolic process	0.00333386		GO:0043032	BP	positive regulation of macrophage activation	0.0518093		GO:0061178	BP	regulation of insulin secretion involved in cellular response to glucose stimulus	0.194766							GO:2000026	BP	regulation of multicellular organismal development	0.12086		GO:0035295	BP	tube development	0.0781631		GO:0050790	BP	regulation of catalytic activity	0.000490414		GO:0090195	BP	chemokine secretion	0.127937		GO:0034329	BP	cell junction assembly	0.00275107		GO:0006468	BP	protein phosphorylation	0.00049386
GO:0046903	BP	secretion	0.00369732		GO:0017111	MF	nucleoside-triphosphatase activity	0.0531628		GO:0046165	BP	alcohol biosynthetic process	0.194766							GO:0016049	BP	cell growth	0.121844		GO:0031399	BP	regulation of protein modification process	0.0781631		GO:0018108	BP	peptidyl-tyrosine phosphorylation	0.000558876		GO:0090196	BP	regulation of chemokine secretion	0.127937		GO:0009968	BP	negative regulation of signal transduction	0.00275581		GO:0030336	BP	negative regulation of cell migration	0.000571979
GO:0048522	BP	positive regulation of cellular process	0.00371648		GO:0006066	BP	alcohol metabolic process	0.0539475		GO:0016052	BP	carbohydrate catabolic process	0.194766							GO:0043567	BP	regulation of insulin-like growth factor receptor signaling pathway	0.122488		GO:0048518	BP	positive regulation of biological process	0.0808949		GO:0050817	BP	coagulation	0.000558876		GO:0001944	BP	vasculature development	0.133659		GO:0046903	BP	secretion	0.00275581		GO:0019865	MF	immunoglobulin binding	0.000573157
GO:0016477	BP	cell migration	0.00411285		GO:0071241	BP	cellular response to inorganic substance	0.059924		GO:0072524	BP	pyridine-containing compound metabolic process	0.195619							GO:0005581	CC	collagen	0.122752		GO:1901214	BP	regulation of neuron death	0.0812394		GO:0044255	BP	cellular lipid metabolic process	0.000589083		GO:0000003	BP	reproduction	0.135612		GO:0032940	BP	secretion by cell	0.00277661		GO:2000147	BP	positive regulation of cell motility	0.000593856
GO:0015629	CC	actin cytoskeleton	0.0042595		GO:0023056	BP	positive regulation of signaling	0.059924		GO:0071495	BP	cellular response to endogenous stimulus	0.195619							GO:0030125	CC	clathrin vesicle coat	0.124337		GO:0046884	BP	follicle-stimulating hormone secretion	0.0812394		GO:0007599	BP	hemostasis	0.000600219		GO:0005544	MF	calcium-dependent phospholipid binding	0.137757		GO:0006629	BP	lipid metabolic process	0.00278222		GO:0051271	BP	negative regulation of cellular component movement	0.000597325
GO:0044425	CC	membrane part	0.00439762		GO:0007596	BP	blood coagulation	0.0611632		GO:0034136	BP	negative regulation of toll-like receptor 2 signaling pathway	0.195619							GO:0033993	BP	response to lipid	0.124337		GO:0010594	BP	regulation of endothelial cell migration	0.0812394		GO:0005125	MF	cytokine activity	0.000605473		GO:0043069	BP	negative regulation of programmed cell death	0.141433		GO:0016323	CC	basolateral plasma membrane	0.00278386		GO:0007243	BP	intracellular protein kinase cascade	0.00060671
GO:0044449	CC	contractile fiber part	0.00452469		GO:0030228	MF	lipoprotein particle receptor activity	0.0611632		GO:0005372	MF	water transmembrane transporter activity	0.195619							GO:0050832	BP	defense response to fungus	0.124337		GO:0005126	MF	cytokine receptor binding	0.0827223		GO:0018212	BP	peptidyl-tyrosine modification	0.000666318		GO:0031256	CC	leading edge membrane	0.141433		GO:0061061	BP	muscle structure development	0.00282243		GO:0051336	BP	regulation of hydrolase activity	0.000619665
GO:0044459	CC	plasma membrane part	0.00456949		GO:0001503	BP	ossification	0.0614714		GO:0015168	MF	glycerol transmembrane transporter activity	0.195619							GO:0071560	BP	cellular response to transforming growth factor beta stimulus	0.128743		GO:0035966	BP	response to topologically incorrect protein	0.0851499		GO:0043202	CC	lysosomal lumen	0.000671668		GO:0002720	BP	positive regulation of cytokine production involved in immune response	0.141433		GO:0003013	BP	circulatory system process	0.00289303		GO:0010941	BP	regulation of cell death	0.000627307
GO:0060548	BP	negative regulation of cell death	0.00468759		GO:0010935	BP	regulation of macrophage cytokine production	0.0631619		GO:0015250	MF	water channel activity	0.195619							GO:0044236	BP	multicellular organismal metabolic process	0.128743		GO:0048729	BP	tissue morphogenesis	0.0851499		GO:0032963	BP	collagen metabolic process	0.000685276		GO:0009991	BP	response to extracellular stimulus	0.141886		GO:0007160	BP	cell-matrix adhesion	0.00309103		GO:0070482	BP	response to oxygen levels	0.000650125
GO:0004867	MF	serine-type endopeptidase inhibitor activity	0.00478504		GO:0002523	BP	leukocyte migration involved in inflammatory response	0.0645077		GO:0019755	BP	one-carbon compound transport	0.195619							GO:0032898	BP	neurotrophin production	0.128925		GO:0019915	BP	lipid storage	0.0875554		GO:0007610	BP	behavior	0.000685618		GO:0048514	BP	blood vessel morphogenesis	0.141886		GO:0006909	BP	phagocytosis	0.0032115		GO:0051591	BP	response to cAMP	0.000652648
GO:0030168	BP	platelet activation	0.00514288		GO:0005856	CC	cytoskeleton	0.0655185		GO:0009894	BP	regulation of catabolic process	0.195619							GO:0032535	BP	regulation of cellular component size	0.128925		GO:0031983	CC	vesicle lumen	0.0882136		GO:0050730	BP	regulation of peptidyl-tyrosine phosphorylation	0.000696386		GO:0008376	MF	acetylgalactosaminyltransferase activity	0.146409		GO:0090183	BP	regulation of kidney development	0.003703		GO:0097367	MF	carbohydrate derivative binding	0.000659586
GO:0043226	CC	organelle	0.00514466		GO:0002685	BP	regulation of leukocyte migration	0.0662979		GO:2000177	BP	regulation of neural precursor cell proliferation	0.195619							GO:2001243	BP	negative regulation of intrinsic apoptotic signaling pathway	0.129819		GO:0060205	CC	cytoplasmic membrane-bounded vesicle lumen	0.0882136		GO:0010627	BP	regulation of intracellular protein kinase cascade	0.000737329		GO:0030234	MF	enzyme regulator activity	0.152774		GO:0045216	BP	cell-cell junction organization	0.003703		GO:0022603	BP	regulation of anatomical structure morphogenesis	0.000677251
GO:0007411	BP	axon guidance	0.0052208		GO:0050817	BP	coagulation	0.0663424		GO:0032846	BP	positive regulation of homeostatic process	0.197592							GO:0032963	BP	collagen metabolic process	0.129883		GO:0009605	BP	response to external stimulus	0.0882136		GO:0043067	BP	regulation of programmed cell death	0.000748498		GO:0007154	BP	cell communication	0.155181		GO:0048534	BP	hematopoietic or lymphoid organ development	0.00374056		GO:0010562	BP	positive regulation of phosphorus metabolic process	0.00073696
GO:0097485	BP	neuron projection guidance	0.0052208		GO:0050891	BP	multicellular organismal water homeostasis	0.0663424												GO:0043433	BP	negative regulation of sequence-specific DNA binding transcription factor activity	0.13182		GO:0006811	BP	ion transport	0.090045		GO:0010941	BP	regulation of cell death	0.000748498		GO:0036296	BP	response to increased oxygen levels	0.155181		GO:0043269	BP	regulation of ion transport	0.003869		GO:0045937	BP	positive regulation of phosphate metabolic process	0.00073696
GO:0003729	MF	mRNA binding	0.00526721		GO:1901654	BP	response to ketone	0.0690676												GO:0007567	BP	parturition	0.13182		GO:0046661	BP	male sex differentiation	0.0901352		GO:0002685	BP	regulation of leukocyte migration	0.000759076		GO:0055093	BP	response to hyperoxia	0.155181		GO:0009967	BP	positive regulation of signal transduction	0.003869		GO:0002252	BP	immune effector process	0.000746177
GO:0048646	BP	anatomical structure formation involved in morphogenesis	0.00529551		GO:0061005	BP	cell differentiation involved in kidney development	0.0690676												GO:0050878	BP	regulation of body fluid levels	0.13182		GO:0001886	BP	endothelial cell morphogenesis	0.0901352		GO:0042493	BP	response to drug	0.000797377		GO:0010646	BP	regulation of cell communication	0.155181		GO:0030335	BP	positive regulation of cell migration	0.003869		GO:0010035	BP	response to inorganic substance	0.000756471
GO:0009913	BP	epidermal cell differentiation	0.00529551		GO:0007599	BP	hemostasis	0.0690705												GO:0006690	BP	icosanoid metabolic process	0.13182		GO:0061077	BP	chaperone-mediated protein folding	0.0901667		GO:0043408	BP	regulation of MAPK cascade	0.000860754		GO:0072678	BP	T cell migration	0.155776		GO:0008150	BP	biological_process	0.00393091		GO:0045178	CC	basal part of cell	0.000791443
GO:0003779	MF	actin binding	0.00540777		GO:0010595	BP	positive regulation of endothelial cell migration	0.0704866												GO:1901568	BP	fatty acid derivative metabolic process	0.13182		GO:0007399	BP	nervous system development	0.0901667		GO:0005775	CC	vacuolar lumen	0.000878813		GO:0008283	BP	cell proliferation	0.155776		GO:0050818	BP	regulation of coagulation	0.00408603		GO:0005179	MF	hormone activity	0.000791443
GO:0009719	BP	response to endogenous stimulus	0.00565072		GO:0048519	BP	negative regulation of biological process	0.0719147												GO:0001558	BP	regulation of cell growth	0.132473		GO:0000050	BP	urea cycle	0.0901667		GO:2000145	BP	regulation of cell motility	0.000893438		GO:0006955	BP	immune response	0.155776		GO:0010941	BP	regulation of cell death	0.00409361		GO:0043281	BP	regulation of cysteine-type endopeptidase activity involved in apoptotic process	0.000796394
GO:0051241	BP	negative regulation of multicellular organismal process	0.00583519		GO:0043167	MF	ion binding	0.0724247												GO:0071559	BP	response to transforming growth factor beta stimulus	0.134915		GO:0019627	BP	urea metabolic process	0.0901667		GO:1901701	BP	cellular response to oxygen-containing compound	0.00091255		GO:0002695	BP	negative regulation of leukocyte activation	0.155776		GO:0000302	BP	response to reactive oxygen species	0.00413121		GO:0030036	BP	actin cytoskeleton organization	0.000848
GO:0030154	BP	cell differentiation	0.00586926		GO:0060429	BP	epithelium development	0.0724247												GO:0008289	MF	lipid binding	0.136154		GO:0022407	BP	regulation of cell-cell adhesion	0.0901667		GO:0007167	BP	enzyme linked receptor protein signaling pathway	0.00104763		GO:0010243	BP	response to organonitrogen compound	0.155776		GO:0002520	BP	immune system development	0.00413121		GO:0043583	BP	ear development	0.000862004
GO:0051246	BP	regulation of protein metabolic process	0.00597878		GO:0097458	CC	neuron part	0.0729736												GO:0017148	BP	negative regulation of translation	0.137667		GO:0007155	BP	cell adhesion	0.0901667		GO:0060284	BP	regulation of cell development	0.00107616		GO:0051051	BP	negative regulation of transport	0.157729		GO:0034332	BP	adherens junction organization	0.00415662		GO:2000146	BP	negative regulation of cell motility	0.000863406
GO:0048870	BP	cell motility	0.00618163		GO:0008083	MF	growth factor activity	0.0733929												GO:0061180	BP	mammary gland epithelium development	0.141316		GO:0019725	BP	cellular homeostasis	0.0901667		GO:0002576	BP	platelet degranulation	0.00114698		GO:0045940	BP	positive regulation of steroid metabolic process	0.157729		GO:1901701	BP	cellular response to oxygen-containing compound	0.0041594		GO:0044433	CC	cytoplasmic vesicle part	0.000868517
GO:0051674	BP	localization of cell	0.00618163		GO:0061041	BP	regulation of wound healing	0.0736116												GO:0042130	BP	negative regulation of T cell proliferation	0.141316		GO:1901215	BP	negative regulation of neuron death	0.0902564		GO:0010243	BP	response to organonitrogen compound	0.00120589		GO:0034382	BP	chylomicron remnant clearance	0.165899		GO:0008219	BP	cell death	0.00417257		GO:0031589	BP	cell-substrate adhesion	0.000872044
GO:0018149	BP	peptide cross-linking	0.0064013		GO:0045765	BP	regulation of angiogenesis	0.0736116												GO:0032945	BP	negative regulation of mononuclear cell proliferation	0.141316		GO:0051246	BP	regulation of protein metabolic process	0.090376		GO:0010562	BP	positive regulation of phosphorus metabolic process	0.00120925		GO:0060228	MF	phosphatidylcholine-sterol O-acyltransferase activator activity	0.165899		GO:0031589	BP	cell-substrate adhesion	0.00421597		GO:0043588	BP	skin development	0.000875281
GO:0042273	BP	ribosomal large subunit biogenesis	0.00659654		GO:0045061	BP	thymic T cell selection	0.0746798												GO:0050672	BP	negative regulation of lymphocyte proliferation	0.141316		GO:0051338	BP	regulation of transferase activity	0.090376		GO:0045937	BP	positive regulation of phosphate metabolic process	0.00120925		GO:0071830	BP	triglyceride-rich lipoprotein particle clearance	0.165899		GO:0005539	MF	glycosaminoglycan binding	0.00421597		GO:0030141	CC	secretory granule	0.000875281
GO:0022607	BP	cellular component assembly	0.00689953		GO:0016021	CC	integral to membrane	0.0756626												GO:0000904	BP	cell morphogenesis involved in differentiation	0.143186		GO:0022610	BP	biological adhesion	0.0908793		GO:0007411	BP	axon guidance	0.00123613		GO:0034097	BP	response to cytokine stimulus	0.168676		GO:0016265	BP	death	0.00422847		GO:0005788	CC	endoplasmic reticulum lumen	0.00088318
GO:0043254	BP	regulation of protein complex assembly	0.00721173		GO:0048523	BP	negative regulation of cellular process	0.0759065												GO:0060675	BP	ureteric bud morphogenesis	0.143986		GO:0001935	BP	endothelial cell proliferation	0.0914516		GO:0097485	BP	neuron projection guidance	0.00123613		GO:0042802	MF	identical protein binding	0.168676		GO:0055080	BP	cation homeostasis	0.00425058		GO:0043067	BP	regulation of programmed cell death	0.000887185
GO:0051128	BP	regulation of cellular component organization	0.0073095		GO:1901564	BP	organonitrogen compound metabolic process	0.0780182												GO:0022410	BP	circadian sleep/wake cycle process	0.143986		GO:0050790	BP	regulation of catalytic activity	0.0963162		GO:0043066	BP	negative regulation of apoptotic process	0.00135047		GO:0046983	MF	protein dimerization activity	0.170964		GO:0051953	BP	negative regulation of amine transport	0.00425058		GO:0055080	BP	cation homeostasis	0.000903746
GO:0071310	BP	cellular response to organic substance	0.00783869		GO:0006954	BP	inflammatory response	0.0780182												GO:0050802	BP	circadian sleep/wake cycle, sleep	0.143986		GO:0005545	MF	1-phosphatidylinositol binding	0.0983511		GO:0060429	BP	epithelium development	0.00140956		GO:0070372	BP	regulation of ERK1 and ERK2 cascade	0.170964		GO:0010740	BP	positive regulation of intracellular protein kinase cascade	0.00433184		GO:0051049	BP	regulation of transport	0.000903746
GO:0030054	CC	cell junction	0.00931516		GO:0070488	BP	neutrophil aggregation	0.079982												GO:0003690	MF	double-stranded DNA binding	0.144972		GO:0070997	BP	neuron death	0.0993355		GO:0050878	BP	regulation of body fluid levels	0.00145693		GO:0071241	BP	cellular response to inorganic substance	0.170964		GO:0051051	BP	negative regulation of transport	0.00455856		GO:0030595	BP	leukocyte chemotaxis	0.000916391
GO:0043292	CC	contractile fiber	0.00961219		GO:0048514	BP	blood vessel morphogenesis	0.0804376												GO:0040007	BP	growth	0.145641		GO:0006796	BP	phosphate-containing compound metabolic process	0.0993355		GO:0051246	BP	regulation of protein metabolic process	0.00148068		GO:0097285	BP	cell-type specific apoptotic process	0.172301		GO:0048666	BP	neuron development	0.00458241		GO:0045597	BP	positive regulation of cell differentiation	0.00092471
GO:0007267	BP	cell-cell signaling	0.0103868		GO:0001525	BP	angiogenesis	0.0805274												GO:0050856	BP	regulation of T cell receptor signaling pathway	0.145756		GO:0031663	BP	lipopolysaccharide-mediated signaling pathway	0.0993355		GO:0007243	BP	intracellular protein kinase cascade	0.00148269		GO:0015081	MF	sodium ion transmembrane transporter activity	0.173304		GO:0050795	BP	regulation of behavior	0.00480849		GO:0002520	BP	immune system development	0.000930196
GO:0030036	BP	actin cytoskeleton organization	0.0103868		GO:2000401	BP	regulation of lymphocyte migration	0.0805274												GO:0042060	BP	wound healing	0.145964		GO:0048839	BP	inner ear development	0.101149		GO:0070206	BP	protein trimerization	0.00151301		GO:0006880	BP	intracellular sequestering of iron ion	0.179575		GO:0003674	MF	molecular_function	0.00480849		GO:0003674	MF	molecular_function	0.00095144
GO:0030029	BP	actin filament-based process	0.0108606		GO:0030154	BP	cell differentiation	0.0811383												GO:0009719	BP	response to endogenous stimulus	0.146868		GO:0030856	BP	regulation of epithelial cell differentiation	0.101246		GO:0030193	BP	regulation of blood coagulation	0.00151301		GO:0016507	CC	mitochondrial fatty acid beta-oxidation multienzyme complex	0.181499		GO:0045597	BP	positive regulation of cell differentiation	0.00483027		GO:0071560	BP	cellular response to transforming growth factor beta stimulus	0.00101331
GO:0044085	BP	cellular component biogenesis	0.0114349		GO:0071840	BP	cellular component organization or biogenesis	0.0845194												GO:0044243	BP	multicellular organismal catabolic process	0.15495		GO:2000026	BP	regulation of multicellular organismal development	0.101884		GO:1900046	BP	regulation of hemostasis	0.00151301		GO:0016509	MF	long-chain-3-hydroxyacyl-CoA dehydrogenase activity	0.181499		GO:0010634	BP	positive regulation of epithelial cell migration	0.00483027		GO:2000021	BP	regulation of ion homeostasis	0.00103957
GO:0030018	CC	Z disc	0.0116376		GO:0051223	BP	regulation of protein transport	0.0861612												GO:0045087	BP	innate immune response	0.155428		GO:0010632	BP	regulation of epithelial cell migration	0.101884		GO:1901135	BP	carbohydrate derivative metabolic process	0.00151301		GO:0036125	CC	fatty acid beta-oxidation multienzyme complex	0.181499		GO:2000147	BP	positive regulation of cell motility	0.00488527		GO:2000116	BP	regulation of cysteine-type endopeptidase activity	0.00104152
GO:0007010	BP	cytoskeleton organization	0.0119078		GO:0023051	BP	regulation of signaling	0.0863752												GO:0005178	MF	integrin binding	0.160177		GO:2000696	BP	regulation of epithelial cell differentiation involved in kidney development	0.101884		GO:0050801	BP	ion homeostasis	0.00158146		GO:0004459	MF	L-lactate dehydrogenase activity	0.18261		GO:0071396	BP	cellular response to lipid	0.00490313		GO:0048729	BP	tissue morphogenesis	0.00104418
GO:0006091	BP	generation of precursor metabolites and energy	0.0119622		GO:2000404	BP	regulation of T cell migration	0.087246												GO:0044431	CC	Golgi apparatus part	0.163206		GO:0007189	BP	adenylate cyclase-activating G-protein coupled receptor signaling pathway	0.102041		GO:0019216	BP	regulation of lipid metabolic process	0.00162509		GO:0009653	BP	anatomical structure morphogenesis	0.183221		GO:1900407	BP	regulation of cellular response to oxidative stress	0.00490313		GO:0051272	BP	positive regulation of cellular component movement	0.00106191
GO:0044433	CC	cytoplasmic vesicle part	0.0122031		GO:0010934	BP	macrophage cytokine production	0.0880729												GO:0070011	MF	peptidase activity, acting on L-amino acid peptides	0.163562		GO:0001568	BP	blood vessel development	0.102041		GO:0003674	MF	molecular_function	0.00169009		GO:0005604	CC	basement membrane	0.183251		GO:0023056	BP	positive regulation of signaling	0.00490313		GO:0071559	BP	response to transforming growth factor beta stimulus	0.00113743
GO:0009725	BP	response to hormone stimulus	0.0122031		GO:0001944	BP	vasculature development	0.0896016												GO:0005783	CC	endoplasmic reticulum	0.165986		GO:0005125	MF	cytokine activity	0.102041		GO:0050865	BP	regulation of cell activation	0.00171635		GO:0019724	BP	B cell mediated immunity	0.183251		GO:0019320	BP	hexose catabolic process	0.00498207		GO:0061448	BP	connective tissue development	0.00113743
GO:0043229	CC	intracellular organelle	0.012261		GO:0070542	BP	response to fatty acid	0.0899993												GO:0001570	BP	vasculogenesis	0.167532		GO:0044449	CC	contractile fiber part	0.103172		GO:0031983	CC	vesicle lumen	0.00174007		GO:0004252	MF	serine-type endopeptidase activity	0.183829		GO:0048468	BP	cell development	0.00525498		GO:0097285	BP	cell-type specific apoptotic process	0.00114087
GO:0001525	BP	angiogenesis	0.012261		GO:0006629	BP	lipid metabolic process	0.0899993												GO:1901700	BP	response to oxygen-containing compound	0.167624		GO:0002688	BP	regulation of leukocyte chemotaxis	0.104504		GO:0060205	CC	cytoplasmic membrane-bounded vesicle lumen	0.00174007		GO:0031253	CC	cell projection membrane	0.183829		GO:0045580	BP	regulation of T cell differentiation	0.00533471		GO:0051093	BP	negative regulation of developmental process	0.0011623
GO:0006596	BP	polyamine biosynthetic process	0.0127971		GO:0008017	MF	microtubule binding	0.0919738												GO:0060291	BP	long-term synaptic potentiation	0.167624		GO:0046898	BP	response to cycloheximide	0.104504		GO:0001819	BP	positive regulation of cytokine production	0.00179127		GO:0051716	BP	cellular response to stimulus	0.185142		GO:0050839	MF	cell adhesion molecule binding	0.00536771		GO:0032101	BP	regulation of response to external stimulus	0.0011811
GO:0009309	BP	amine biosynthetic process	0.0127971		GO:0010646	BP	regulation of cell communication	0.0919738												GO:0071108	BP	protein K48-linked deubiquitination	0.170823		GO:0006874	BP	cellular calcium ion homeostasis	0.104812		GO:0050795	BP	regulation of behavior	0.00187712		GO:0032693	BP	negative regulation of interleukin-10 production	0.186454		GO:0010647	BP	positive regulation of cell communication	0.00536771		GO:0042981	BP	regulation of apoptotic process	0.00124068
GO:0042401	BP	cellular biogenic amine biosynthetic process	0.0127971		GO:1901342	BP	regulation of vasculature development	0.0948612												GO:0045926	BP	negative regulation of growth	0.170823		GO:0060348	BP	bone development	0.10512		GO:0012501	BP	programmed cell death	0.00190995		GO:0003680	MF	AT DNA binding	0.188787		GO:0051241	BP	negative regulation of multicellular organismal process	0.00540744		GO:0005201	MF	extracellular matrix structural constituent	0.00124993
GO:0033993	BP	response to lipid	0.0137564		GO:0065009	BP	regulation of molecular function	0.0948612												GO:0072608	BP	interleukin-10 secretion	0.173217		GO:0071407	BP	cellular response to organic cyclic compound	0.10512		GO:0071855	MF	neuropeptide receptor binding	0.00190995		GO:0043383	BP	negative T cell selection	0.188787		GO:0031175	BP	neuron projection development	0.00540744		GO:0072503	BP	cellular divalent inorganic cation homeostasis	0.00127783
GO:0005789	CC	endoplasmic reticulum membrane	0.0144835		GO:0032403	MF	protein complex binding	0.0955252												GO:0008083	MF	growth factor activity	0.173217		GO:0022008	BP	neurogenesis	0.105392		GO:0048858	BP	cell projection morphogenesis	0.00192169		GO:0045060	BP	negative thymic T cell selection	0.188787		GO:0008406	BP	gonad development	0.00540744		GO:0007568	BP	aging	0.00134183
GO:0044087	BP	regulation of cellular component biogenesis	0.0146797		GO:0050542	MF	icosanoid binding	0.0955252												GO:0051090	BP	regulation of sequence-specific DNA binding transcription factor activity	0.173982		GO:0004721	MF	phosphoprotein phosphatase activity	0.105605		GO:0050729	BP	positive regulation of inflammatory response	0.00193621		GO:0000323	CC	lytic vacuole	0.188787		GO:0004888	MF	transmembrane signaling receptor activity	0.00558096		GO:0006811	BP	ion transport	0.00137032
GO:0061564	BP	axon development	0.0149621		GO:0050543	MF	icosatetraenoic acid binding	0.0955252												GO:0045667	BP	regulation of osteoblast differentiation	0.175817		GO:0006950	BP	response to stress	0.105605		GO:0008219	BP	cell death	0.00200485		GO:0005764	CC	lysosome	0.188787		GO:0006812	BP	cation transport	0.00559461		GO:0004871	MF	signal transducer activity	0.00137032
GO:0090288	BP	negative regulation of cellular response to growth factor stimulus	0.0149621		GO:0050544	MF	arachidonic acid binding	0.0955252												GO:0070664	BP	negative regulation of leukocyte proliferation	0.17625		GO:0006809	BP	nitric oxide biosynthetic process	0.10721		GO:0007565	BP	female pregnancy	0.00200524		GO:0060400	BP	negative regulation of growth hormone receptor signaling pathway	0.188787		GO:0001952	BP	regulation of cell-matrix adhesion	0.00588779		GO:0060089	MF	molecular transducer activity	0.00137032
GO:0005912	CC	adherens junction	0.0150655		GO:1901567	MF	fatty acid derivative binding	0.0955252												GO:0050778	BP	positive regulation of immune response	0.178564		GO:0040013	BP	negative regulation of locomotion	0.110878		GO:0010740	BP	positive regulation of intracellular protein kinase cascade	0.00202251		GO:0060759	BP	regulation of response to cytokine stimulus	0.188787		GO:0001932	BP	regulation of protein phosphorylation	0.00588779		GO:0048754	BP	branching morphogenesis of an epithelial tube	0.00145287
GO:0001701	BP	in utero embryonic development	0.0152933		GO:0005041	MF	low-density lipoprotein receptor activity	0.0955252												GO:0042481	BP	regulation of odontogenesis	0.179497		GO:0009991	BP	response to extracellular stimulus	0.110878		GO:0016265	BP	death	0.0020355		GO:0050708	BP	regulation of protein secretion	0.188787		GO:0044724	BP	single-organism carbohydrate catabolic process	0.00594692		GO:0007204	BP	elevation of cytosolic calcium ion concentration	0.00147158
GO:0007409	BP	axonogenesis	0.0152933		GO:0030155	BP	regulation of cell adhesion	0.0955252												GO:0009164	BP	nucleoside catabolic process	0.179497		GO:0043583	BP	ear development	0.113167		GO:0015893	BP	drug transport	0.00224607		GO:0035743	BP	CD4-positive, alpha-beta T cell cytokine production	0.188787		GO:0050715	BP	positive regulation of cytokine secretion	0.00615061		GO:0072507	BP	divalent inorganic cation homeostasis	0.00147158
GO:0055080	BP	cation homeostasis	0.0153476		GO:0043405	BP	regulation of MAP kinase activity	0.0955252												GO:0050840	MF	extracellular matrix binding	0.179497		GO:0003170	BP	heart valve development	0.113789		GO:0042325	BP	regulation of phosphorylation	0.0023092		GO:0035745	BP	T-helper 2 cell cytokine production	0.188787		GO:0001944	BP	vasculature development	0.00615061		GO:0002274	BP	myeloid leukocyte activation	0.00147158
GO:0007173	BP	epidermal growth factor receptor signaling pathway	0.0159808		GO:0061082	BP	myeloid leukocyte cytokine production	0.096315												GO:0006464	BP	cellular protein modification process	0.189296		GO:0001775	BP	cell activation	0.115266		GO:0001102	MF	RNA polymerase II activating transcription factor binding	0.00241696		GO:2000551	BP	regulation of T-helper 2 cell cytokine production	0.188787		GO:0045321	BP	leukocyte activation	0.00615061		GO:0050776	BP	regulation of immune response	0.00147158
GO:0030863	CC	cortical cytoskeleton	0.0159908		GO:0030135	CC	coated vesicle	0.096315												GO:0036211	BP	protein modification process	0.189296		GO:0055065	BP	metal ion homeostasis	0.116166		GO:0008283	BP	cell proliferation	0.00242774		GO:2000553	BP	positive regulation of T-helper 2 cell cytokine production	0.188787		GO:0001775	BP	cell activation	0.00615061		GO:0030855	BP	epithelial cell differentiation	0.00153607
GO:0050801	BP	ion homeostasis	0.0159908		GO:0071398	BP	cellular response to fatty acid	0.097228												GO:0001525	BP	angiogenesis	0.19344		GO:0007167	BP	enzyme linked receptor protein signaling pathway	0.117115		GO:0032990	BP	cell part morphogenesis	0.00243079		GO:0019899	MF	enzyme binding	0.188787		GO:0022414	BP	reproductive process	0.00615061		GO:0071621	BP	granulocyte chemotaxis	0.00174507
GO:0050431	MF	transforming growth factor beta binding	0.0159908		GO:0071280	BP	cellular response to copper ion	0.100375																	GO:0006464	BP	cellular protein modification process	0.117115		GO:0014070	BP	response to organic cyclic compound	0.00247657		GO:0060907	BP	positive regulation of macrophage cytokine production	0.189054		GO:0046365	BP	monosaccharide catabolic process	0.00623717		GO:0007610	BP	behavior	0.00174507
GO:0048523	BP	negative regulation of cellular process	0.0161554		GO:0035329	BP	hippo signaling cascade	0.106512																	GO:0036211	BP	protein modification process	0.117115		GO:0006915	BP	apoptotic process	0.00250994		GO:0002702	BP	positive regulation of production of molecular mediator of immune response	0.189197		GO:0007162	BP	negative regulation of cell adhesion	0.00623717		GO:0051234	BP	establishment of localization	0.00183259
GO:0042175	CC	nuclear outer membrane-endoplasmic reticulum membrane network	0.0162771		GO:1901137	BP	carbohydrate derivative biosynthetic process	0.106718																	GO:0071941	BP	nitrogen cycle metabolic process	0.117939		GO:0006636	BP	unsaturated fatty acid biosynthetic process	0.00264283		GO:2000401	BP	regulation of lymphocyte migration	0.189197		GO:0002684	BP	positive regulation of immune system process	0.00624076		GO:0065009	BP	regulation of molecular function	0.00187811
GO:0006909	BP	phagocytosis	0.016304		GO:0036094	MF	small molecule binding	0.107585																	GO:0071396	BP	cellular response to lipid	0.117939		GO:0043405	BP	regulation of MAP kinase activity	0.00264283		GO:0008202	BP	steroid metabolic process	0.189197		GO:0018108	BP	peptidyl-tyrosine phosphorylation	0.00632392		GO:0040013	BP	negative regulation of locomotion	0.00190911
GO:0042981	BP	regulation of apoptotic process	0.0163727		GO:0002040	BP	sprouting angiogenesis	0.107585																	GO:0070851	MF	growth factor receptor binding	0.119372		GO:0042981	BP	regulation of apoptotic process	0.00264283		GO:0001990	BP	regulation of systemic arterial blood pressure by hormone	0.189197		GO:0050868	BP	negative regulation of T cell activation	0.00638898		GO:0048585	BP	negative regulation of response to stimulus	0.00195855
GO:0019725	BP	cellular homeostasis	0.0164674		GO:0048869	BP	cellular developmental process	0.109546																	GO:0001696	BP	gastric acid secretion	0.1205		GO:0050840	MF	extracellular matrix binding	0.00264283		GO:0002367	BP	cytokine production involved in immune response	0.191718		GO:0045137	BP	development of primary sexual characteristics	0.00642561		GO:0035150	BP	regulation of tube size	0.00202733
GO:0048027	MF	mRNA 5'-UTR binding	0.0171473		GO:0015850	BP	organic hydroxy compound transport	0.111182																	GO:0070294	BP	renal sodium ion absorption	0.120671		GO:0044765	BP	single-organism transport	0.00272244		GO:0016337	BP	cell-cell adhesion	0.191718		GO:0016052	BP	carbohydrate catabolic process	0.00645365		GO:0050880	BP	regulation of blood vessel size	0.00202733
GO:0015980	BP	energy derivation by oxidation of organic compounds	0.0171473		GO:0051649	BP	establishment of localization in cell	0.111458																	GO:0065009	BP	regulation of molecular function	0.121616		GO:0050679	BP	positive regulation of epithelial cell proliferation	0.00280258		GO:0032496	BP	response to lipopolysaccharide	0.191718		GO:0015849	BP	organic acid transport	0.00653857		GO:0005581	CC	collagen	0.00211122
GO:0001948	MF	glycoprotein binding	0.0171473		GO:0032508	BP	DNA duplex unwinding	0.112089																	GO:0022408	BP	negative regulation of cell-cell adhesion	0.121616		GO:1901698	BP	response to nitrogen compound	0.00283995		GO:0060689	BP	cell differentiation involved in salivary gland development	0.191718		GO:0046942	BP	carboxylic acid transport	0.00653857		GO:0045121	CC	membrane raft	0.00230325
GO:0030216	BP	keratinocyte differentiation	0.0171473		GO:0044433	CC	cytoplasmic vesicle part	0.112089																	GO:0055080	BP	cation homeostasis	0.122251		GO:0032787	BP	monocarboxylic acid metabolic process	0.00287907		GO:0060690	BP	epithelial cell differentiation involved in salivary gland development	0.191718		GO:0097305	BP	response to alcohol	0.00658344		GO:0016310	BP	phosphorylation	0.00258213
GO:0048667	BP	cell morphogenesis involved in neuron differentiation	0.0174512		GO:0031347	BP	regulation of defense response	0.11586																	GO:0007568	BP	aging	0.123273		GO:0005540	MF	hyaluronic acid binding	0.0029833		GO:0050794	BP	regulation of cellular process	0.192136		GO:0051050	BP	positive regulation of transport	0.00673674		GO:0019725	BP	cellular homeostasis	0.0026348
GO:0034330	BP	cell junction organization	0.0178014		GO:0010942	BP	positive regulation of cell death	0.116028																	GO:0060397	BP	JAK-STAT cascade involved in growth hormone signaling pathway	0.123854		GO:0050818	BP	regulation of coagulation	0.0029833		GO:0046915	MF	transition metal ion transmembrane transporter activity	0.194024		GO:0001934	BP	positive regulation of protein phosphorylation	0.006744		GO:0023056	BP	positive regulation of signaling	0.002649
GO:0044702	BP	single organism reproductive process	0.0179117		GO:0097006	BP	regulation of plasma lipoprotein particle levels	0.117149																	GO:0044255	BP	cellular lipid metabolic process	0.123854		GO:0007423	BP	sensory organ development	0.0029833		GO:0008157	MF	protein phosphatase 1 binding	0.19629		GO:0034109	BP	homotypic cell-cell adhesion	0.006744		GO:0044093	BP	positive regulation of molecular function	0.002649
GO:0051493	BP	regulation of cytoskeleton organization	0.0179117		GO:2001235	BP	positive regulation of apoptotic signaling pathway	0.118486																	GO:0044212	MF	transcription regulatory region DNA binding	0.123854		GO:0043410	BP	positive regulation of MAPK cascade	0.00302789		GO:0044431	CC	Golgi apparatus part	0.19629		GO:0050714	BP	positive regulation of protein secretion	0.00718719		GO:0045321	BP	leukocyte activation	0.00264997
GO:0038127	BP	ERBB signaling pathway	0.0179885		GO:0051094	BP	positive regulation of developmental process	0.120794																	GO:0046717	BP	acid secretion	0.12398		GO:0010647	BP	positive regulation of cell communication	0.00309752		GO:0042803	MF	protein homodimerization activity	0.19629		GO:0018212	BP	peptidyl-tyrosine modification	0.00722567		GO:0036293	BP	response to decreased oxygen levels	0.00264997
GO:0031090	CC	organelle membrane	0.0181568		GO:0010884	BP	positive regulation of lipid storage	0.120794																	GO:0042471	BP	ear morphogenesis	0.127727		GO:0070062	CC	extracellular vesicular exosome	0.00309752		GO:0005794	CC	Golgi apparatus	0.196643		GO:0097367	MF	carbohydrate derivative binding	0.00726412		GO:0050867	BP	positive regulation of cell activation	0.00269073
GO:0003007	BP	heart morphogenesis	0.0181568		GO:0001968	MF	fibronectin binding	0.120794																	GO:0032105	BP	negative regulation of response to extracellular stimulus	0.129077		GO:0040008	BP	regulation of growth	0.00312312		GO:0006952	BP	defense response	0.196643		GO:0080134	BP	regulation of response to stress	0.00731343		GO:0034097	BP	response to cytokine stimulus	0.00280993
GO:0006417	BP	regulation of translation	0.0182838		GO:0000003	BP	reproduction	0.122658																	GO:0032108	BP	negative regulation of response to nutrient levels	0.129077		GO:0052547	BP	regulation of peptidase activity	0.0031781		GO:0002741	BP	positive regulation of cytokine secretion involved in immune response	0.197171		GO:0001568	BP	blood vessel development	0.00732597		GO:0007179	BP	transforming growth factor beta receptor signaling pathway	0.00288664
GO:0006897	BP	endocytosis	0.0197445		GO:0031252	CC	cell leading edge	0.123154																	GO:0030155	BP	regulation of cell adhesion	0.131688		GO:0010466	BP	negative regulation of peptidase activity	0.00318934							GO:0030097	BP	hemopoiesis	0.00751021		GO:0006810	BP	transport	0.00292342
GO:0005488	MF	binding	0.0200728		GO:0043542	BP	endothelial cell migration	0.123976																	GO:0048878	BP	chemical homeostasis	0.131688		GO:0001664	MF	G-protein coupled receptor binding	0.0033049							GO:0010035	BP	response to inorganic substance	0.00751021		GO:0010647	BP	positive regulation of cell communication	0.00292342
GO:0002429	BP	immune response-activating cell surface receptor signaling pathway	0.0203181		GO:0030593	BP	neutrophil chemotaxis	0.123976																	GO:0070301	BP	cellular response to hydrogen peroxide	0.13334		GO:0019370	BP	leukotriene biosynthetic process	0.00334298							GO:0042325	BP	regulation of phosphorylation	0.0075751		GO:0003014	BP	renal system process	0.00295296
GO:1901700	BP	response to oxygen-containing compound	0.0212119		GO:0048468	BP	cell development	0.124578																	GO:0032274	BP	gonadotropin secretion	0.135221		GO:0061082	BP	myeloid leukocyte cytokine production	0.0033615							GO:0001938	BP	positive regulation of endothelial cell proliferation	0.00765654		GO:0055082	BP	cellular chemical homeostasis	0.00296429
GO:0010608	BP	posttranscriptional regulation of gene expression	0.0215469		GO:0016462	MF	pyrophosphatase activity	0.124578																	GO:0046546	BP	development of primary male sexual characteristics	0.135221		GO:0032103	BP	positive regulation of response to external stimulus	0.00337025							GO:0030001	BP	metal ion transport	0.00789034		GO:0007423	BP	sensory organ development	0.00309434
GO:0061061	BP	muscle structure development	0.02262		GO:0002576	BP	platelet degranulation	0.12702																	GO:0060900	BP	embryonic camera-type eye formation	0.135221		GO:0002009	BP	morphogenesis of an epithelium	0.00339021							GO:0044708	BP	single-organism behavior	0.00791296		GO:0005604	CC	basement membrane	0.00329176
GO:0031674	CC	I band	0.0230151		GO:0002688	BP	regulation of leukocyte chemotaxis	0.12702																	GO:0008202	BP	steroid metabolic process	0.135221		GO:0002828	BP	regulation of type 2 immune response	0.00339845							GO:0012501	BP	programmed cell death	0.00791296		GO:0032403	MF	protein complex binding	0.00351139
GO:0060429	BP	epithelium development	0.0230345		GO:0051705	BP	multi-organism behavior	0.127532																	GO:0042472	BP	inner ear morphogenesis	0.135236		GO:0031252	CC	cell leading edge	0.00360406							GO:0006942	BP	regulation of striated muscle contraction	0.00823961		GO:0008201	MF	heparin binding	0.0035865
GO:0030414	MF	peptidase inhibitor activity	0.0231052		GO:0045334	CC	clathrin-coated endocytic vesicle	0.128648																	GO:0006820	BP	anion transport	0.141649		GO:1901681	MF	sulfur compound binding	0.00363013							GO:0009987	BP	cellular process	0.00823961		GO:0097305	BP	response to alcohol	0.0035865
GO:0043067	BP	regulation of programmed cell death	0.0231052		GO:0043065	BP	positive regulation of apoptotic process	0.128648																	GO:0048522	BP	positive regulation of cellular process	0.141649		GO:0042063	BP	gliogenesis	0.00384031							GO:0006915	BP	apoptotic process	0.00823961		GO:0097006	BP	regulation of plasma lipoprotein particle levels	0.0035865
GO:0005178	MF	integrin binding	0.0231052		GO:0016818	MF	hydrolase activity, acting on acid anhydrides, in phosphorus-containing anhydrides	0.12877																	GO:0048598	BP	embryonic morphogenesis	0.152559		GO:0000165	BP	MAPK cascade	0.00393026							GO:0032276	BP	regulation of gonadotropin secretion	0.00823961		GO:0051345	BP	positive regulation of hydrolase activity	0.0035865
GO:0002376	BP	immune system process	0.0231052		GO:0005884	CC	actin filament	0.130175																	GO:0006873	BP	cellular ion homeostasis	0.152666		GO:0009967	BP	positive regulation of signal transduction	0.00405492							GO:0009991	BP	response to extracellular stimulus	0.00831336		GO:0042592	BP	homeostatic process	0.0035865
GO:0090287	BP	regulation of cellular response to growth factor stimulus	0.0234194		GO:0009966	BP	regulation of signal transduction	0.131755																	GO:0008285	BP	negative regulation of cell proliferation	0.152666		GO:0006865	BP	amino acid transport	0.00405492							GO:0002697	BP	regulation of immune effector process	0.00837203		GO:0050790	BP	regulation of catalytic activity	0.00359929
GO:0030855	BP	epithelial cell differentiation	0.0234908		GO:0005905	CC	coated pit	0.134636																	GO:0019904	MF	protein domain specific binding	0.152666		GO:0061564	BP	axon development	0.00427794							GO:0010942	BP	positive regulation of cell death	0.00843251		GO:0044765	BP	single-organism transport	0.00360528
GO:0060485	BP	mesenchyme development	0.0247985		GO:0090303	BP	positive regulation of wound healing	0.134788																	GO:0006469	BP	negative regulation of protein kinase activity	0.153065		GO:0010817	BP	regulation of hormone levels	0.00430136							GO:0014706	BP	striated muscle tissue development	0.00850568		GO:0043085	BP	positive regulation of catalytic activity	0.00360528
GO:0031333	BP	negative regulation of protein complex assembly	0.0256644		GO:0016817	MF	hydrolase activity, acting on acid anhydrides	0.135498																	GO:0006470	BP	protein dephosphorylation	0.153745		GO:0007409	BP	axonogenesis	0.00432526							GO:0086005	BP	regulation of ventricular cardiac muscle cell action potential	0.00863875		GO:0060485	BP	mesenchyme development	0.0036197
GO:0032989	BP	cellular component morphogenesis	0.0257968		GO:0007166	BP	cell surface receptor signaling pathway	0.136502																	GO:0000975	MF	regulatory region DNA binding	0.153745		GO:0072330	BP	monocarboxylic acid biosynthetic process	0.00442556							GO:0042981	BP	regulation of apoptotic process	0.00868664		GO:0007229	BP	integrin-mediated signaling pathway	0.00383497
GO:0072358	BP	cardiovascular system development	0.0264416		GO:0044446	CC	intracellular organelle part	0.141203																	GO:0001067	MF	regulatory region nucleic acid binding	0.153745		GO:0023056	BP	positive regulation of signaling	0.00442556							GO:0045785	BP	positive regulation of cell adhesion	0.00877144		GO:0022617	BP	extracellular matrix disassembly	0.00409071
GO:0072359	BP	circulatory system development	0.0264416		GO:0046903	BP	secretion	0.143965																	GO:0060986	BP	endocrine hormone secretion	0.154297		GO:0043230	CC	extracellular organelle	0.00447358							GO:0001508	BP	regulation of action potential	0.00877144		GO:0030593	BP	neutrophil chemotaxis	0.00409909
GO:0006950	BP	response to stress	0.02662		GO:0030136	CC	clathrin-coated vesicle	0.14434																	GO:0061035	BP	regulation of cartilage development	0.154443		GO:0065010	CC	extracellular membrane-bounded organelle	0.00447358							GO:0006026	BP	aminoglycan catabolic process	0.00877845		GO:0016525	BP	negative regulation of angiogenesis	0.0041171
GO:0048869	BP	cellular developmental process	0.02662		GO:0072676	BP	lymphocyte migration	0.144672																	GO:0008009	MF	chemokine activity	0.155254		GO:0006509	BP	membrane protein ectodomain proteolysis	0.00456132							GO:0070851	MF	growth factor receptor binding	0.00909051		GO:0001501	BP	skeletal system development	0.00415005
GO:0008219	BP	cell death	0.02662		GO:0032392	BP	DNA geometric change	0.146847																	GO:0048568	BP	embryonic organ development	0.155254		GO:0001837	BP	epithelial to mesenchymal transition	0.00507911							GO:0042542	BP	response to hydrogen peroxide	0.00930626		GO:0001935	BP	endothelial cell proliferation	0.0041834
GO:0004571	MF	mannosyl-oligosaccharide 1,2-alpha-mannosidase activity	0.0268923		GO:0043068	BP	positive regulation of programmed cell death	0.146902																	GO:0034097	BP	response to cytokine stimulus	0.155254		GO:0002684	BP	positive regulation of immune system process	0.00535055							GO:0019915	BP	lipid storage	0.0095342		GO:0055074	BP	calcium ion homeostasis	0.00421546
GO:0008064	BP	regulation of actin polymerization or depolymerization	0.0268966		GO:0032872	BP	regulation of stress-activated MAPK cascade	0.148241																	GO:0045428	BP	regulation of nitric oxide biosynthetic process	0.155254		GO:0001503	BP	ossification	0.00538047							GO:0044057	BP	regulation of system process	0.00963105		GO:0006874	BP	cellular calcium ion homeostasis	0.00421546
GO:2001046	BP	positive regulation of integrin-mediated signaling pathway	0.0269368		GO:0035634	BP	response to stilbenoid	0.152197																	GO:0042541	BP	hemoglobin biosynthetic process	0.155254		GO:0008347	BP	glial cell migration	0.00538047							GO:0050854	BP	regulation of antigen receptor-mediated signaling pathway	0.00963105		GO:0010563	BP	negative regulation of phosphorus metabolic process	0.00421546
GO:0005925	CC	focal adhesion	0.027244		GO:0051174	BP	regulation of phosphorus metabolic process	0.152197																	GO:0060429	BP	epithelium development	0.155254		GO:0005488	MF	binding	0.00544374							GO:0055065	BP	metal ion homeostasis	0.0096971		GO:0045936	BP	negative regulation of phosphate metabolic process	0.00421546
GO:1900221	BP	regulation of beta-amyloid clearance	0.027244		GO:0007010	BP	cytoskeleton organization	0.153887																	GO:0006821	BP	chloride transport	0.161209		GO:0016023	CC	cytoplasmic membrane-bounded vesicle	0.00545234							GO:0010562	BP	positive regulation of phosphorus metabolic process	0.0097893		GO:0032225	BP	regulation of synaptic transmission, dopaminergic	0.00422989
GO:1900222	BP	negative regulation of beta-amyloid clearance	0.027244		GO:0021537	BP	telencephalon development	0.155476																	GO:0044459	CC	plasma membrane part	0.161209		GO:0050776	BP	regulation of immune response	0.00579174							GO:0045937	BP	positive regulation of phosphate metabolic process	0.0097893		GO:0043691	BP	reverse cholesterol transport	0.00443324
GO:0016265	BP	death	0.027244		GO:0001655	BP	urogenital system development	0.155476																	GO:0003197	BP	endocardial cushion development	0.163575		GO:0070848	BP	response to growth factor stimulus	0.00590912							GO:0090036	BP	regulation of protein kinase C signaling cascade	0.00982782		GO:0006796	BP	phosphate-containing compound metabolic process	0.00443605
GO:0002478	BP	antigen processing and presentation of exogenous peptide antigen	0.0272443		GO:0072358	BP	cardiovascular system development	0.155476																	GO:0044057	BP	regulation of system process	0.163743		GO:0022414	BP	reproductive process	0.00591508							GO:0042327	BP	positive regulation of phosphorylation	0.00991968		GO:0070372	BP	regulation of ERK1 and ERK2 cascade	0.00443605
GO:0048738	BP	cardiac muscle tissue development	0.0273024		GO:0072359	BP	circulatory system development	0.155476																	GO:0046879	BP	hormone secretion	0.164147		GO:0071622	BP	regulation of granulocyte chemotaxis	0.00600956							GO:0001935	BP	endothelial cell proliferation	0.00991968		GO:0010648	BP	negative regulation of cell communication	0.00443605
GO:0030055	CC	cell-substrate junction	0.0273024		GO:0016459	CC	myosin complex	0.155476																	GO:1902230	BP	negative regulation of intrinsic apoptotic signaling pathway in response to DNA damage	0.165338		GO:0033559	BP	unsaturated fatty acid metabolic process	0.00602186							GO:0044765	BP	single-organism transport	0.00991968		GO:0051338	BP	regulation of transferase activity	0.00453123
GO:0055065	BP	metal ion homeostasis	0.0273024		GO:0060065	BP	uterus development	0.155476																	GO:0008585	BP	female gonad development	0.166997		GO:0005583	CC	fibrillar collagen	0.00633528							GO:0002027	BP	regulation of heart rate	0.00996876		GO:0031399	BP	regulation of protein modification process	0.0045319
GO:0006112	BP	energy reserve metabolic process	0.0286815		GO:0051604	BP	protein maturation	0.155476																	GO:0007423	BP	sensory organ development	0.167093		GO:0005509	MF	calcium ion binding	0.00645905							GO:0051146	BP	striated muscle cell differentiation	0.00996876		GO:0007399	BP	nervous system development	0.00454481
GO:0030198	BP	extracellular matrix organization	0.0288784		GO:0070302	BP	regulation of stress-activated protein kinase signaling cascade	0.155476																	GO:0002685	BP	regulation of leukocyte migration	0.16787		GO:0008201	MF	heparin binding	0.00649887							GO:0006873	BP	cellular ion homeostasis	0.010509		GO:0002690	BP	positive regulation of leukocyte chemotaxis	0.00456946
GO:0043062	BP	extracellular structure organization	0.0288784		GO:0032940	BP	secretion by cell	0.155476																	GO:0008207	BP	C21-steroid hormone metabolic process	0.16787		GO:0009987	BP	cellular process	0.00670204							GO:0006793	BP	phosphorus metabolic process	0.010541		GO:0001934	BP	positive regulation of protein phosphorylation	0.00460438
GO:0034622	BP	cellular macromolecular complex assembly	0.0289151		GO:0000187	BP	activation of MAPK activity	0.158683																	GO:0008150	BP	biological_process	0.16787		GO:0048878	BP	chemical homeostasis	0.00690179							GO:0016491	MF	oxidoreductase activity	0.0106699		GO:1901615	BP	organic hydroxy compound metabolic process	0.00466419
GO:0048585	BP	negative regulation of response to stimulus	0.0290718		GO:0033197	BP	response to vitamin E	0.159434																	GO:0008584	BP	male gonad development	0.168216		GO:0043085	BP	positive regulation of catalytic activity	0.00725575							GO:0060675	BP	ureteric bud morphogenesis	0.0107633		GO:0031410	CC	cytoplasmic vesicle	0.00466944
GO:0030832	BP	regulation of actin filament length	0.0294681		GO:0070201	BP	regulation of establishment of protein localization	0.159434																	GO:0046903	BP	secretion	0.169577		GO:0071495	BP	cellular response to endogenous stimulus	0.00733153							GO:0050663	BP	cytokine secretion	0.0107633		GO:0048659	BP	smooth muscle cell proliferation	0.00466944
GO:0001077	MF	RNA polymerase II core promoter proximal region sequence-specific DNA binding transcription factor activity involved in positive regulation of transcription	0.0310984		GO:0030198	BP	extracellular matrix organization	0.159434																	GO:0032989	BP	cellular component morphogenesis	0.169577		GO:0031410	CC	cytoplasmic vesicle	0.00736658							GO:0040013	BP	negative regulation of locomotion	0.0108148		GO:1902107	BP	positive regulation of leukocyte differentiation	0.00466944
GO:0007167	BP	enzyme linked receptor protein signaling pathway	0.0316676		GO:0043062	BP	extracellular structure organization	0.159434																	GO:0060973	BP	cell migration involved in heart development	0.169808		GO:0048521	BP	negative regulation of behavior	0.00739953							GO:0070482	BP	response to oxygen levels	0.0108945		GO:0060537	BP	muscle tissue development	0.00471764
GO:0005773	CC	vacuole	0.0316676		GO:0045859	BP	regulation of protein kinase activity	0.159881																	GO:0072503	BP	cellular divalent inorganic cation homeostasis	0.169819		GO:0050920	BP	regulation of chemotaxis	0.00744815							GO:0019430	BP	removal of superoxide radicals	0.0108945		GO:0006793	BP	phosphorus metabolic process	0.00471764
GO:0000323	CC	lytic vacuole	0.0316676		GO:0002313	BP	mature B cell differentiation involved in immune response	0.162376																	GO:0050793	BP	regulation of developmental process	0.170834		GO:0019932	BP	second-messenger-mediated signaling	0.00751085							GO:0071451	BP	cellular response to superoxide	0.0108945		GO:0007178	BP	transmembrane receptor protein serine/threonine kinase signaling pathway	0.0047821
GO:0005764	CC	lysosome	0.0316676		GO:0060324	BP	face development	0.162611																	GO:2001021	BP	negative regulation of response to DNA damage stimulus	0.171506		GO:0006873	BP	cellular ion homeostasis	0.007545							GO:0046881	BP	positive regulation of follicle-stimulating hormone secretion	0.0112031		GO:0042327	BP	positive regulation of phosphorylation	0.00483018
GO:0019884	BP	antigen processing and presentation of exogenous antigen	0.0317038		GO:0002687	BP	positive regulation of leukocyte migration	0.162611																	GO:0035264	BP	multicellular organism growth	0.175152		GO:0006810	BP	transport	0.00797989							GO:0046660	BP	female sex differentiation	0.0114027		GO:0001666	BP	response to hypoxia	0.00483018
GO:0005924	CC	cell-substrate adherens junction	0.0321829		GO:0000122	BP	negative regulation of transcription from RNA polymerase II promoter	0.162611																	GO:0008284	BP	positive regulation of cell proliferation	0.175642		GO:0008202	BP	steroid metabolic process	0.00798852							GO:0030054	CC	cell junction	0.011405		GO:0009617	BP	response to bacterium	0.00483018
GO:0022603	BP	regulation of anatomical structure morphogenesis	0.0326934		GO:0001816	BP	cytokine production	0.162611																	GO:0043542	BP	endothelial cell migration	0.176592		GO:0050731	BP	positive regulation of peptidyl-tyrosine phosphorylation	0.00798852							GO:0071402	BP	cellular response to lipoprotein particle stimulus	0.011405		GO:0002696	BP	positive regulation of leukocyte activation	0.00484424
GO:0051248	BP	negative regulation of protein metabolic process	0.0326934		GO:0016485	BP	protein processing	0.163048																	GO:0009914	BP	hormone transport	0.177057		GO:0055065	BP	metal ion homeostasis	0.00798852							GO:0071404	BP	cellular response to low-density lipoprotein particle stimulus	0.011405		GO:0043405	BP	regulation of MAP kinase activity	0.00495181
GO:1901228	BP	positive regulation of transcription from RNA polymerase II promoter involved in heart development	0.0326934		GO:0042742	BP	defense response to bacterium	0.164096																	GO:1901701	BP	cellular response to oxygen-containing compound	0.178168		GO:0055082	BP	cellular chemical homeostasis	0.00820547							GO:0042698	BP	ovulation cycle	0.011405		GO:0001503	BP	ossification	0.00502323
GO:0010646	BP	regulation of cell communication	0.0332436		GO:0097305	BP	response to alcohol	0.1652																	GO:0032649	BP	regulation of interferon-gamma production	0.180209		GO:0051234	BP	establishment of localization	0.00820941							GO:0001666	BP	response to hypoxia	0.011405		GO:0070371	BP	ERK1 and ERK2 cascade	0.00503387
GO:0006935	BP	chemotaxis	0.034656		GO:0031090	CC	organelle membrane	0.168406																	GO:0048608	BP	reproductive structure development	0.181104		GO:0042092	BP	type 2 immune response	0.00853949							GO:0051046	BP	regulation of secretion	0.011405		GO:0006629	BP	lipid metabolic process	0.00511551
GO:0042330	BP	taxis	0.034656		GO:0048589	BP	developmental growth	0.170507																	GO:0009987	BP	cellular process	0.181599		GO:0006690	BP	icosanoid metabolic process	0.00853949							GO:0051049	BP	regulation of transport	0.0114309		GO:0051246	BP	regulation of protein metabolic process	0.00514648
GO:0010648	BP	negative regulation of cell communication	0.0362888		GO:0002684	BP	positive regulation of immune system process	0.17295																	GO:0055082	BP	cellular chemical homeostasis	0.181599		GO:1901568	BP	fatty acid derivative metabolic process	0.00853949							GO:0050708	BP	regulation of protein secretion	0.0115265		GO:0007517	BP	muscle organ development	0.00516364
GO:0006122	BP	mitochondrial electron transport, ubiquinol to cytochrome c	0.0365101		GO:0010941	BP	regulation of cell death	0.17295																	GO:0003253	BP	cardiac neural crest cell migration involved in outflow tract morphogenesis	0.181599		GO:0009893	BP	positive regulation of metabolic process	0.00854258							GO:0043067	BP	regulation of programmed cell death	0.0115265		GO:0019955	MF	cytokine binding	0.00524453
GO:0000902	BP	cell morphogenesis	0.0365101		GO:0002690	BP	positive regulation of leukocyte chemotaxis	0.173447																	GO:0040014	BP	regulation of multicellular organism growth	0.185303		GO:0001763	BP	morphogenesis of a branching structure	0.008613							GO:0009725	BP	response to hormone stimulus	0.0115815		GO:0043549	BP	regulation of kinase activity	0.00531507
GO:0006915	BP	apoptotic process	0.0366222		GO:0055094	BP	response to lipoprotein particle stimulus	0.173462																	GO:0061458	BP	reproductive system development	0.185303		GO:0048407	MF	platelet-derived growth factor binding	0.008613							GO:0022409	BP	positive regulation of cell-cell adhesion	0.011839		GO:2001056	BP	positive regulation of cysteine-type endopeptidase activity	0.00535535
GO:0005578	CC	proteinaceous extracellular matrix	0.0373879		GO:0022603	BP	regulation of anatomical structure morphogenesis	0.173734																	GO:0001701	BP	in utero embryonic development	0.185502		GO:0032275	BP	luteinizing hormone secretion	0.008613							GO:0010883	BP	regulation of lipid storage	0.011839		GO:0006066	BP	alcohol metabolic process	0.0054584
GO:0012501	BP	programmed cell death	0.0384553		GO:0050211	MF	procollagen galactosyltransferase activity	0.174154																	GO:0046882	BP	negative regulation of follicle-stimulating hormone secretion	0.185502		GO:0030203	BP	glycosaminoglycan metabolic process	0.008613							GO:0036293	BP	response to decreased oxygen levels	0.0121616		GO:0061041	BP	regulation of wound healing	0.00564573
GO:1900024	BP	regulation of substrate adhesion-dependent cell spreading	0.0386949		GO:0043005	CC	neuron projection	0.175679																	GO:0060317	BP	cardiac epithelial to mesenchymal transition	0.185502		GO:0061448	BP	connective tissue development	0.0086969							GO:0050808	BP	synapse organization	0.0122102		GO:0019934	BP	cGMP-mediated signaling	0.00583748
GO:0007169	BP	transmembrane receptor protein tyrosine kinase signaling pathway	0.0388279		GO:0051346	BP	negative regulation of hydrolase activity	0.176514																	GO:0000122	BP	negative regulation of transcription from RNA polymerase II promoter	0.185502		GO:0045321	BP	leukocyte activation	0.00877165							GO:0005578	CC	proteinaceous extracellular matrix	0.0123371		GO:0002009	BP	morphogenesis of an epithelium	0.00583881
GO:0048468	BP	cell development	0.0402557		GO:0071902	BP	positive regulation of protein serine/threonine kinase activity	0.17693																	GO:0003674	MF	molecular_function	0.186403		GO:0051953	BP	negative regulation of amine transport	0.00911622							GO:0010742	BP	macrophage derived foam cell differentiation	0.0123371		GO:0031988	CC	membrane-bounded vesicle	0.00603217
GO:0048593	BP	camera-type eye morphogenesis	0.0409986		GO:0015485	MF	cholesterol binding	0.177395																	GO:0043524	BP	negative regulation of neuron apoptotic process	0.18731		GO:0001667	BP	ameboidal cell migration	0.00911622							GO:0090077	BP	foam cell differentiation	0.0123371		GO:1901681	MF	sulfur compound binding	0.00603217
GO:1900026	BP	positive regulation of substrate adhesion-dependent cell spreading	0.0412932		GO:0005172	MF	vascular endothelial growth factor receptor binding	0.177395																	GO:0005148	MF	prolactin receptor binding	0.192516		GO:0046903	BP	secretion	0.00913245							GO:0015837	BP	amine transport	0.0125398		GO:0001936	BP	regulation of endothelial cell proliferation	0.00605909
GO:0018279	BP	protein N-linked glycosylation via asparagine	0.0419635		GO:0043534	BP	blood vessel endothelial cell migration	0.177395																	GO:0048699	BP	generation of neurons	0.192516		GO:0006066	BP	alcohol metabolic process	0.00920691							GO:0051952	BP	regulation of amine transport	0.0125398		GO:0006936	BP	muscle contraction	0.0063756
GO:0006873	BP	cellular ion homeostasis	0.0419635		GO:0031111	BP	negative regulation of microtubule polymerization or depolymerization	0.177395																	GO:0050801	BP	ion homeostasis	0.192516		GO:0005178	MF	integrin binding	0.00920691							GO:0086069	BP	bundle of His cell to Purkinje myocyte communication	0.012723		GO:0033002	BP	muscle cell proliferation	0.00649574
GO:0048002	BP	antigen processing and presentation of peptide antigen	0.0420528		GO:0030133	CC	transport vesicle	0.177395																	GO:0001755	BP	neural crest cell migration	0.192516		GO:0048729	BP	tissue morphogenesis	0.00925998							GO:0030003	BP	cellular cation homeostasis	0.0129713		GO:0030155	BP	regulation of cell adhesion	0.00653445
GO:0044437	CC	vacuolar part	0.0420528		GO:0060322	BP	head development	0.179935																	GO:1902229	BP	regulation of intrinsic apoptotic signaling pathway in response to DNA damage	0.192516		GO:0001726	CC	ruffle	0.00937772							GO:0015293	MF	symporter activity	0.0133544		GO:0043280	BP	positive regulation of cysteine-type endopeptidase activity involved in apoptotic process	0.00678302
GO:0009887	BP	organ morphogenesis	0.0436162		GO:0015116	MF	sulfate transmembrane transporter activity	0.179935																	GO:0006112	BP	energy reserve metabolic process	0.194797		GO:0055080	BP	cation homeostasis	0.0094658							GO:0010631	BP	epithelial cell migration	0.0133544		GO:0009987	BP	cellular process	0.00678302
GO:0000982	MF	RNA polymerase II core promoter proximal region sequence-specific DNA binding transcription factor activity	0.0436162		GO:0090037	BP	positive regulation of protein kinase C signaling cascade	0.179935																	GO:0006091	BP	generation of precursor metabolites and energy	0.195446		GO:0008610	BP	lipid biosynthetic process	0.00971423							GO:0090132	BP	epithelium migration	0.0133544		GO:0012501	BP	programmed cell death	0.00684951
GO:0010810	BP	regulation of cell-substrate adhesion	0.0436162		GO:0002683	BP	negative regulation of immune system process	0.179935																	GO:0031012	CC	extracellular matrix	0.196531		GO:0071363	BP	cellular response to growth factor stimulus	0.0100534							GO:0051251	BP	positive regulation of lymphocyte activation	0.0135451		GO:0070997	BP	neuron death	0.00693207
GO:0048878	BP	chemical homeostasis	0.0436162		GO:0005372	MF	water transmembrane transporter activity	0.179935																	GO:0002690	BP	positive regulation of leukocyte chemotaxis	0.196556		GO:0031589	BP	cell-substrate adhesion	0.0100534							GO:0007423	BP	sensory organ development	0.0138687		GO:0050865	BP	regulation of cell activation	0.00702509
GO:0006446	BP	regulation of translational initiation	0.0439636		GO:0015168	MF	glycerol transmembrane transporter activity	0.179935																	GO:0006935	BP	chemotaxis	0.197195		GO:0006027	BP	glycosaminoglycan catabolic process	0.0100534							GO:0042110	BP	T cell activation	0.0138687		GO:0008202	BP	steroid metabolic process	0.00713497
GO:0023057	BP	negative regulation of signaling	0.0439642		GO:0015250	MF	water channel activity	0.179935																	GO:0042330	BP	taxis	0.197195		GO:0042110	BP	T cell activation	0.0100693							GO:0070528	BP	protein kinase C signaling cascade	0.0139036		GO:0032268	BP	regulation of cellular protein metabolic process	0.00713497
GO:0033043	BP	regulation of organelle organization	0.0441573		GO:0019755	BP	one-carbon compound transport	0.179935																	GO:0043604	BP	amide biosynthetic process	0.197195		GO:0051128	BP	regulation of cellular component organization	0.0102827							GO:0050864	BP	regulation of B cell activation	0.0141724		GO:0034330	BP	cell junction organization	0.00726828
GO:0030003	BP	cellular cation homeostasis	0.045199		GO:0043030	BP	regulation of macrophage activation	0.179991																	GO:0019538	BP	protein metabolic process	0.197653		GO:0050678	BP	regulation of epithelial cell proliferation	0.0104773							GO:0010627	BP	regulation of intracellular protein kinase cascade	0.0146496		GO:0048839	BP	inner ear development	0.00733426
GO:0018196	BP	peptidyl-asparagine modification	0.0458954		GO:0030856	BP	regulation of epithelial cell differentiation	0.180916																	GO:0031100	BP	organ regeneration	0.19801		GO:0000003	BP	reproduction	0.0104847							GO:0007548	BP	sex differentiation	0.0148525		GO:0071813	MF	lipoprotein particle binding	0.0073398
GO:0017015	BP	regulation of transforming growth factor beta receptor signaling pathway	0.0462553		GO:0001568	BP	blood vessel development	0.181289																						GO:0032940	BP	secretion by cell	0.0104847							GO:0048568	BP	embryonic organ development	0.0148975		GO:0071814	MF	protein-lipid complex binding	0.0073398
GO:0019882	BP	antigen processing and presentation	0.0462553		GO:0019220	BP	regulation of phosphate metabolic process	0.181875																						GO:0015849	BP	organic acid transport	0.0106165							GO:0035295	BP	tube development	0.0149207		GO:0001816	BP	cytokine production	0.0073435
GO:0004872	MF	receptor activity	0.0465826		GO:0016064	BP	immunoglobulin mediated immune response	0.18383																						GO:0046942	BP	carboxylic acid transport	0.0106165							GO:0016043	BP	cellular component organization	0.0149226		GO:0014812	BP	muscle cell migration	0.0073435
GO:0005793	CC	endoplasmic reticulum-Golgi intermediate compartment	0.0469833		GO:0042993	BP	positive regulation of transcription factor import into nucleus	0.185189																						GO:0031960	BP	response to corticosteroid stimulus	0.0107098							GO:0030098	BP	lymphocyte differentiation	0.0151215		GO:0042493	BP	response to drug	0.00735831
GO:0048584	BP	positive regulation of response to stimulus	0.0469833		GO:0030669	CC	clathrin-coated endocytic vesicle membrane	0.191046																						GO:0010543	BP	regulation of platelet activation	0.0110733							GO:0060537	BP	muscle tissue development	0.0151215		GO:0052547	BP	regulation of peptidase activity	0.00742315
GO:0055076	BP	transition metal ion homeostasis	0.0477838		GO:0010631	BP	epithelial cell migration	0.191046																						GO:0006140	BP	regulation of nucleotide metabolic process	0.0110733							GO:0005796	CC	Golgi lumen	0.0151958		GO:0030099	BP	myeloid cell differentiation	0.00742315
GO:0044430	CC	cytoskeletal part	0.0483356		GO:0090132	BP	epithelium migration	0.191046																						GO:0030801	BP	positive regulation of cyclic nucleotide metabolic process	0.0112427							GO:0070201	BP	regulation of establishment of protein localization	0.0151958		GO:0045859	BP	regulation of protein kinase activity	0.00752955
GO:0061383	BP	trabecula morphogenesis	0.0486099		GO:0042592	BP	homeostatic process	0.191046																						GO:0006082	BP	organic acid metabolic process	0.0113251							GO:0035556	BP	intracellular signal transduction	0.0151958		GO:0023057	BP	negative regulation of signaling	0.00760988
GO:0032956	BP	regulation of actin cytoskeleton organization	0.0493765		GO:0043549	BP	regulation of kinase activity	0.191253																						GO:0061041	BP	regulation of wound healing	0.0113562							GO:0007596	BP	blood coagulation	0.0151958		GO:0050921	BP	positive regulation of chemotaxis	0.00760988
GO:0035305	BP	negative regulation of dephosphorylation	0.0493765		GO:0070051	MF	fibrinogen binding	0.192144																						GO:0009593	BP	detection of chemical stimulus	0.0114457							GO:0009628	BP	response to abiotic stimulus	0.0153337		GO:0010038	BP	response to metal ion	0.00787809
GO:0004866	MF	endopeptidase inhibitor activity	0.0497181		GO:0071900	BP	regulation of protein serine/threonine kinase activity	0.192144																						GO:0033690	BP	positive regulation of osteoblast proliferation	0.0114892							GO:0001763	BP	morphogenesis of a branching structure	0.0156659		GO:0034332	BP	adherens junction organization	0.0078832
GO:0005882	CC	intermediate filament	0.0498492		GO:0030139	CC	endocytic vesicle	0.193138																						GO:0046456	BP	icosanoid biosynthetic process	0.0114892							GO:0006027	BP	glycosaminoglycan catabolic process	0.015686		GO:0005911	CC	cell-cell junction	0.00791782
GO:0030141	CC	secretory granule	0.0500861		GO:0010594	BP	regulation of endothelial cell migration	0.195363																						GO:1901570	BP	fatty acid derivative biosynthetic process	0.0114892							GO:0044449	CC	contractile fiber part	0.0157436		GO:0009967	BP	positive regulation of signal transduction	0.0079303
GO:0065003	BP	macromolecular complex assembly	0.0525593		GO:0070482	BP	response to oxygen levels	0.196387																						GO:0045597	BP	positive regulation of cell differentiation	0.0116875							GO:0090130	BP	tissue migration	0.0158346		GO:0005509	MF	calcium ion binding	0.00795007
GO:0030864	CC	cortical actin cytoskeleton	0.0526418		GO:0050790	BP	regulation of catalytic activity	0.196721																						GO:0005783	CC	endoplasmic reticulum	0.0118494							GO:0030217	BP	T cell differentiation	0.0162249		GO:2001235	BP	positive regulation of apoptotic signaling pathway	0.00810156
GO:0051239	BP	regulation of multicellular organismal process	0.0529908		GO:0019693	BP	ribose phosphate metabolic process	0.197583																						GO:0016053	BP	organic acid biosynthetic process	0.0118689							GO:0015804	BP	neutral amino acid transport	0.0162259		GO:0048407	MF	platelet-derived growth factor binding	0.0081296
GO:0055001	BP	muscle cell development	0.0534432		GO:0030168	BP	platelet activation	0.198314																						GO:0046394	BP	carboxylic acid biosynthetic process	0.0118689							GO:0033674	BP	positive regulation of kinase activity	0.016372		GO:0052548	BP	regulation of endopeptidase activity	0.00814011
GO:0051129	BP	negative regulation of cellular component organization	0.0539152																											GO:0009894	BP	regulation of catabolic process	0.0120932							GO:0051223	BP	regulation of protein transport	0.016372		GO:0043524	BP	negative regulation of neuron apoptotic process	0.00836318
GO:0043623	BP	cellular protein complex assembly	0.0540771																											GO:0009628	BP	response to abiotic stimulus	0.0120932							GO:0006796	BP	phosphate-containing compound metabolic process	0.016372		GO:0006915	BP	apoptotic process	0.00839427
GO:0045216	BP	cell-cell junction organization	0.0540771																											GO:0042995	CC	cell projection	0.0123117							GO:0050817	BP	coagulation	0.0165188		GO:0007010	BP	cytoskeleton organization	0.00877128
GO:0016281	CC	eukaryotic translation initiation factor 4F complex	0.054181																											GO:0002532	BP	production of molecular mediator involved in inflammatory response	0.0123259							GO:0044087	BP	regulation of cellular component biogenesis	0.0167326		GO:0009925	CC	basal plasma membrane	0.00892841
GO:0030834	BP	regulation of actin filament depolymerization	0.0553474																											GO:0043436	BP	oxoacid metabolic process	0.0125452							GO:0055117	BP	regulation of cardiac muscle contraction	0.017002		GO:0044243	BP	multicellular organismal catabolic process	0.00898367
GO:0010941	BP	regulation of cell death	0.0555528																											GO:0006631	BP	fatty acid metabolic process	0.0126805							GO:0007599	BP	hemostasis	0.0173131		GO:0050729	BP	positive regulation of inflammatory response	0.00919654
GO:0006621	BP	protein retention in ER lumen	0.0555528																											GO:0006022	BP	aminoglycan metabolic process	0.0126873							GO:0060341	BP	regulation of cellular localization	0.0174661		GO:0043114	BP	regulation of vascular permeability	0.00955186
GO:0035437	BP	maintenance of protein localization in endoplasmic reticulum	0.0555528																											GO:0031093	CC	platelet alpha granule lumen	0.0130239							GO:0005506	MF	iron ion binding	0.0176734		GO:0051047	BP	positive regulation of secretion	0.00955186
GO:0009792	BP	embryo development ending in birth or egg hatching	0.0557113																											GO:0034774	CC	secretory granule lumen	0.0130239							GO:0002526	BP	acute inflammatory response	0.0176734		GO:0051482	BP	elevation of cytosolic calcium ion concentration involved in phospholipase C-activating G-protein coupled signaling pathway	0.00990915
GO:2001234	BP	negative regulation of apoptotic signaling pathway	0.0564157																											GO:0005179	MF	hormone activity	0.0130403							GO:0006910	BP	phagocytosis, recognition	0.0176734		GO:0048660	BP	regulation of smooth muscle cell proliferation	0.0101285
GO:0000028	BP	ribosomal small subunit assembly	0.0572021																											GO:0031325	BP	positive regulation of cellular metabolic process	0.0132652							GO:0032989	BP	cellular component morphogenesis	0.0176734		GO:0010950	BP	positive regulation of endopeptidase activity	0.0101556
GO:0030674	MF	protein binding, bridging	0.0574954																											GO:0005794	CC	Golgi apparatus	0.0132987							GO:0032945	BP	negative regulation of mononuclear cell proliferation	0.0176734		GO:0009612	BP	response to mechanical stimulus	0.0102026
GO:0061134	MF	peptidase regulator activity	0.058149																											GO:0016043	BP	cellular component organization	0.0133294							GO:0050672	BP	negative regulation of lymphocyte proliferation	0.0176734		GO:0036295	BP	cellular response to increased oxygen levels	0.0102026
GO:0007568	BP	aging	0.0588998																											GO:0019955	MF	cytokine binding	0.0133363							GO:0010885	BP	regulation of cholesterol storage	0.0181086		GO:0071455	BP	cellular response to hyperoxia	0.0102026
GO:0030132	CC	clathrin coat of coated pit	0.0590643																											GO:0042327	BP	positive regulation of phosphorylation	0.0133363							GO:0050776	BP	regulation of immune response	0.0181954		GO:0005200	MF	structural constituent of cytoskeleton	0.0102539
GO:0006875	BP	cellular metal ion homeostasis	0.0590643																											GO:0030155	BP	regulation of cell adhesion	0.0133363							GO:0061564	BP	axon development	0.0183955		GO:0016324	CC	apical plasma membrane	0.0103483
GO:0002474	BP	antigen processing and presentation of peptide antigen via MHC class I	0.0590643																											GO:0042476	BP	odontogenesis	0.0133363							GO:0006468	BP	protein phosphorylation	0.0184518		GO:0030054	CC	cell junction	0.0104172
GO:0001953	BP	negative regulation of cell-matrix adhesion	0.0595002																											GO:0051043	BP	regulation of membrane protein ectodomain proteolysis	0.0134604							GO:0031225	CC	anchored to membrane	0.018782		GO:0034367	BP	macromolecular complex remodeling	0.0104857
GO:0007567	BP	parturition	0.0598501																											GO:0061138	BP	morphogenesis of a branching epithelium	0.0137051							GO:0045599	BP	negative regulation of fat cell differentiation	0.0188025		GO:0034368	BP	protein-lipid complex remodeling	0.0104857
GO:0061298	BP	retina vasculature development in camera-type eye	0.0599777																											GO:0008217	BP	regulation of blood pressure	0.0137051							GO:0006937	BP	regulation of muscle contraction	0.0188844		GO:0034369	BP	plasma lipoprotein particle remodeling	0.0104857
GO:0005539	MF	glycosaminoglycan binding	0.060267																											GO:0061337	BP	cardiac conduction	0.0137051							GO:0050707	BP	regulation of cytokine secretion	0.018953		GO:0009628	BP	response to abiotic stimulus	0.0112954
GO:0003205	BP	cardiac chamber development	0.0616829																											GO:0002694	BP	regulation of leukocyte activation	0.0137404							GO:0046545	BP	development of primary female sexual characteristics	0.0193283		GO:0072089	BP	stem cell proliferation	0.0112992
GO:0030182	BP	neuron differentiation	0.0616829																											GO:0045087	BP	innate immune response	0.0138114							GO:0010632	BP	regulation of epithelial cell migration	0.0199274		GO:0001569	BP	patterning of blood vessels	0.011434
GO:0060090	MF	binding, bridging	0.0616829																											GO:0086091	BP	regulation of heart rate by cardiac conduction	0.0142513							GO:0002443	BP	leukocyte mediated immunity	0.0201722		GO:1901215	BP	negative regulation of neuron death	0.0115046
GO:0006487	BP	protein N-linked glycosylation	0.0617239																											GO:0051346	BP	negative regulation of hydrolase activity	0.0143407							GO:0006875	BP	cellular metal ion homeostasis	0.0201722		GO:0051402	BP	neuron apoptotic process	0.01159
GO:0023051	BP	regulation of signaling	0.0626341																											GO:0050673	BP	epithelial cell proliferation	0.014479							GO:0046649	BP	lymphocyte activation	0.0202043		GO:0006935	BP	chemotaxis	0.0116032
GO:0001818	BP	negative regulation of cytokine production	0.0627505																											GO:0060324	BP	face development	0.0145092							GO:0019725	BP	cellular homeostasis	0.0202114		GO:0042330	BP	taxis	0.0116032
GO:0019098	BP	reproductive behavior	0.0627505																											GO:1900542	BP	regulation of purine nucleotide metabolic process	0.0145671							GO:0043010	BP	camera-type eye development	0.0205913		GO:0035295	BP	tube development	0.011624
GO:0048812	BP	neuron projection morphogenesis	0.0627505																											GO:0019825	MF	oxygen binding	0.0145958							GO:0043410	BP	positive regulation of MAPK cascade	0.0209128		GO:0014706	BP	striated muscle tissue development	0.0120511
GO:0001228	MF	RNA polymerase II transcription regulatory region sequence-specific DNA binding transcription factor activity involved in positive regulation of transcription	0.0631937																											GO:0052548	BP	regulation of endopeptidase activity	0.0146338							GO:0065009	BP	regulation of molecular function	0.0209128		GO:0050998	MF	nitric-oxide synthase binding	0.0120511
GO:0032970	BP	regulation of actin filament-based process	0.0637807																											GO:0002027	BP	regulation of heart rate	0.0147762							GO:0001667	BP	ameboidal cell migration	0.0211646		GO:0032570	BP	response to progesterone stimulus	0.0123225
GO:0051604	BP	protein maturation	0.0647674																											GO:1901564	BP	organonitrogen compound metabolic process	0.0148967							GO:0007416	BP	synapse assembly	0.0214061		GO:0045655	BP	regulation of monocyte differentiation	0.0127182
GO:0031589	BP	cell-substrate adhesion	0.0647674																											GO:0050727	BP	regulation of inflammatory response	0.015053							GO:0006814	BP	sodium ion transport	0.0217353		GO:0001664	MF	G-protein coupled receptor binding	0.0127668
GO:0007617	BP	mating behavior	0.0664629																											GO:0080134	BP	regulation of response to stress	0.0153501							GO:0007409	BP	axonogenesis	0.0218984		GO:0043627	BP	response to estrogen stimulus	0.0129952
GO:0008154	BP	actin polymerization or depolymerization	0.0669015																											GO:0048545	BP	response to steroid hormone stimulus	0.0153696							GO:0005515	MF	protein binding	0.0219787		GO:0048863	BP	stem cell differentiation	0.0130152
GO:0031983	CC	vesicle lumen	0.0672231																											GO:0042749	BP	regulation of circadian sleep/wake cycle	0.0155116							GO:0051347	BP	positive regulation of transferase activity	0.0220085		GO:0014909	BP	smooth muscle cell migration	0.0131462
GO:0060205	CC	cytoplasmic membrane-bounded vesicle lumen	0.0672231																											GO:0045187	BP	regulation of circadian sleep/wake cycle, sleep	0.0155116							GO:0048729	BP	tissue morphogenesis	0.0220085		GO:0042310	BP	vasoconstriction	0.0131462
GO:0010817	BP	regulation of hormone levels	0.0687749																											GO:0044093	BP	positive regulation of molecular function	0.0159359							GO:0030016	CC	myofibril	0.0222675		GO:0006939	BP	smooth muscle contraction	0.0132956
GO:0050793	BP	regulation of developmental process	0.0691054																											GO:0022604	BP	regulation of cell morphogenesis	0.0159737							GO:0000303	BP	response to superoxide	0.0225146		GO:0007169	BP	transmembrane receptor protein tyrosine kinase signaling pathway	0.0138286
GO:0035295	BP	tube development	0.0691054																											GO:0006875	BP	cellular metal ion homeostasis	0.0163132							GO:0086065	BP	cell communication involved in cardiac conduction	0.0226875		GO:0002684	BP	positive regulation of immune system process	0.0138518
GO:0043202	CC	lysosomal lumen	0.0693042																											GO:0006633	BP	fatty acid biosynthetic process	0.0163132							GO:0034614	BP	cellular response to reactive oxygen species	0.0228068		GO:0060401	BP	cytosolic calcium ion transport	0.0138842
GO:0002768	BP	immune response-regulating cell surface receptor signaling pathway	0.0693159																											GO:0060191	BP	regulation of lipase activity	0.0164095							GO:0000003	BP	reproduction	0.0230156		GO:0031667	BP	response to nutrient levels	0.0138842
GO:0061135	MF	endopeptidase regulator activity	0.0695814																											GO:0009617	BP	response to bacterium	0.0167638							GO:1902106	BP	negative regulation of leukocyte differentiation	0.0231438		GO:0006812	BP	cation transport	0.0141543
GO:0043009	BP	chordate embryonic development	0.0701133																											GO:0002830	BP	positive regulation of type 2 immune response	0.016803							GO:0007507	BP	heart development	0.0232929		GO:0008219	BP	cell death	0.0141543
GO:0051082	MF	unfolded protein binding	0.0705526																											GO:0001932	BP	regulation of protein phosphorylation	0.016803							GO:0001936	BP	regulation of endothelial cell proliferation	0.0232929		GO:0045785	BP	positive regulation of cell adhesion	0.0141543
GO:0048539	BP	bone marrow development	0.073127																											GO:0003018	BP	vascular process in circulatory system	0.0168892							GO:0050670	BP	regulation of lymphocyte proliferation	0.0235534		GO:0070062	CC	extracellular vesicular exosome	0.0141988
GO:0048863	BP	stem cell differentiation	0.0742096																											GO:0033684	BP	regulation of luteinizing hormone secretion	0.0169273							GO:1901564	BP	organonitrogen compound metabolic process	0.0237099		GO:0003012	BP	muscle system process	0.0141988
GO:0009968	BP	negative regulation of signal transduction	0.0751048																											GO:0061081	BP	positive regulation of myeloid leukocyte cytokine production involved in immune response	0.0171121							GO:0043270	BP	positive regulation of ion transport	0.0237099		GO:0015918	BP	sterol transport	0.0142277
GO:2001237	BP	negative regulation of extrinsic apoptotic signaling pathway	0.0752643																											GO:0090022	BP	regulation of neutrophil chemotaxis	0.0171121							GO:0070664	BP	negative regulation of leukocyte proliferation	0.0237391		GO:0030301	BP	cholesterol transport	0.0142277
GO:0035886	BP	vascular smooth muscle cell differentiation	0.0761484																											GO:0005911	CC	cell-cell junction	0.0171121							GO:0042391	BP	regulation of membrane potential	0.0239132		GO:0042742	BP	defense response to bacterium	0.0142747
GO:0097242	BP	beta-amyloid clearance	0.0761759																											GO:0030802	BP	regulation of cyclic nucleotide biosynthetic process	0.0171121							GO:0009790	BP	embryo development	0.024362		GO:0010627	BP	regulation of intracellular protein kinase cascade	0.0142747
GO:0006952	BP	defense response	0.0761759																											GO:0045981	BP	positive regulation of nucleotide metabolic process	0.017424							GO:0032274	BP	gonadotropin secretion	0.0245245		GO:0016265	BP	death	0.0142747
GO:0008201	MF	heparin binding	0.0761759																											GO:0048705	BP	skeletal system morphogenesis	0.017424							GO:0000904	BP	cell morphogenesis involved in differentiation	0.0246752		GO:0044710	BP	single-organism metabolic process	0.0144815
GO:0015924	MF	mannosyl-oligosaccharide mannosidase activity	0.076722																											GO:0030324	BP	lung development	0.017424							GO:0048608	BP	reproductive structure development	0.024934		GO:0031638	BP	zymogen activation	0.0144815
GO:0051494	BP	negative regulation of cytoskeleton organization	0.0770833																											GO:0031099	BP	regeneration	0.0176852							GO:0042130	BP	negative regulation of T cell proliferation	0.0249596		GO:0006897	BP	endocytosis	0.0144815
GO:0055008	BP	cardiac muscle tissue morphogenesis	0.0770834																											GO:0090257	BP	regulation of muscle system process	0.0176852							GO:0010878	BP	cholesterol storage	0.0250438		GO:0000302	BP	response to reactive oxygen species	0.0144815
GO:0005775	CC	vacuolar lumen	0.0775368																											GO:0050886	BP	endocrine process	0.0176852							GO:0022602	BP	ovulation cycle process	0.0251739		GO:0045177	CC	apical part of cell	0.0144815
GO:0042255	BP	ribosome assembly	0.0788235																											GO:0010951	BP	negative regulation of endopeptidase activity	0.0178635							GO:2000121	BP	regulation of removal of superoxide radicals	0.0253935		GO:0051240	BP	positive regulation of multicellular organismal process	0.0145552
GO:0002009	BP	morphogenesis of an epithelium	0.0806693																											GO:0005604	CC	basement membrane	0.0178635							GO:0050920	BP	regulation of chemotaxis	0.0253935		GO:0071900	BP	regulation of protein serine/threonine kinase activity	0.0147377
GO:0055013	BP	cardiac muscle cell development	0.0807507																											GO:0070161	CC	anchoring junction	0.0178635							GO:0032277	BP	negative regulation of gonadotropin secretion	0.0253935		GO:0030574	BP	collagen catabolic process	0.0147377
GO:0003206	BP	cardiac chamber morphogenesis	0.0813724																											GO:1901615	BP	organic hydroxy compound metabolic process	0.0181843							GO:0042802	MF	identical protein binding	0.0253935		GO:0002688	BP	regulation of leukocyte chemotaxis	0.0149024
GO:0070208	BP	protein heterotrimerization	0.0813724																											GO:0031256	CC	leading edge membrane	0.0190095							GO:0010595	BP	positive regulation of endothelial cell migration	0.02543		GO:0031646	BP	positive regulation of neurological system process	0.0151338
GO:0070717	MF	poly-purine tract binding	0.0824334																											GO:0002686	BP	negative regulation of leukocyte migration	0.0194725							GO:0032944	BP	regulation of mononuclear cell proliferation	0.0254528		GO:0051347	BP	positive regulation of transferase activity	0.0152031
GO:0034694	BP	response to prostaglandin stimulus	0.0837854																											GO:0050767	BP	regulation of neurogenesis	0.0198019							GO:0045121	CC	membrane raft	0.0254528		GO:0010959	BP	regulation of metal ion transport	0.0152031
GO:0051130	BP	positive regulation of cellular component organization	0.0837854																											GO:0030799	BP	regulation of cyclic nucleotide metabolic process	0.0201547							GO:0046634	BP	regulation of alpha-beta T cell activation	0.0254528		GO:0007186	BP	G-protein coupled receptor signaling pathway	0.0152547
GO:0010876	BP	lipid localization	0.0879154																											GO:0051384	BP	response to glucocorticoid stimulus	0.0201635							GO:0032880	BP	regulation of protein localization	0.0254528		GO:0045058	BP	T cell selection	0.0152547
GO:0010647	BP	positive regulation of cell communication	0.0879515																											GO:0048589	BP	developmental growth	0.0202725							GO:0006734	BP	NADH metabolic process	0.0255914		GO:0035272	BP	exocrine system development	0.0152547
GO:1901879	BP	regulation of protein depolymerization	0.0884959																											GO:0006026	BP	aminoglycan catabolic process	0.0203068							GO:1902175	BP	regulation of intrinsic apoptotic signaling pathway in response to oxidative stress	0.0257575		GO:0030018	CC	Z disc	0.015336
GO:0042592	BP	homeostatic process	0.0884959																											GO:0072376	BP	protein activation cascade	0.0203068							GO:0061458	BP	reproductive system development	0.0257575		GO:0006887	BP	exocytosis	0.0154408
GO:0042590	BP	antigen processing and presentation of exogenous peptide antigen via MHC class I	0.0902947																											GO:0071560	BP	cellular response to transforming growth factor beta stimulus	0.0203418							GO:0033344	BP	cholesterol efflux	0.0257891		GO:0048520	BP	positive regulation of behavior	0.0154408
GO:0060415	BP	muscle tissue morphogenesis	0.0926875																											GO:0031091	CC	platelet alpha granule	0.0204475							GO:0032609	BP	interferon-gamma production	0.0258157		GO:0010952	BP	positive regulation of peptidase activity	0.0154556
GO:0004016	MF	adenylate cyclase activity	0.0930899																											GO:0007159	BP	leukocyte cell-cell adhesion	0.0207327							GO:2000404	BP	regulation of T cell migration	0.0259009		GO:0009893	BP	positive regulation of metabolic process	0.0157163
GO:0051895	BP	negative regulation of focal adhesion assembly	0.0930899																											GO:0060322	BP	head development	0.0208794							GO:0050870	BP	positive regulation of T cell activation	0.0260491		GO:0051216	BP	cartilage development	0.0157163
GO:1901889	BP	negative regulation of cell junction assembly	0.0930899																											GO:0007010	BP	cytoskeleton organization	0.0208794							GO:0002460	BP	adaptive immune response based on somatic recombination of immune receptors built from immunoglobulin superfamily domains	0.0261353		GO:0032270	BP	positive regulation of cellular protein metabolic process	0.0158376
GO:0008202	BP	steroid metabolic process	0.0932795																											GO:0033344	BP	cholesterol efflux	0.0208794							GO:0050731	BP	positive regulation of peptidyl-tyrosine phosphorylation	0.0263438		GO:0045541	BP	negative regulation of cholesterol biosynthetic process	0.0159996
GO:0032879	BP	regulation of localization	0.0937024																											GO:0015850	BP	organic hydroxy compound transport	0.0209889							GO:0006986	BP	response to unfolded protein	0.0264965		GO:0090206	BP	negative regulation of cholesterol metabolic process	0.0159996
GO:0030042	BP	actin filament depolymerization	0.0937024																											GO:0015914	BP	phospholipid transport	0.0210073							GO:0042743	BP	hydrogen peroxide metabolic process	0.026626		GO:0032388	BP	positive regulation of intracellular transport	0.0160675
GO:0055082	BP	cellular chemical homeostasis	0.0937425																											GO:0001938	BP	positive regulation of endothelial cell proliferation	0.0212917							GO:0032278	BP	positive regulation of gonadotropin secretion	0.0266874		GO:0040007	BP	growth	0.0162025
GO:0008190	MF	eukaryotic initiation factor 4E binding	0.0949709																											GO:0070482	BP	response to oxygen levels	0.0214899							GO:0010640	BP	regulation of platelet-derived growth factor receptor signaling pathway	0.026853		GO:0033674	BP	positive regulation of kinase activity	0.016358
GO:0048545	BP	response to steroid hormone stimulus	0.0956397																											GO:0070098	BP	chemokine-mediated signaling pathway	0.0214899							GO:0014070	BP	response to organic cyclic compound	0.0268578		GO:0044087	BP	regulation of cellular component biogenesis	0.0170528
GO:0030833	BP	regulation of actin filament polymerization	0.0982287																											GO:0030029	BP	actin filament-based process	0.0215446							GO:0071840	BP	cellular component organization or biogenesis	0.0268578		GO:0048468	BP	cell development	0.0170786
GO:0060042	BP	retina morphogenesis in camera-type eye	0.0998285																											GO:0035556	BP	intracellular signal transduction	0.0218513							GO:0030017	CC	sarcomere	0.0270956		GO:0070838	BP	divalent metal ion transport	0.0170913
GO:0006595	BP	polyamine metabolic process	0.100408																											GO:0071559	BP	response to transforming growth factor beta stimulus	0.0219893							GO:2000377	BP	regulation of reactive oxygen species metabolic process	0.0271196		GO:0043410	BP	positive regulation of MAPK cascade	0.017135
GO:0048011	BP	neurotrophin TRK receptor signaling pathway	0.100825																											GO:0005975	BP	carbohydrate metabolic process	0.0223166							GO:0031543	MF	peptidyl-proline dioxygenase activity	0.0271196		GO:0010623	BP	developmental programmed cell death	0.0173935
GO:0004859	MF	phospholipase inhibitor activity	0.100825																											GO:0006691	BP	leukotriene metabolic process	0.0223299							GO:0061138	BP	morphogenesis of a branching epithelium	0.0272587		GO:0032496	BP	response to lipopolysaccharide	0.0180401
GO:0055102	MF	lipase inhibitor activity	0.100825																											GO:0007267	BP	cell-cell signaling	0.0224462							GO:0055082	BP	cellular chemical homeostasis	0.0274918		GO:0030246	MF	carbohydrate binding	0.0181681
GO:0048729	BP	tissue morphogenesis	0.102313																											GO:0045834	BP	positive regulation of lipid metabolic process	0.0225002							GO:0007169	BP	transmembrane receptor protein tyrosine kinase signaling pathway	0.0275245		GO:0034392	BP	negative regulation of smooth muscle cell apoptotic process	0.0181681
GO:0001533	CC	cornified envelope	0.103181																											GO:0015844	BP	monoamine transport	0.0225996							GO:0046880	BP	regulation of follicle-stimulating hormone secretion	0.027538		GO:0043269	BP	regulation of ion transport	0.0181963
GO:0048568	BP	embryonic organ development	0.103907																											GO:0030057	CC	desmosome	0.0229154							GO:0004867	MF	serine-type endopeptidase inhibitor activity	0.027538		GO:0019864	MF	IgG binding	0.0184593
GO:0048609	BP	multicellular organismal reproductive process	0.105041																											GO:0086065	BP	cell communication involved in cardiac conduction	0.0230049							GO:0071216	BP	cellular response to biotic stimulus	0.027538		GO:0005773	CC	vacuole	0.0184593
GO:0030155	BP	regulation of cell adhesion	0.105465																											GO:0009187	BP	cyclic nucleotide metabolic process	0.0230532							GO:0019511	BP	peptidyl-proline hydroxylation	0.0276959		GO:0042476	BP	odontogenesis	0.0184593
GO:0009897	CC	external side of plasma membrane	0.105465																											GO:0007229	BP	integrin-mediated signaling pathway	0.0231141							GO:0048667	BP	cell morphogenesis involved in neuron differentiation	0.0282006		GO:0006576	BP	cellular biogenic amine metabolic process	0.0184593
GO:0014031	BP	mesenchymal cell development	0.105465																											GO:0030323	BP	respiratory tube development	0.0234005							GO:0008585	BP	female gonad development	0.0283329		GO:0043230	CC	extracellular organelle	0.0185887
GO:0038179	BP	neurotrophin signaling pathway	0.105465																											GO:0006956	BP	complement activation	0.0234751							GO:0032526	BP	response to retinoic acid	0.0288827		GO:0065010	CC	extracellular membrane-bounded organelle	0.0185887
GO:0007569	BP	cell aging	0.10669																											GO:0030808	BP	regulation of nucleotide biosynthetic process	0.0234751							GO:0086001	BP	regulation of cardiac muscle cell action potential	0.0289586		GO:0009968	BP	negative regulation of signal transduction	0.0186696
GO:0055114	BP	oxidation-reduction process	0.108237																											GO:1900371	BP	regulation of purine nucleotide biosynthetic process	0.0234751							GO:0004871	MF	signal transducer activity	0.0292878		GO:1901214	BP	regulation of neuron death	0.0193208
GO:0005750	CC	mitochondrial respiratory chain complex III	0.108237																											GO:0050778	BP	positive regulation of immune response	0.0235913							GO:0060089	MF	molecular transducer activity	0.0292878		GO:0034374	BP	low-density lipoprotein particle remodeling	0.0197159
GO:0045275	CC	respiratory chain complex III	0.108237																											GO:0071300	BP	cellular response to retinoic acid	0.0237506							GO:0046460	BP	neutral lipid biosynthetic process	0.0298732		GO:0040008	BP	regulation of growth	0.0197414
GO:0030511	BP	positive regulation of transforming growth factor beta receptor signaling pathway	0.108278																											GO:0051291	BP	protein heterooligomerization	0.0237506							GO:0046463	BP	acylglycerol biosynthetic process	0.0298732		GO:0080134	BP	regulation of response to stress	0.0199396
GO:0042089	BP	cytokine biosynthetic process	0.108658																											GO:0030139	CC	endocytic vesicle	0.0237653							GO:0015850	BP	organic hydroxy compound transport	0.0301517		GO:0016192	BP	vesicle-mediated transport	0.0200674
GO:0006461	BP	protein complex assembly	0.109644																											GO:0046165	BP	alcohol biosynthetic process	0.0239993							GO:0055085	BP	transmembrane transport	0.030268		GO:0030001	BP	metal ion transport	0.0201175
GO:0006508	BP	proteolysis	0.109688																											GO:0007566	BP	embryo implantation	0.0240817							GO:0042471	BP	ear morphogenesis	0.030347		GO:0072511	BP	divalent inorganic cation transport	0.0202851
GO:0032271	BP	regulation of protein polymerization	0.109935																											GO:0051216	BP	cartilage development	0.0241085							GO:0006952	BP	defense response	0.0309908		GO:0034754	BP	cellular hormone metabolic process	0.0204542
GO:2000425	BP	regulation of apoptotic cell clearance	0.110145																											GO:0008406	BP	gonad development	0.0246749							GO:0086004	BP	regulation of cardiac muscle cell contraction	0.0310983		GO:0008035	MF	high-density lipoprotein particle binding	0.0204542
GO:0071363	BP	cellular response to growth factor stimulus	0.110513																											GO:0030003	BP	cellular cation homeostasis	0.0251183							GO:0048609	BP	multicellular organismal reproductive process	0.031109		GO:0034329	BP	cell junction assembly	0.0204865
GO:0010955	BP	negative regulation of protein processing	0.11098																											GO:0005771	CC	multivesicular body	0.025338							GO:0045860	BP	positive regulation of protein kinase activity	0.0316321		GO:0006898	BP	receptor-mediated endocytosis	0.0205751
GO:0055006	BP	cardiac cell development	0.110992																											GO:0034433	BP	steroid esterification	0.0254142							GO:0019012	CC	virion	0.0316321		GO:0002700	BP	regulation of production of molecular mediator of immune response	0.0210568
GO:0097367	MF	carbohydrate derivative binding	0.115103																											GO:0034434	BP	sterol esterification	0.0254142							GO:0019031	CC	viral envelope	0.0316321		GO:0009991	BP	response to extracellular stimulus	0.0213069
GO:0048762	BP	mesenchymal cell differentiation	0.115103																											GO:0034435	BP	cholesterol esterification	0.0254142							GO:0036338	CC	viral membrane	0.0316321		GO:0045860	BP	positive regulation of protein kinase activity	0.0222356
GO:0070271	BP	protein complex biogenesis	0.115758																											GO:0044319	BP	wound healing, spreading of cells	0.0258889							GO:0044423	CC	virion part	0.0316321		GO:0050806	BP	positive regulation of synaptic transmission	0.022374
GO:0003231	BP	cardiac ventricle development	0.116191																											GO:0090504	BP	epiboly	0.0258889							GO:0070663	BP	regulation of leukocyte proliferation	0.0318669		GO:0051971	BP	positive regulation of transmission of nerve impulse	0.022374
GO:0033120	BP	positive regulation of RNA splicing	0.117057																											GO:0090505	BP	epiboly involved in wound healing	0.0258889							GO:0030728	BP	ovulation	0.0320936		GO:0016023	CC	cytoplasmic membrane-bounded vesicle	0.022374
GO:0043277	BP	apoptotic cell clearance	0.117057																											GO:0050867	BP	positive regulation of cell activation	0.0260017							GO:0022607	BP	cellular component assembly	0.0321324		GO:0002687	BP	positive regulation of leukocyte migration	0.0225382
GO:0051093	BP	negative regulation of developmental process	0.117057																											GO:0033619	BP	membrane protein proteolysis	0.026371							GO:0050730	BP	regulation of peptidyl-tyrosine phosphorylation	0.0322403		GO:0043523	BP	regulation of neuron apoptotic process	0.0232075
GO:0051302	BP	regulation of cell division	0.11716																											GO:0051345	BP	positive regulation of hydrolase activity	0.0267878							GO:0070527	BP	platelet aggregation	0.0323197		GO:0016323	CC	basolateral plasma membrane	0.0232075
GO:0001816	BP	cytokine production	0.117695																											GO:0043567	BP	regulation of insulin-like growth factor receptor signaling pathway	0.0271914							GO:0003018	BP	vascular process in circulatory system	0.0323197		GO:0032970	BP	regulation of actin filament-based process	0.0234616
GO:0002479	BP	antigen processing and presentation of exogenous peptide antigen via MHC class I, TAP-dependent	0.118674																											GO:0005504	MF	fatty acid binding	0.0277756							GO:0044255	BP	cellular lipid metabolic process	0.0326625		GO:0032526	BP	response to retinoic acid	0.0235111
GO:0022008	BP	neurogenesis	0.118674																											GO:0032970	BP	regulation of actin filament-based process	0.028226							GO:0006869	BP	lipid transport	0.0329846		GO:0015248	MF	sterol transporter activity	0.024075
GO:0048666	BP	neuron development	0.118674																											GO:0048754	BP	branching morphogenesis of an epithelial tube	0.0290247							GO:0072676	BP	lymphocyte migration	0.0330543		GO:0010522	BP	regulation of calcium ion transport into cytosol	0.0242747
GO:0050840	MF	extracellular matrix binding	0.11877																											GO:0035295	BP	tube development	0.0290333							GO:0032368	BP	regulation of lipid transport	0.0330721		GO:0030017	CC	sarcomere	0.0243287
GO:0003697	MF	single-stranded DNA binding	0.11877																											GO:0001934	BP	positive regulation of protein phosphorylation	0.0290354							GO:0010743	BP	regulation of macrophage derived foam cell differentiation	0.0337072		GO:0061061	BP	muscle structure development	0.0244138
GO:0022604	BP	regulation of cell morphogenesis	0.118803																											GO:0060907	BP	positive regulation of macrophage cytokine production	0.0290354							GO:0086091	BP	regulation of heart rate by cardiac conduction	0.0337199		GO:0002080	CC	acrosomal membrane	0.0244576
GO:0038093	BP	Fc receptor signaling pathway	0.11881																											GO:0007600	BP	sensory perception	0.0296005							GO:0034599	BP	cellular response to oxidative stress	0.0338365		GO:0042802	MF	identical protein binding	0.0248712
GO:0046916	BP	cellular transition metal ion homeostasis	0.119934																											GO:0044057	BP	regulation of system process	0.0296753							GO:0033554	BP	cellular response to stress	0.0346275		GO:0002694	BP	regulation of leukocyte activation	0.025013
GO:0030490	BP	maturation of SSU-rRNA	0.120875																											GO:0002020	MF	protease binding	0.0305455							GO:0016310	BP	phosphorylation	0.0346847		GO:0046635	BP	positive regulation of alpha-beta T cell activation	0.025013
GO:0008544	BP	epidermis development	0.122378																											GO:0044273	BP	sulfur compound catabolic process	0.0307388							GO:0032787	BP	monocarboxylic acid metabolic process	0.0350068		GO:0010524	BP	positive regulation of calcium ion transport into cytosol	0.025013
GO:0042107	BP	cytokine metabolic process	0.122743																											GO:0007417	BP	central nervous system development	0.0307388							GO:0010876	BP	lipid localization	0.0353016		GO:0090257	BP	regulation of muscle system process	0.0251573
GO:0048644	BP	muscle organ morphogenesis	0.123155																											GO:0044433	CC	cytoplasmic vesicle part	0.0309112							GO:0032844	BP	regulation of homeostatic process	0.0355258		GO:0001667	BP	ameboidal cell migration	0.0251573
GO:0032403	MF	protein complex binding	0.123155																											GO:0040017	BP	positive regulation of locomotion	0.0310441							GO:0002040	BP	sprouting angiogenesis	0.0356444		GO:0031401	BP	positive regulation of protein modification process	0.0251573
GO:0043244	BP	regulation of protein complex disassembly	0.123155																											GO:0006937	BP	regulation of muscle contraction	0.0316789							GO:0090257	BP	regulation of muscle system process	0.0359674		GO:0050920	BP	regulation of chemotaxis	0.0251573
GO:0045661	BP	regulation of myoblast differentiation	0.124268																											GO:0006897	BP	endocytosis	0.0321642							GO:0002250	BP	adaptive immune response	0.0359674		GO:0030193	BP	regulation of blood coagulation	0.0251573
GO:0004579	MF	dolichyl-diphosphooligosaccharide-protein glycotransferase activity	0.125409																											GO:0002011	BP	morphogenesis of an epithelial sheet	0.0325341							GO:0042129	BP	regulation of T cell proliferation	0.0362923		GO:1900046	BP	regulation of hemostasis	0.0251573
GO:0043666	BP	regulation of phosphoprotein phosphatase activity	0.125409																											GO:0030804	BP	positive regulation of cyclic nucleotide biosynthetic process	0.0325341							GO:0043025	CC	neuronal cell body	0.0363742		GO:0002828	BP	regulation of type 2 immune response	0.0251748
GO:0032268	BP	regulation of cellular protein metabolic process	0.125409																											GO:0030335	BP	positive regulation of cell migration	0.0327725							GO:0030968	BP	endoplasmic reticulum unfolded protein response	0.0363742		GO:0010817	BP	regulation of hormone levels	0.0251748
GO:0048583	BP	regulation of response to stimulus	0.129693																											GO:0015918	BP	sterol transport	0.0328177							GO:0050679	BP	positive regulation of epithelial cell proliferation	0.0363742		GO:1901342	BP	regulation of vasculature development	0.0251748
GO:0010466	BP	negative regulation of peptidase activity	0.131083																											GO:0030301	BP	cholesterol transport	0.0328177							GO:0010466	BP	negative regulation of peptidase activity	0.0364518		GO:0051222	BP	positive regulation of protein transport	0.0254106
GO:0005080	MF	protein kinase C binding	0.131086																											GO:0007567	BP	parturition	0.0332635							GO:0031638	BP	zymogen activation	0.036891		GO:0061351	BP	neural precursor cell proliferation	0.0254327
GO:0006457	BP	protein folding	0.132321																											GO:0051272	BP	positive regulation of cellular component movement	0.0332635							GO:0048812	BP	neuron projection morphogenesis	0.036891		GO:0015026	MF	coreceptor activity	0.0258429
GO:0043588	BP	skin development	0.132517																											GO:0005796	CC	Golgi lumen	0.0337756							GO:0090218	BP	positive regulation of lipid kinase activity	0.036891		GO:0031674	CC	I band	0.0263172
GO:0006892	BP	post-Golgi vesicle-mediated transport	0.132724																											GO:0001963	BP	synaptic transmission, dopaminergic	0.0337818							GO:1901618	MF	organic hydroxy compound transmembrane transporter activity	0.0369775		GO:0005518	MF	collagen binding	0.026725
GO:0022028	BP	tangential migration from the subventricular zone to the olfactory bulb	0.132759																											GO:0000323	CC	lytic vacuole	0.0340529							GO:0019319	BP	hexose biosynthetic process	0.0369775		GO:0002521	BP	leukocyte differentiation	0.0268062
GO:0030837	BP	negative regulation of actin filament polymerization	0.132897																											GO:0005764	CC	lysosome	0.0340529							GO:0048008	BP	platelet-derived growth factor receptor signaling pathway	0.0370085		GO:0071827	BP	plasma lipoprotein particle organization	0.027387
GO:0003001	BP	generation of a signal involved in cell-cell signaling	0.132897																											GO:0034097	BP	response to cytokine stimulus	0.0340529							GO:0006984	BP	ER-nucleus signaling pathway	0.0370085		GO:0044344	BP	cellular response to fibroblast growth factor stimulus	0.0274609
GO:0023061	BP	signal release	0.132897																											GO:0015837	BP	amine transport	0.0340657							GO:0035966	BP	response to topologically incorrect protein	0.0371108		GO:0071774	BP	response to fibroblast growth factor stimulus	0.0274609
GO:0008152	BP	metabolic process	0.132897																											GO:0051952	BP	regulation of amine transport	0.0340657							GO:0002673	BP	regulation of acute inflammatory response	0.0372991		GO:0010604	BP	positive regulation of macromolecule metabolic process	0.0276205
GO:0045087	BP	innate immune response	0.132897																											GO:0010976	BP	positive regulation of neuron projection development	0.0341063							GO:0043370	BP	regulation of CD4-positive, alpha-beta T cell differentiation	0.0379531		GO:1901135	BP	carbohydrate derivative metabolic process	0.0278916
GO:0034329	BP	cell junction assembly	0.133481																											GO:0051606	BP	detection of stimulus	0.0344409							GO:2000514	BP	regulation of CD4-positive, alpha-beta T cell activation	0.0379531		GO:0007600	BP	sensory perception	0.0279341
GO:0035308	BP	negative regulation of protein dephosphorylation	0.133516																											GO:0033674	BP	positive regulation of kinase activity	0.0344409							GO:0000902	BP	cell morphogenesis	0.0379531		GO:0005856	CC	cytoskeleton	0.0280867
GO:2001044	BP	regulation of integrin-mediated signaling pathway	0.133877																											GO:1900544	BP	positive regulation of purine nucleotide metabolic process	0.0344409							GO:0015629	CC	actin cytoskeleton	0.0379867		GO:0007519	BP	skeletal muscle tissue development	0.028386
GO:0034332	BP	adherens junction organization	0.135945																											GO:0006081	BP	cellular aldehyde metabolic process	0.0344598							GO:0003015	BP	heart process	0.0381126		GO:0005198	MF	structural molecule activity	0.028447
GO:0005938	CC	cell cortex	0.135945																											GO:0031005	MF	filamin binding	0.0345837							GO:0060047	BP	heart contraction	0.0381126		GO:0042391	BP	regulation of membrane potential	0.0286976
GO:0001817	BP	regulation of cytokine production	0.135945																											GO:0060986	BP	endocrine hormone secretion	0.0348576							GO:0055076	BP	transition metal ion homeostasis	0.038205		GO:0044706	BP	multi-multicellular organism process	0.0290157
GO:0032504	BP	multicellular organism reproduction	0.135945																											GO:0010975	BP	regulation of neuron projection development	0.0348785							GO:0008610	BP	lipid biosynthetic process	0.0384496		GO:0031325	BP	positive regulation of cellular metabolic process	0.0290157
GO:1901698	BP	response to nitrogen compound	0.137238																											GO:0008016	BP	regulation of heart contraction	0.0349395							GO:0097458	CC	neuron part	0.0384496		GO:0005901	CC	caveola	0.0290157
GO:0023056	BP	positive regulation of signaling	0.140547																											GO:0002683	BP	negative regulation of immune system process	0.0354537							GO:0034620	BP	cellular response to unfolded protein	0.038512		GO:0009790	BP	embryo development	0.0290157
GO:0010243	BP	response to organonitrogen compound	0.140547																											GO:0043406	BP	positive regulation of MAP kinase activity	0.0354537							GO:0010959	BP	regulation of metal ion transport	0.0385497		GO:0051825	BP	adhesion to other organism involved in symbiotic interaction	0.0290157
GO:0009966	BP	regulation of signal transduction	0.140547																											GO:0048568	BP	embryonic organ development	0.0357714							GO:0086002	BP	regulation of cardiac muscle cell action potential involved in contraction	0.03888		GO:0050678	BP	regulation of epithelial cell proliferation	0.029612
GO:0043488	BP	regulation of mRNA stability	0.140697																											GO:0051247	BP	positive regulation of protein metabolic process	0.0361828							GO:0042308	BP	negative regulation of protein import into nucleus	0.0394101		GO:0007566	BP	embryo implantation	0.029901
GO:0016202	BP	regulation of striated muscle tissue development	0.142831																											GO:0060325	BP	face morphogenesis	0.0363228							GO:0002449	BP	lymphocyte mediated immunity	0.0395981		GO:0016717	MF	oxidoreductase activity, acting on paired donors, with oxidation of a pair of donors resulting in the reduction of molecular oxygen to two molecules of water	0.029901
GO:0070206	BP	protein trimerization	0.144284																											GO:0005623	CC	cell	0.0364549							GO:0008016	BP	regulation of heart contraction	0.0396654		GO:0042063	BP	gliogenesis	0.0300336
GO:0012506	CC	vesicle membrane	0.144284																											GO:0044464	CC	cell part	0.0364549							GO:0032504	BP	multicellular organism reproduction	0.0396654		GO:0015850	BP	organic hydroxy compound transport	0.0300974
GO:0070848	BP	response to growth factor stimulus	0.145888																											GO:0001569	BP	patterning of blood vessels	0.0368567							GO:0044060	BP	regulation of endocrine process	0.0398067		GO:1902105	BP	regulation of leukocyte differentiation	0.0303946
GO:0030659	CC	cytoplasmic vesicle membrane	0.14641																											GO:0002688	BP	regulation of leukocyte chemotaxis	0.0369827							GO:0007267	BP	cell-cell signaling	0.039949		GO:0010811	BP	positive regulation of cell-substrate adhesion	0.0309908
GO:0009967	BP	positive regulation of signal transduction	0.147055																											GO:0042445	BP	hormone metabolic process	0.0369827							GO:0043550	BP	regulation of lipid kinase activity	0.0402693		GO:0060402	BP	calcium ion transport into cytosol	0.0318103
GO:0010812	BP	negative regulation of cell-substrate adhesion	0.147446																											GO:0086069	BP	bundle of His cell to Purkinje myocyte communication	0.0369827							GO:0071300	BP	cellular response to retinoic acid	0.0402693		GO:0001948	MF	glycoprotein binding	0.0320299
GO:0051291	BP	protein heterooligomerization	0.14905																											GO:0086004	BP	regulation of cardiac muscle cell contraction	0.0370567							GO:0002009	BP	morphogenesis of an epithelium	0.0405896		GO:0051251	BP	positive regulation of lymphocyte activation	0.0322372
GO:0048146	BP	positive regulation of fibroblast proliferation	0.149446																											GO:0004930	MF	G-protein coupled receptor activity	0.0370567							GO:0043405	BP	regulation of MAP kinase activity	0.0407113		GO:0030016	CC	myofibril	0.0322805
GO:0044448	CC	cell cortex part	0.149486																											GO:0052652	BP	cyclic purine nucleotide metabolic process	0.0370718							GO:0045064	BP	T-helper 2 cell differentiation	0.0419126		GO:0048762	BP	mesenchymal cell differentiation	0.032486
GO:0001890	BP	placenta development	0.151695																											GO:0071840	BP	cellular component organization or biogenesis	0.0380518							GO:0043292	CC	contractile fiber	0.0425163		GO:0030890	BP	positive regulation of B cell proliferation	0.032486
GO:1901654	BP	response to ketone	0.152852																											GO:0010563	BP	negative regulation of phosphorus metabolic process	0.0391184							GO:0090075	BP	relaxation of muscle	0.0426449		GO:0030104	BP	water homeostasis	0.032486
GO:0032272	BP	negative regulation of protein polymerization	0.154373																											GO:0045936	BP	negative regulation of phosphate metabolic process	0.0391184							GO:0050777	BP	negative regulation of immune response	0.0430285		GO:0090080	BP	positive regulation of MAPKKK cascade by fibroblast growth factor receptor signaling pathway	0.0327912
GO:0006936	BP	muscle contraction	0.155274																											GO:0006040	BP	amino sugar metabolic process	0.0392107							GO:0043408	BP	regulation of MAPK cascade	0.0431981		GO:0007015	BP	actin filament organization	0.0328331
GO:0048634	BP	regulation of muscle organ development	0.155274																											GO:2000147	BP	positive regulation of cell motility	0.0392107							GO:0048029	MF	monosaccharide binding	0.0432709		GO:0001817	BP	regulation of cytokine production	0.0329386
GO:1901861	BP	regulation of muscle tissue development	0.155377																											GO:0005737	CC	cytoplasm	0.039365							GO:0061337	BP	cardiac conduction	0.0438214		GO:0043567	BP	regulation of insulin-like growth factor receptor signaling pathway	0.0329386
GO:0014704	CC	intercalated disc	0.157392																											GO:0030810	BP	positive regulation of nucleotide biosynthetic process	0.039365							GO:0043542	BP	endothelial cell migration	0.0439349		GO:0042439	BP	ethanolamine-containing compound metabolic process	0.0329386
GO:0008143	MF	poly(A) RNA binding	0.157799																											GO:1900373	BP	positive regulation of purine nucleotide biosynthetic process	0.039365							GO:0018193	BP	peptidyl-amino acid modification	0.0444511		GO:0045765	BP	regulation of angiogenesis	0.0329386
GO:0046879	BP	hormone secretion	0.157918																											GO:0010769	BP	regulation of cell morphogenesis involved in differentiation	0.0395643							GO:0019362	BP	pyridine nucleotide metabolic process	0.0451667		GO:0002718	BP	regulation of cytokine production involved in immune response	0.0329386
GO:0021783	BP	preganglionic parasympathetic nervous system development	0.15818																											GO:0051049	BP	regulation of transport	0.0397453							GO:0046496	BP	nicotinamide nucleotide metabolic process	0.0451667		GO:0046638	BP	positive regulation of alpha-beta T cell differentiation	0.0331299
GO:0048486	BP	parasympathetic nervous system development	0.15818																											GO:0002520	BP	immune system development	0.0408374							GO:0045859	BP	regulation of protein kinase activity	0.0451667		GO:0060033	BP	anatomical structure regression	0.0332586
GO:0090092	BP	regulation of transmembrane receptor protein serine/threonine kinase signaling pathway	0.15818																											GO:0030666	CC	endocytic vesicle membrane	0.0408937							GO:0048841	BP	regulation of axon extension involved in axon guidance	0.0457506		GO:0005520	MF	insulin-like growth factor binding	0.0333448
GO:0015665	MF	alcohol transmembrane transporter activity	0.159047																											GO:0010935	BP	regulation of macrophage cytokine production	0.0409691							GO:0031667	BP	response to nutrient levels	0.0459391		GO:0002685	BP	regulation of leukocyte migration	0.033736
GO:0048701	BP	embryonic cranial skeleton morphogenesis	0.159047																											GO:0045137	BP	development of primary sexual characteristics	0.0418105							GO:0086036	BP	regulation of cardiac muscle cell membrane potential	0.0466257		GO:0002367	BP	cytokine production involved in immune response	0.034064
GO:0051153	BP	regulation of striated muscle cell differentiation	0.160313																											GO:0043569	BP	negative regulation of insulin-like growth factor receptor signaling pathway	0.0419246							GO:0051897	BP	positive regulation of protein kinase B signaling cascade	0.0469344		GO:0044703	BP	multi-organism reproductive process	0.0345141
GO:0006986	BP	response to unfolded protein	0.160544																											GO:0006694	BP	steroid biosynthetic process	0.0420675							GO:0022804	MF	active transmembrane transporter activity	0.0475017		GO:0022008	BP	neurogenesis	0.0345475
GO:0043487	BP	regulation of RNA stability	0.160544																											GO:0009190	BP	cyclic nucleotide biosynthetic process	0.0425455							GO:0043549	BP	regulation of kinase activity	0.0478898		GO:0006979	BP	response to oxidative stress	0.0348871
GO:0009790	BP	embryo development	0.162746																											GO:0022410	BP	circadian sleep/wake cycle process	0.0425455							GO:1901135	BP	carbohydrate derivative metabolic process	0.047914		GO:0031644	BP	regulation of neurological system process	0.0351185
GO:0071495	BP	cellular response to endogenous stimulus	0.165119																											GO:0050802	BP	circadian sleep/wake cycle, sleep	0.0425455							GO:0050778	BP	positive regulation of immune response	0.0481691		GO:1901701	BP	cellular response to oxygen-containing compound	0.0353061
GO:0048145	BP	regulation of fibroblast proliferation	0.165326																											GO:0046849	BP	bone remodeling	0.0425817							GO:0035239	BP	tube morphogenesis	0.0485822		GO:0042326	BP	negative regulation of phosphorylation	0.0353061
GO:0051261	BP	protein depolymerization	0.165345																											GO:0071229	BP	cellular response to acid	0.0428035							GO:0042995	CC	cell projection	0.0485822		GO:0060538	BP	skeletal muscle organ development	0.0353061
GO:0050851	BP	antigen receptor-mediated signaling pathway	0.165681																											GO:0006855	BP	drug transmembrane transport	0.0428057							GO:0044297	CC	cell body	0.0488712		GO:0008544	BP	epidermis development	0.0353289
GO:0001763	BP	morphogenesis of a branching structure	0.165681																											GO:0007169	BP	transmembrane receptor protein tyrosine kinase signaling pathway	0.0428099							GO:0050926	BP	regulation of positive chemotaxis	0.0488712		GO:0042542	BP	response to hydrogen peroxide	0.0356031
GO:0006955	BP	immune response	0.166427																											GO:0002250	BP	adaptive immune response	0.0428099							GO:0050927	BP	positive regulation of positive chemotaxis	0.0488712		GO:0001937	BP	negative regulation of endothelial cell proliferation	0.0356061
GO:0007517	BP	muscle organ development	0.166427																											GO:0006874	BP	cellular calcium ion homeostasis	0.0428868							GO:0090189	BP	regulation of branching involved in ureteric bud morphogenesis	0.0489375		GO:0071622	BP	regulation of granulocyte chemotaxis	0.0356061
GO:0045182	MF	translation regulator activity	0.166427																											GO:0040014	BP	regulation of multicellular organism growth	0.0430577							GO:0006897	BP	endocytosis	0.0489375		GO:0002237	BP	response to molecule of bacterial origin	0.0357145
GO:0048592	BP	eye morphogenesis	0.167581																											GO:0004896	MF	cytokine receptor activity	0.0432669							GO:0005923	CC	tight junction	0.0490315		GO:0071825	BP	protein-lipid complex subunit organization	0.036099
GO:0031256	CC	leading edge membrane	0.167581																											GO:0051960	BP	regulation of nervous system development	0.0433751							GO:0070160	CC	occluding junction	0.0490315		GO:0038024	MF	cargo receptor activity	0.0363908
GO:0048699	BP	generation of neurons	0.167581																											GO:0010604	BP	positive regulation of macromolecule metabolic process	0.043503							GO:0019798	MF	procollagen-proline dioxygenase activity	0.0490315		GO:0043292	CC	contractile fiber	0.036596
GO:0007399	BP	nervous system development	0.167581																											GO:0048771	BP	tissue remodeling	0.0440974							GO:0007519	BP	skeletal muscle tissue development	0.0494503		GO:0044259	BP	multicellular organismal macromolecule metabolic process	0.036897
GO:0009975	MF	cyclase activity	0.167581																											GO:0014033	BP	neural crest cell differentiation	0.0440974							GO:0055001	BP	muscle cell development	0.0495438		GO:0072001	BP	renal system development	0.0370248
GO:0033762	BP	response to glucagon stimulus	0.167581																											GO:0043005	CC	neuron projection	0.0442121							GO:0051234	BP	establishment of localization	0.0496287		GO:0071345	BP	cellular response to cytokine stimulus	0.0371119
GO:0002433	BP	immune response-regulating cell surface receptor signaling pathway involved in phagocytosis	0.167861																											GO:0006793	BP	phosphorus metabolic process	0.0442128							GO:0048521	BP	negative regulation of behavior	0.0496287		GO:0007435	BP	salivary gland morphogenesis	0.0374919
GO:0038094	BP	Fc-gamma receptor signaling pathway	0.167861																											GO:0004175	MF	endopeptidase activity	0.044362							GO:0048754	BP	branching morphogenesis of an epithelial tube	0.0498235		GO:0051247	BP	positive regulation of protein metabolic process	0.0375972
GO:0038096	BP	Fc-gamma receptor signaling pathway involved in phagocytosis	0.167861																											GO:0001654	BP	eye development	0.0452767							GO:0050851	BP	antigen receptor-mediated signaling pathway	0.04987		GO:0051928	BP	positive regulation of calcium ion transport	0.0381327
GO:0090136	BP	epithelial cell-cell adhesion	0.167861																											GO:0071345	BP	cellular response to cytokine stimulus	0.0460383							GO:0032649	BP	regulation of interferon-gamma production	0.0500373		GO:0045216	BP	cell-cell junction organization	0.0386217
GO:1901681	MF	sulfur compound binding	0.167861																											GO:0007178	BP	transmembrane receptor protein serine/threonine kinase signaling pathway	0.0468344							GO:0048562	BP	embryonic organ morphogenesis	0.0514943		GO:0050804	BP	regulation of synaptic transmission	0.0386217
GO:0019904	MF	protein domain specific binding	0.167861																											GO:0051347	BP	positive regulation of transferase activity	0.0468765							GO:0030325	BP	adrenal gland development	0.051557		GO:0042803	MF	protein homodimerization activity	0.0389844
GO:0032304	BP	negative regulation of icosanoid secretion	0.167861																											GO:0045860	BP	positive regulation of protein kinase activity	0.0468914							GO:0015918	BP	sterol transport	0.0519718		GO:0050673	BP	epithelial cell proliferation	0.0392359
GO:0008142	MF	oxysterol binding	0.167861																											GO:0090136	BP	epithelial cell-cell adhesion	0.046902							GO:0030301	BP	cholesterol transport	0.0519718		GO:0090066	BP	regulation of anatomical structure size	0.0393318
GO:0048755	BP	branching morphogenesis of a nerve	0.167861																											GO:0030246	MF	carbohydrate binding	0.047018							GO:0007631	BP	feeding behavior	0.0520641		GO:0031960	BP	response to corticosteroid stimulus	0.0397211
GO:0003257	BP	positive regulation of transcription from RNA polymerase II promoter involved in myocardial precursor cell differentiation	0.167861																											GO:0030817	BP	regulation of cAMP biosynthetic process	0.0475714							GO:0031623	BP	receptor internalization	0.05214		GO:0007567	BP	parturition	0.040013
GO:0043652	BP	engulfment of apoptotic cell	0.167861																											GO:0043116	BP	negative regulation of vascular permeability	0.0479152							GO:0030194	BP	positive regulation of blood coagulation	0.05214		GO:2001233	BP	regulation of apoptotic signaling pathway	0.040013
GO:0032369	BP	negative regulation of lipid transport	0.167861																											GO:0032274	BP	gonadotropin secretion	0.048594							GO:1900048	BP	positive regulation of hemostasis	0.05214		GO:0019221	BP	cytokine-mediated signaling pathway	0.0400479
GO:0045785	BP	positive regulation of cell adhesion	0.167861																											GO:0060137	BP	maternal process involved in parturition	0.0489991							GO:0060986	BP	endocrine hormone secretion	0.05214		GO:0001963	BP	synaptic transmission, dopaminergic	0.0402085
GO:0061337	BP	cardiac conduction	0.167861																											GO:0010894	BP	negative regulation of steroid biosynthetic process	0.0494812							GO:0048598	BP	embryonic morphogenesis	0.0525705		GO:0050818	BP	regulation of coagulation	0.0402115
GO:0060179	BP	male mating behavior	0.167861																											GO:0045939	BP	negative regulation of steroid metabolic process	0.0494812							GO:0046983	MF	protein dimerization activity	0.0525768		GO:0060693	BP	regulation of branching involved in salivary gland morphogenesis	0.0405335
GO:0007341	BP	penetration of zona pellucida	0.167861																											GO:0097458	CC	neuron part	0.0494812							GO:0010810	BP	regulation of cell-substrate adhesion	0.0527132		GO:0050832	BP	defense response to fungus	0.0410545
GO:0030235	MF	nitric-oxide synthase regulator activity	0.168072																											GO:0050877	BP	neurological system process	0.049562							GO:0033700	BP	phospholipid efflux	0.0527132		GO:0097202	BP	activation of cysteine-type endopeptidase activity	0.0412974
GO:0061180	BP	mammary gland epithelium development	0.168072																											GO:0042311	BP	vasodilation	0.0496638							GO:0014037	BP	Schwann cell differentiation	0.0527132		GO:0005583	CC	fibrillar collagen	0.0414697
GO:0043686	BP	co-translational protein modification	0.169041																											GO:0002253	BP	activation of immune response	0.0501509							GO:0006954	BP	inflammatory response	0.0527132		GO:0007417	BP	central nervous system development	0.0418109
GO:0007179	BP	transforming growth factor beta receptor signaling pathway	0.171275																											GO:0045766	BP	positive regulation of angiogenesis	0.0502334							GO:0045620	BP	negative regulation of lymphocyte differentiation	0.0531567		GO:0051924	BP	regulation of calcium ion transport	0.0418109
GO:0043065	BP	positive regulation of apoptotic process	0.172043																											GO:0009725	BP	response to hormone stimulus	0.0503128							GO:0035967	BP	cellular response to topologically incorrect protein	0.0534776		GO:0010935	BP	regulation of macrophage cytokine production	0.0424185
GO:0021872	BP	forebrain generation of neurons	0.173876																											GO:0070374	BP	positive regulation of ERK1 and ERK2 cascade	0.0506469							GO:0043065	BP	positive regulation of apoptotic process	0.0535874		GO:0006937	BP	regulation of muscle contraction	0.0426762
GO:0055070	BP	copper ion homeostasis	0.173876																											GO:0030054	CC	cell junction	0.0506469							GO:0060762	BP	regulation of branching involved in mammary gland duct morphogenesis	0.0535874		GO:0016486	BP	peptide hormone processing	0.0426762
GO:0008543	BP	fibroblast growth factor receptor signaling pathway	0.173882																											GO:0050863	BP	regulation of T cell activation	0.0507666							GO:0022857	MF	transmembrane transporter activity	0.0550027		GO:0034381	BP	plasma lipoprotein particle clearance	0.0428011
GO:0009914	BP	hormone transport	0.174568																											GO:0016049	BP	cell growth	0.0514847							GO:0007243	BP	intracellular protein kinase cascade	0.0551401		GO:0030169	MF	low-density lipoprotein particle binding	0.0429149
GO:0005046	MF	KDEL sequence binding	0.174568																											GO:0042592	BP	homeostatic process	0.0521511							GO:0042092	BP	type 2 immune response	0.0554107		GO:0051055	BP	negative regulation of lipid biosynthetic process	0.0429149
GO:0030041	BP	actin filament polymerization	0.174568																											GO:0060323	BP	head morphogenesis	0.0522258							GO:0042472	BP	inner ear morphogenesis	0.055815		GO:0007200	BP	phospholipase C-activating G-protein coupled receptor signaling pathway	0.0436947
GO:0031175	BP	neuron projection development	0.174774																											GO:0043615	BP	astrocyte cell migration	0.0528664							GO:0043627	BP	response to estrogen stimulus	0.0558988		GO:0044449	CC	contractile fiber part	0.0436947
GO:0030900	BP	forebrain development	0.175928																											GO:0060541	BP	respiratory system development	0.0528664							GO:0008202	BP	steroid metabolic process	0.0559757		GO:0030217	BP	T cell differentiation	0.0438322
GO:0012505	CC	endomembrane system	0.175928																											GO:0008237	MF	metallopeptidase activity	0.0531432							GO:0006639	BP	acylglycerol metabolic process	0.0560897		GO:0005488	MF	binding	0.044133
GO:0017134	MF	fibroblast growth factor binding	0.176867																											GO:0043588	BP	skin development	0.0534291							GO:0051240	BP	positive regulation of multicellular organismal process	0.0560897		GO:0043569	BP	negative regulation of insulin-like growth factor receptor signaling pathway	0.044176
GO:0021879	BP	forebrain neuron differentiation	0.176949																											GO:0006909	BP	phagocytosis	0.0534693							GO:0051222	BP	positive regulation of protein transport	0.0565352		GO:0035637	BP	multicellular organismal signaling	0.044176
GO:0030057	CC	desmosome	0.176949																											GO:0006796	BP	phosphate-containing compound metabolic process	0.0534693							GO:0045598	BP	regulation of fat cell differentiation	0.0568372		GO:0000323	CC	lytic vacuole	0.0444673
GO:0070851	MF	growth factor receptor binding	0.177527																											GO:0030162	BP	regulation of proteolysis	0.053573							GO:0005215	MF	transporter activity	0.0568372		GO:0005764	CC	lysosome	0.0444673
GO:0005768	CC	endosome	0.177855																											GO:0001676	BP	long-chain fatty acid metabolic process	0.0552212							GO:0005179	MF	hormone activity	0.0568372		GO:0010463	BP	mesenchymal cell proliferation	0.0445679
GO:0004576	MF	oligosaccharyl transferase activity	0.177855																											GO:0008009	MF	chemokine activity	0.0553159							GO:0035914	BP	skeletal muscle cell differentiation	0.0568372		GO:0001704	BP	formation of primary germ layer	0.0459052
GO:0021557	BP	oculomotor nerve development	0.179076																											GO:0072503	BP	cellular divalent inorganic cation homeostasis	0.0555621							GO:0014044	BP	Schwann cell development	0.0569359		GO:0034364	CC	high-density lipoprotein particle	0.046211
GO:0048664	BP	neuron fate determination	0.179076																											GO:0014032	BP	neural crest cell development	0.055622							GO:0043551	BP	regulation of phosphatidylinositol 3-kinase activity	0.0573144		GO:0032963	BP	collagen metabolic process	0.046268
GO:0009605	BP	response to external stimulus	0.1802																											GO:0003171	BP	atrioventricular valve development	0.0561209							GO:2000177	BP	regulation of neural precursor cell proliferation	0.0573633		GO:0016125	BP	sterol metabolic process	0.0467198
GO:0060577	BP	pulmonary vein morphogenesis	0.18399																											GO:0016485	BP	protein processing	0.0561209							GO:0050727	BP	regulation of inflammatory response	0.0574851		GO:0030224	BP	monocyte differentiation	0.0470889
GO:0003727	MF	single-stranded RNA binding	0.184039																											GO:0072507	BP	divalent inorganic cation homeostasis	0.0562037							GO:0060538	BP	skeletal muscle organ development	0.0578724		GO:0007588	BP	excretion	0.0473345
GO:0051145	BP	smooth muscle cell differentiation	0.184395																											GO:0019725	BP	cellular homeostasis	0.0562037							GO:0090037	BP	positive regulation of protein kinase C signaling cascade	0.0583107		GO:0010638	BP	positive regulation of organelle organization	0.0474486
GO:0061309	BP	cardiac neural crest cell development involved in outflow tract morphogenesis	0.185329																											GO:0004222	MF	metalloendopeptidase activity	0.0562037							GO:0001817	BP	regulation of cytokine production	0.0583107		GO:0042092	BP	type 2 immune response	0.0475834
GO:0003176	BP	aortic valve development	0.187232																											GO:0051604	BP	protein maturation	0.0562037							GO:0051896	BP	regulation of protein kinase B signaling cascade	0.0583107		GO:0045823	BP	positive regulation of heart contraction	0.0480115
GO:0003180	BP	aortic valve morphogenesis	0.187232																											GO:0031346	BP	positive regulation of cell projection organization	0.0568372							GO:0001654	BP	eye development	0.0583107		GO:0060713	BP	labyrinthine layer morphogenesis	0.0481389
GO:1901880	BP	negative regulation of protein depolymerization	0.187594																											GO:0006812	BP	cation transport	0.0569811							GO:0032103	BP	positive regulation of response to external stimulus	0.0591172		GO:0042445	BP	hormone metabolic process	0.048382
GO:0003151	BP	outflow tract morphogenesis	0.188188																											GO:0009895	BP	negative regulation of catabolic process	0.0573925							GO:0050790	BP	regulation of catalytic activity	0.0591687		GO:0060191	BP	regulation of lipase activity	0.048382
GO:0014706	BP	striated muscle tissue development	0.190733																											GO:0017124	MF	SH3 domain binding	0.057589							GO:0030099	BP	myeloid cell differentiation	0.0592672		GO:0016043	BP	cellular component organization	0.048638
GO:0043030	BP	regulation of macrophage activation	0.191321																											GO:2000401	BP	regulation of lymphocyte migration	0.0576947							GO:0044327	CC	dendritic spine head	0.0592672		GO:0051969	BP	regulation of transmission of nerve impulse	0.0488347
GO:0051437	BP	positive regulation of ubiquitin-protein ligase activity involved in mitotic cell cycle	0.191793																											GO:0035239	BP	tube morphogenesis	0.0576947							GO:0033081	BP	regulation of T cell differentiation in thymus	0.0598986		GO:0008289	MF	lipid binding	0.0488347
GO:0048144	BP	fibroblast proliferation	0.192125																											GO:0044262	BP	cellular carbohydrate metabolic process	0.0582289							GO:0002429	BP	immune response-activating cell surface receptor signaling pathway	0.0598986		GO:0043116	BP	negative regulation of vascular permeability	0.0488869
GO:2000736	BP	regulation of stem cell differentiation	0.192218																											GO:0046683	BP	response to organophosphorus	0.0582289							GO:0002253	BP	activation of immune response	0.060129		GO:0002764	BP	immune response-regulating signaling pathway	0.0495257
GO:0005911	CC	cell-cell junction	0.192218																											GO:0010934	BP	macrophage cytokine production	0.0582289							GO:0048839	BP	inner ear development	0.060129		GO:0006816	BP	calcium ion transport	0.0495257
GO:0060562	BP	epithelial tube morphogenesis	0.192218																											GO:0042379	MF	chemokine receptor binding	0.0582667							GO:0043068	BP	positive regulation of programmed cell death	0.060129		GO:0032844	BP	regulation of homeostatic process	0.0496205
GO:0000462	BP	maturation of SSU-rRNA from tricistronic rRNA transcript (SSU-rRNA, 5.8S rRNA, LSU-rRNA)	0.192218																											GO:0019221	BP	cytokine-mediated signaling pathway	0.058298							GO:0050746	BP	regulation of lipoprotein metabolic process	0.060129		GO:0001933	BP	negative regulation of protein phosphorylation	0.0497886
GO:0006597	BP	spermine biosynthetic process	0.192218																											GO:1901136	BP	carbohydrate derivative catabolic process	0.058298							GO:0006638	BP	neutral lipid metabolic process	0.0602756		GO:0071855	MF	neuropeptide receptor binding	0.0501434
GO:0008215	BP	spermine metabolic process	0.192218																											GO:0006826	BP	iron ion transport	0.058298							GO:0045622	BP	regulation of T-helper cell differentiation	0.0611003		GO:0004930	MF	G-protein coupled receptor activity	0.0503639
GO:0040013	BP	negative regulation of locomotion	0.19403																											GO:0071902	BP	positive regulation of protein serine/threonine kinase activity	0.058298							GO:0006810	BP	transport	0.061893		GO:0007420	BP	brain development	0.0503639
GO:0044344	BP	cellular response to fibroblast growth factor stimulus	0.19426																											GO:0022407	BP	regulation of cell-cell adhesion	0.058298							GO:0000165	BP	MAPK cascade	0.062255		GO:0060341	BP	regulation of cellular localization	0.0506164
GO:0071774	BP	response to fibroblast growth factor stimulus	0.19426																											GO:0015748	BP	organophosphate ester transport	0.0584011							GO:0055002	BP	striated muscle cell development	0.062255		GO:0002697	BP	regulation of immune effector process	0.051013
GO:0001654	BP	eye development	0.194541																											GO:0044304	CC	main axon	0.0584011							GO:0046364	BP	monosaccharide biosynthetic process	0.062255		GO:0006919	BP	activation of cysteine-type endopeptidase activity involved in apoptotic process	0.0511334
GO:0043068	BP	positive regulation of programmed cell death	0.195261																											GO:0034375	BP	high-density lipoprotein particle remodeling	0.0584712							GO:0005623	CC	cell	0.062255		GO:0001558	BP	regulation of cell growth	0.0515802
GO:0007160	BP	cell-matrix adhesion	0.195261																											GO:0031329	BP	regulation of cellular catabolic process	0.0588631							GO:0044464	CC	cell part	0.062255		GO:0050663	BP	cytokine secretion	0.0530162
GO:0055002	BP	striated muscle cell development	0.197874																											GO:0035630	BP	bone mineralization involved in bone maturation	0.0588631							GO:0031418	MF	L-ascorbic acid binding	0.0628314		GO:0050679	BP	positive regulation of epithelial cell proliferation	0.0530658
GO:0043010	BP	camera-type eye development	0.199493																											GO:1901617	BP	organic hydroxy compound biosynthetic process	0.0590057							GO:0030198	BP	extracellular matrix organization	0.0639721		GO:0005776	CC	autophagic vacuole	0.0533689
GO:0035253	CC	ciliary rootlet	0.199542																											GO:0042176	BP	regulation of protein catabolic process	0.0591945							GO:0043062	BP	extracellular structure organization	0.0639721		GO:0046634	BP	regulation of alpha-beta T cell activation	0.0539901
																														GO:0005381	MF	iron ion transmembrane transporter activity	0.0591945							GO:2000647	BP	negative regulation of stem cell proliferation	0.0662665		GO:0045061	BP	thymic T cell selection	0.0542173
																														GO:0042802	MF	identical protein binding	0.0592633							GO:0046637	BP	regulation of alpha-beta T cell differentiation	0.0672313		GO:0060137	BP	maternal process involved in parturition	0.0542173
																														GO:0031399	BP	regulation of protein modification process	0.0594738							GO:0070848	BP	response to growth factor stimulus	0.0673347		GO:0051017	BP	actin filament bundle assembly	0.0553301
																														GO:0001533	CC	cornified envelope	0.0594738							GO:0032387	BP	negative regulation of intracellular transport	0.0681012		GO:0061572	BP	actin filament bundle organization	0.0553301
																														GO:0014912	BP	negative regulation of smooth muscle cell migration	0.0596226							GO:0060429	BP	epithelium development	0.0683499		GO:0042482	BP	positive regulation of odontogenesis	0.0559276
																														GO:0042632	BP	cholesterol homeostasis	0.0596453							GO:0097028	BP	dendritic cell differentiation	0.0683499		GO:0003015	BP	heart process	0.0560378
																														GO:0006942	BP	regulation of striated muscle contraction	0.0600969							GO:0005602	CC	complement component C1 complex	0.0683499		GO:0060047	BP	heart contraction	0.0560378
																														GO:0032270	BP	positive regulation of cellular protein metabolic process	0.060305							GO:0008043	CC	intracellular ferritin complex	0.0683499		GO:0046631	BP	alpha-beta T cell activation	0.0561278
																														GO:0001666	BP	response to hypoxia	0.0603607							GO:0070288	CC	ferritin complex	0.0683499		GO:0008203	BP	cholesterol metabolic process	0.0563003
																														GO:0071822	BP	protein complex subunit organization	0.060439							GO:0051336	BP	regulation of hydrolase activity	0.0691006		GO:0032091	BP	negative regulation of protein binding	0.0564738
																														GO:0030036	BP	actin cytoskeleton organization	0.060752							GO:0002088	BP	lens development in camera-type eye	0.0693533		GO:0004896	MF	cytokine receptor activity	0.0568956
																														GO:0043583	BP	ear development	0.0616304							GO:0030169	MF	low-density lipoprotein particle binding	0.0696651		GO:0001786	MF	phosphatidylserine binding	0.0571004
																														GO:0044087	BP	regulation of cellular component biogenesis	0.0616304							GO:0071560	BP	cellular response to transforming growth factor beta stimulus	0.069761		GO:0034384	BP	high-density lipoprotein particle clearance	0.058984
																														GO:0048678	BP	response to axon injury	0.0620483							GO:0086064	BP	cell communication by electrical coupling involved in cardiac conduction	0.069761		GO:0008209	BP	androgen metabolic process	0.0592397
																														GO:0048534	BP	hematopoietic or lymphoid organ development	0.0630768							GO:0001658	BP	branching involved in ureteric bud morphogenesis	0.0698448		GO:0042116	BP	macrophage activation	0.0592807
																														GO:0032225	BP	regulation of synaptic transmission, dopaminergic	0.0630768							GO:0051338	BP	regulation of transferase activity	0.0700987		GO:0046983	MF	protein dimerization activity	0.0598465
																														GO:0007585	BP	respiratory gaseous exchange	0.0631452							GO:0043034	CC	costamere	0.0714847		GO:0038095	BP	Fc-epsilon receptor signaling pathway	0.0598753
																														GO:0051093	BP	negative regulation of developmental process	0.0632635							GO:0001953	BP	negative regulation of cell-matrix adhesion	0.0715159		GO:0032634	BP	interleukin-5 production	0.0598956
																														GO:0032368	BP	regulation of lipid transport	0.0632635							GO:0006880	BP	intracellular sequestering of iron ion	0.0715159		GO:0032674	BP	regulation of interleukin-5 production	0.0598956
																														GO:1901565	BP	organonitrogen compound catabolic process	0.063288							GO:0010700	BP	negative regulation of norepinephrine secretion	0.0717831		GO:0042311	BP	vasodilation	0.0602656
																														GO:0051249	BP	regulation of lymphocyte activation	0.0637537							GO:0014061	BP	regulation of norepinephrine secretion	0.0717831		GO:0019229	BP	regulation of vasoconstriction	0.0604274
																														GO:0009914	BP	hormone transport	0.0637537							GO:0033604	BP	negative regulation of catecholamine secretion	0.0717831		GO:0051249	BP	regulation of lymphocyte activation	0.0605007
																														GO:0036293	BP	response to decreased oxygen levels	0.0640304							GO:0002699	BP	positive regulation of immune effector process	0.0717831		GO:0001228	MF	RNA polymerase II transcription regulatory region sequence-specific DNA binding transcription factor activity involved in positive regulation of transcription	0.0607291
																														GO:0035150	BP	regulation of tube size	0.0649802							GO:0003007	BP	heart morphogenesis	0.0717831		GO:0031099	BP	regeneration	0.0607291
																														GO:0050880	BP	regulation of blood vessel size	0.0649802							GO:0033077	BP	T cell differentiation in thymus	0.0717831		GO:0007431	BP	salivary gland development	0.0607291
																														GO:0007015	BP	actin filament organization	0.0656156							GO:0006094	BP	gluconeogenesis	0.0717831		GO:0001818	BP	negative regulation of cytokine production	0.0607291
																														GO:0005518	MF	collagen binding	0.0656156							GO:0051128	BP	regulation of cellular component organization	0.0717831		GO:0070374	BP	positive regulation of ERK1 and ERK2 cascade	0.0610368
																														GO:0097305	BP	response to alcohol	0.0656156							GO:0043406	BP	positive regulation of MAP kinase activity	0.071831		GO:0010934	BP	macrophage cytokine production	0.061623
																														GO:0071230	BP	cellular response to amino acid stimulus	0.0659508							GO:0010951	BP	negative regulation of endopeptidase activity	0.071831		GO:0050871	BP	positive regulation of B cell activation	0.0620118
																														GO:0007186	BP	G-protein coupled receptor signaling pathway	0.0661625							GO:0019432	BP	triglyceride biosynthetic process	0.0723362		GO:0051046	BP	regulation of secretion	0.0622141
																														GO:0044297	CC	cell body	0.0674779							GO:0043296	CC	apical junction complex	0.0723439		GO:0002573	BP	myeloid leukocyte differentiation	0.0629852
																														GO:0097285	BP	cell-type specific apoptotic process	0.0676546							GO:0030167	BP	proteoglycan catabolic process	0.072426		GO:0005623	CC	cell	0.0632291
																														GO:0019883	BP	antigen processing and presentation of endogenous antigen	0.0676546							GO:0030200	BP	heparan sulfate proteoglycan catabolic process	0.072426		GO:0044464	CC	cell part	0.0632291
																														GO:0051219	MF	phosphoprotein binding	0.0682954							GO:0008584	BP	male gonad development	0.0724924		GO:0014910	BP	regulation of smooth muscle cell migration	0.0635179
																														GO:0001508	BP	regulation of action potential	0.0682954							GO:0061512	BP	protein localization to cilium	0.0724944		GO:0006694	BP	steroid biosynthetic process	0.0635917
																														GO:0001101	BP	response to acid	0.0682954							GO:0071559	BP	response to transforming growth factor beta stimulus	0.0725559		GO:0010001	BP	glial cell differentiation	0.0637869
																														GO:1901998	BP	toxin transport	0.0684262							GO:0002028	BP	regulation of sodium ion transport	0.0725559		GO:0071280	BP	cellular response to copper ion	0.0637869
																														GO:0046058	BP	cAMP metabolic process	0.0684262							GO:0072678	BP	T cell migration	0.0729204		GO:0043368	BP	positive T cell selection	0.0652878
																														GO:0006898	BP	receptor-mediated endocytosis	0.0689746							GO:0045104	BP	intermediate filament cytoskeleton organization	0.0729204		GO:0042100	BP	B cell proliferation	0.0653939
																														GO:0042340	BP	keratan sulfate catabolic process	0.0698057							GO:0090066	BP	regulation of anatomical structure size	0.0730382		GO:0061028	BP	establishment of endothelial barrier	0.0654132
																														GO:0071674	BP	mononuclear cell migration	0.0705969							GO:0055095	BP	lipoprotein particle mediated signaling	0.0730452		GO:0010464	BP	regulation of mesenchymal cell proliferation	0.0656613
																														GO:0071675	BP	regulation of mononuclear cell migration	0.0705969							GO:0055096	BP	low-density lipoprotein particle mediated signaling	0.0730452		GO:0002720	BP	positive regulation of cytokine production involved in immune response	0.066261
																														GO:0044431	CC	Golgi apparatus part	0.0710639							GO:0002252	BP	immune effector process	0.0730452		GO:0022414	BP	reproductive process	0.0667748
																														GO:0033613	MF	activating transcription factor binding	0.0713515							GO:0048858	BP	cell projection morphogenesis	0.073322		GO:0050886	BP	endocrine process	0.0668169
																														GO:0031330	BP	negative regulation of cellular catabolic process	0.0713515							GO:0001657	BP	ureteric bud development	0.0734282		GO:0002460	BP	adaptive immune response based on somatic recombination of immune receptors built from immunoglobulin superfamily domains	0.0668169
																														GO:0034382	BP	chylomicron remnant clearance	0.0713515							GO:0042383	CC	sarcolemma	0.0734282		GO:0010517	BP	regulation of phospholipase activity	0.0673646
																														GO:0060228	MF	phosphatidylcholine-sterol O-acyltransferase activator activity	0.0713515							GO:0072524	BP	pyridine-containing compound metabolic process	0.0736947		GO:0071889	MF	14-3-3 protein binding	0.0678506
																														GO:0071830	BP	triglyceride-rich lipoprotein particle clearance	0.0713515							GO:0032990	BP	cell part morphogenesis	0.0739994		GO:1901652	BP	response to peptide	0.068313
																														GO:0048708	BP	astrocyte differentiation	0.0713515							GO:0034101	BP	erythrocyte homeostasis	0.0752533		GO:0055103	MF	ligase regulator activity	0.068313
																														GO:0030207	BP	chondroitin sulfate catabolic process	0.0713515							GO:0043511	CC	inhibin complex	0.0752533		GO:0055106	MF	ubiquitin-protein ligase regulator activity	0.068313
																														GO:0032496	BP	response to lipopolysaccharide	0.0713515							GO:0043512	CC	inhibin A complex	0.0752533		GO:0022612	BP	gland morphogenesis	0.068313
																														GO:0055074	BP	calcium ion homeostasis	0.0714196							GO:0003014	BP	renal system process	0.0752605		GO:0055078	BP	sodium ion homeostasis	0.068313
																														GO:0048008	BP	platelet-derived growth factor receptor signaling pathway	0.0714196							GO:0010745	BP	negative regulation of macrophage derived foam cell differentiation	0.0753474		GO:0050890	BP	cognition	0.0688763
																														GO:0002252	BP	immune effector process	0.0714196							GO:2001181	BP	positive regulation of interleukin-10 secretion	0.0753747		GO:0051493	BP	regulation of cytoskeleton organization	0.0692138
																														GO:0002237	BP	response to molecule of bacterial origin	0.0714855							GO:0046546	BP	development of primary male sexual characteristics	0.0759077		GO:0019899	MF	enzyme binding	0.0692138
																														GO:0022602	BP	ovulation cycle process	0.0715478							GO:0003193	BP	pulmonary valve formation	0.0759283		GO:0022607	BP	cellular component assembly	0.0694101
																														GO:0010872	BP	regulation of cholesterol esterification	0.0716194							GO:0035922	BP	foramen ovale closure	0.0759283		GO:0001570	BP	vasculogenesis	0.0695547
																														GO:0014074	BP	response to purine-containing compound	0.0718467							GO:0030168	BP	platelet activation	0.0762206		GO:0043069	BP	negative regulation of programmed cell death	0.0695547
																														GO:0046649	BP	lymphocyte activation	0.0721855							GO:0071363	BP	cellular response to growth factor stimulus	0.0766424		GO:0097190	BP	apoptotic signaling pathway	0.0695547
																														GO:0043933	BP	macromolecular complex subunit organization	0.0726175							GO:0060562	BP	epithelial tube morphogenesis	0.0766424		GO:0008009	MF	chemokine activity	0.0699395
																														GO:0031214	BP	biomineral tissue development	0.0727673							GO:0031674	CC	I band	0.0766424		GO:0034375	BP	high-density lipoprotein particle remodeling	0.0699395
																														GO:0019722	BP	calcium-mediated signaling	0.073327							GO:0048520	BP	positive regulation of behavior	0.0766424		GO:0010740	BP	positive regulation of intracellular protein kinase cascade	0.0701145
																														GO:0061035	BP	regulation of cartilage development	0.0734318							GO:0001816	BP	cytokine production	0.0774036		GO:0048732	BP	gland development	0.0702334
																														GO:1901137	BP	carbohydrate derivative biosynthetic process	0.0735164							GO:0045995	BP	regulation of embryonic development	0.0778801		GO:0043434	BP	response to peptide hormone stimulus	0.0712944
																														GO:0055092	BP	sterol homeostasis	0.0735164							GO:0034616	BP	response to laminar fluid shear stress	0.0784562		GO:0050714	BP	positive regulation of protein secretion	0.0713992
																														GO:0050656	MF	3'-phosphoadenosine 5'-phosphosulfate binding	0.073885							GO:0046636	BP	negative regulation of alpha-beta T cell activation	0.0793277		GO:0045657	BP	positive regulation of monocyte differentiation	0.0714998
																														GO:0071900	BP	regulation of protein serine/threonine kinase activity	0.0741864							GO:0015718	BP	monocarboxylic acid transport	0.0795224		GO:0002443	BP	leukocyte mediated immunity	0.0728171
																														GO:0002274	BP	myeloid leukocyte activation	0.0745295							GO:0007179	BP	transforming growth factor beta receptor signaling pathway	0.0797245		GO:0001655	BP	urogenital system development	0.0731355
																														GO:0048520	BP	positive regulation of behavior	0.0747599							GO:0034439	BP	lipoprotein lipid oxidation	0.0797245		GO:0070373	BP	negative regulation of ERK1 and ERK2 cascade	0.0732551
																														GO:0042177	BP	negative regulation of protein catabolic process	0.0752013							GO:0034442	BP	regulation of lipoprotein oxidation	0.0797245		GO:0032956	BP	regulation of actin cytoskeleton organization	0.0734538
																														GO:0001936	BP	regulation of endothelial cell proliferation	0.0768026							GO:0060587	BP	regulation of lipoprotein lipid oxidation	0.0797245		GO:0001077	MF	RNA polymerase II core promoter proximal region sequence-specific DNA binding transcription factor activity involved in positive regulation of transcription	0.0738498
																														GO:0006461	BP	protein complex assembly	0.0773481							GO:0042321	BP	negative regulation of circadian sleep/wake cycle, sleep	0.0797245		GO:2001244	BP	positive regulation of intrinsic apoptotic signaling pathway	0.0754963
																														GO:0045906	BP	negative regulation of vasoconstriction	0.0774936							GO:0042754	BP	negative regulation of circadian rhythm	0.0797245		GO:0042632	BP	cholesterol homeostasis	0.0758821
																														GO:0006887	BP	exocytosis	0.0782192							GO:0004591	MF	oxoglutarate dehydrogenase (succinyl-transferring) activity	0.0797245		GO:0019226	BP	transmission of nerve impulse	0.076403
																														GO:0042246	BP	tissue regeneration	0.0784546							GO:0032689	BP	negative regulation of interferon-gamma production	0.0797245		GO:0051704	BP	multi-organism process	0.0780093
																														GO:0044437	CC	vacuolar part	0.0784985							GO:0007178	BP	transmembrane receptor protein serine/threonine kinase signaling pathway	0.0797245		GO:0048678	BP	response to axon injury	0.0781306
																														GO:0007584	BP	response to nutrient	0.0784985							GO:0046884	BP	follicle-stimulating hormone secretion	0.0808649		GO:0046632	BP	alpha-beta T cell differentiation	0.0789388
																														GO:0010469	BP	regulation of receptor activity	0.0789699							GO:0031294	BP	lymphocyte costimulation	0.0815747		GO:0043171	BP	peptide catabolic process	0.0791297
																														GO:0006029	BP	proteoglycan metabolic process	0.0797296							GO:0031295	BP	T cell costimulation	0.0815747		GO:0035239	BP	tube morphogenesis	0.0795425
																														GO:0003015	BP	heart process	0.0797296							GO:0042692	BP	muscle cell differentiation	0.0815747		GO:0008543	BP	fibroblast growth factor receptor signaling pathway	0.0795425
																														GO:0060047	BP	heart contraction	0.0797296							GO:0046982	MF	protein heterodimerization activity	0.0815747		GO:0070488	BP	neutrophil aggregation	0.0798139
																														GO:0038030	BP	non-canonical Wnt receptor signaling pathway via MAPK cascade	0.0797296							GO:0050900	BP	leukocyte migration	0.0823309		GO:0061082	BP	myeloid leukocyte cytokine production	0.0798201
																														GO:0038031	BP	non-canonical Wnt receptor signaling pathway via JNK cascade	0.0797296							GO:0022892	MF	substrate-specific transporter activity	0.0823309		GO:0007184	BP	SMAD protein import into nucleus	0.0798201
																														GO:0001558	BP	regulation of cell growth	0.0798531							GO:0015248	MF	sterol transporter activity	0.0825656		GO:0050542	MF	icosanoid binding	0.0798201
																														GO:0002696	BP	positive regulation of leukocyte activation	0.0803798							GO:0070091	BP	glucagon secretion	0.0825656		GO:0050543	MF	icosatetraenoic acid binding	0.0798201
																														GO:0016042	BP	lipid catabolic process	0.0804241							GO:0070092	BP	regulation of glucagon secretion	0.0825656		GO:0050544	MF	arachidonic acid binding	0.0798201
																														GO:0032268	BP	regulation of cellular protein metabolic process	0.0808018							GO:0070093	BP	negative regulation of glucagon secretion	0.0825656		GO:1901567	MF	fatty acid derivative binding	0.0798201
																														GO:0042886	BP	amide transport	0.0808018							GO:0042562	MF	hormone binding	0.0825656		GO:0009308	BP	amine metabolic process	0.0804939
																														GO:0070271	BP	protein complex biogenesis	0.0808018							GO:2000146	BP	negative regulation of cell motility	0.0834516		GO:0046470	BP	phosphatidylcholine metabolic process	0.0826277
																														GO:0005602	CC	complement component C1 complex	0.0808018							GO:0021772	BP	olfactory bulb development	0.0834516		GO:0001540	MF	beta-amyloid binding	0.0829642
																														GO:0001957	BP	intramembranous ossification	0.0808018							GO:0046916	BP	cellular transition metal ion homeostasis	0.0834516		GO:0071260	BP	cellular response to mechanical stimulus	0.0833876
																														GO:0036072	BP	direct ossification	0.0808018							GO:0010469	BP	regulation of receptor activity	0.0834516		GO:0044236	BP	multicellular organismal metabolic process	0.0840041
																														GO:0051050	BP	positive regulation of transport	0.0809036							GO:0072603	BP	interleukin-5 secretion	0.0834516		GO:0007507	BP	heart development	0.0841015
																														GO:0000715	BP	nucleotide-excision repair, DNA damage recognition	0.0813704							GO:0072611	BP	interleukin-13 secretion	0.0834516		GO:0005126	MF	cytokine receptor binding	0.0841015
																														GO:0046545	BP	development of primary female sexual characteristics	0.0813704							GO:2000662	BP	regulation of interleukin-5 secretion	0.0834516		GO:0071902	BP	positive regulation of protein serine/threonine kinase activity	0.0845495
																														GO:0035637	BP	multicellular organismal signaling	0.0814681							GO:2000664	BP	positive regulation of interleukin-5 secretion	0.0834516		GO:0030888	BP	regulation of B cell proliferation	0.0849004
																														GO:0010955	BP	negative regulation of protein processing	0.0819681							GO:2000665	BP	regulation of interleukin-13 secretion	0.0834516		GO:0032386	BP	regulation of intracellular transport	0.0849545
																														GO:0008585	BP	female gonad development	0.0822403							GO:2000667	BP	positive regulation of interleukin-13 secretion	0.0834516		GO:0046649	BP	lymphocyte activation	0.0849545
																														GO:0002460	BP	adaptive immune response based on somatic recombination of immune receptors built from immunoglobulin superfamily domains	0.082503							GO:0005110	MF	frizzled-2 binding	0.0851985		GO:0042312	BP	regulation of vasodilation	0.0849545
																														GO:0006171	BP	cAMP biosynthetic process	0.0830202							GO:0031528	CC	microvillus membrane	0.0851985		GO:0060284	BP	regulation of cell development	0.0849545
																														GO:0042511	BP	positive regulation of tyrosine phosphorylation of Stat1 protein	0.0836656							GO:2000021	BP	regulation of ion homeostasis	0.0853057		GO:0048103	BP	somatic stem cell division	0.0849545
																														GO:0005021	MF	vascular endothelial growth factor-activated receptor activity	0.0837656							GO:0002262	BP	myeloid cell homeostasis	0.0853568		GO:0050795	BP	regulation of behavior	0.086011
																														GO:0032700	BP	negative regulation of interleukin-17 production	0.0851803							GO:0060021	BP	palate development	0.0860173		GO:0050431	MF	transforming growth factor beta binding	0.086011
																														GO:0032371	BP	regulation of sterol transport	0.0851803							GO:0008203	BP	cholesterol metabolic process	0.0860173		GO:1901654	BP	response to ketone	0.0860153
																														GO:0032374	BP	regulation of cholesterol transport	0.0851803							GO:0016012	CC	sarcoglycan complex	0.0860173		GO:0016247	MF	channel regulator activity	0.0905938
																														GO:0045765	BP	regulation of angiogenesis	0.0851803							GO:0019842	MF	vitamin binding	0.0860173		GO:0055123	BP	digestive system development	0.0915013
																														GO:0034330	BP	cell junction organization	0.085423							GO:0051955	BP	regulation of amino acid transport	0.0860173		GO:0001101	BP	response to acid	0.0917098
																														GO:0050922	BP	negative regulation of chemotaxis	0.0861344							GO:0045912	BP	negative regulation of carbohydrate metabolic process	0.087142		GO:0000786	CC	nucleosome	0.0932363
																														GO:0006837	BP	serotonin transport	0.0861344							GO:1902107	BP	positive regulation of leukocyte differentiation	0.0873228		GO:0072215	BP	regulation of metanephros development	0.0939939
																														GO:0005833	CC	hemoglobin complex	0.0861344							GO:0050869	BP	negative regulation of B cell activation	0.0873228		GO:0046637	BP	regulation of alpha-beta T cell differentiation	0.0942773
																														GO:0045785	BP	positive regulation of cell adhesion	0.0866362							GO:0006140	BP	regulation of nucleotide metabolic process	0.0874839		GO:0055092	BP	sterol homeostasis	0.0944357
																														GO:0007179	BP	transforming growth factor beta receptor signaling pathway	0.0875283							GO:0018401	BP	peptidyl-proline hydroxylation to 4-hydroxy-L-proline	0.0877223		GO:1901564	BP	organonitrogen compound metabolic process	0.0944357
																														GO:0002443	BP	leukocyte mediated immunity	0.0887057							GO:0031545	MF	peptidyl-proline 4-dioxygenase activity	0.0877223		GO:0043270	BP	positive regulation of ion transport	0.0944357
																														GO:0060341	BP	regulation of cellular localization	0.0894883							GO:0045103	BP	intermediate filament-based process	0.0877223		GO:0003044	BP	regulation of systemic arterial blood pressure mediated by a chemical signal	0.095593
																														GO:0031344	BP	regulation of cell projection organization	0.0906021							GO:0048018	MF	receptor agonist activity	0.0878434		GO:0070022	CC	transforming growth factor beta receptor homodimeric complex	0.0957794
																														GO:0009056	BP	catabolic process	0.0906021							GO:0097306	BP	cellular response to alcohol	0.0883948		GO:0048598	BP	embryonic morphogenesis	0.0958346
																														GO:0007601	BP	visual perception	0.09145							GO:0045109	BP	intermediate filament organization	0.0883948		GO:0060548	BP	negative regulation of cell death	0.0958346
																														GO:0050953	BP	sensory perception of light stimulus	0.09145							GO:0001954	BP	positive regulation of cell-matrix adhesion	0.0886737		GO:0015459	MF	potassium channel regulator activity	0.0962943
																														GO:0003700	MF	sequence-specific DNA binding transcription factor activity	0.0916041							GO:0050820	BP	positive regulation of coagulation	0.089018		GO:0055090	BP	acylglycerol homeostasis	0.0988349
																														GO:0043010	BP	camera-type eye development	0.0922312							GO:0046823	BP	negative regulation of nucleocytoplasmic transport	0.089018		GO:0070328	BP	triglyceride homeostasis	0.0988349
																														GO:0033700	BP	phospholipid efflux	0.0929271							GO:0036314	BP	response to sterol	0.0892487		GO:0001906	BP	cell killing	0.100431
																														GO:0002449	BP	lymphocyte mediated immunity	0.0929271							GO:0070723	BP	response to cholesterol	0.0892487		GO:0045599	BP	negative regulation of fat cell differentiation	0.100431
																														GO:0010001	BP	glial cell differentiation	0.0935818							GO:0051956	BP	negative regulation of amino acid transport	0.0893531		GO:0002763	BP	positive regulation of myeloid leukocyte differentiation	0.10095
																														GO:0030803	BP	negative regulation of cyclic nucleotide biosynthetic process	0.0935818							GO:0010886	BP	positive regulation of cholesterol storage	0.0893531		GO:0017127	MF	cholesterol transporter activity	0.101301
																														GO:0030818	BP	negative regulation of cAMP biosynthetic process	0.0935818							GO:0034976	BP	response to endoplasmic reticulum stress	0.0896018		GO:0007265	BP	Ras protein signal transduction	0.101503
																														GO:0004866	MF	endopeptidase inhibitor activity	0.0939878							GO:0032287	BP	peripheral nervous system myelin maintenance	0.0903361		GO:0045582	BP	positive regulation of T cell differentiation	0.101945
																														GO:0044723	BP	single-organism carbohydrate metabolic process	0.0940498							GO:0060560	BP	developmental growth involved in morphogenesis	0.0909031		GO:0070661	BP	leukocyte proliferation	0.102058
																														GO:0048536	BP	spleen development	0.0940498							GO:2000781	BP	positive regulation of double-strand break repair	0.090949		GO:0060193	BP	positive regulation of lipase activity	0.103004
																														GO:0022411	BP	cellular component disassembly	0.0942992							GO:0010874	BP	regulation of cholesterol efflux	0.0916366		GO:0008016	BP	regulation of heart contraction	0.103044
																														GO:0010810	BP	regulation of cell-substrate adhesion	0.094363							GO:0071222	BP	cellular response to lipopolysaccharide	0.0916366		GO:0060669	BP	embryonic placenta morphogenesis	0.104962
																														GO:0042339	BP	keratan sulfate metabolic process	0.09556							GO:0043583	BP	ear development	0.0917543		GO:0070305	BP	response to cGMP	0.105527
																														GO:0032526	BP	response to retinoic acid	0.0956817							GO:0008209	BP	androgen metabolic process	0.0920095		GO:0071321	BP	cellular response to cGMP	0.105527
																														GO:0019956	MF	chemokine binding	0.0957675							GO:0050678	BP	regulation of epithelial cell proliferation	0.0920854		GO:0034333	BP	adherens junction assembly	0.105527
																														GO:0031258	CC	lamellipodium membrane	0.0957675							GO:0002573	BP	myeloid leukocyte differentiation	0.0921152		GO:0005774	CC	vacuolar membrane	0.10564
																														GO:0042698	BP	ovulation cycle	0.0960152							GO:0010817	BP	regulation of hormone levels	0.0921152		GO:0031347	BP	regulation of defense response	0.105806
																														GO:0032846	BP	positive regulation of homeostatic process	0.0961052							GO:0072529	BP	pyrimidine-containing compound catabolic process	0.0932268		GO:0032432	CC	actin filament bundle	0.106329
																														GO:0050848	BP	regulation of calcium-mediated signaling	0.0961052							GO:0033089	BP	positive regulation of T cell differentiation in thymus	0.0936617		GO:0070059	BP	intrinsic apoptotic signaling pathway in response to endoplasmic reticulum stress	0.107101
																														GO:0015872	BP	dopamine transport	0.096729							GO:0070161	CC	anchoring junction	0.0938088		GO:0048565	BP	digestive tract development	0.109612
																														GO:0045472	BP	response to ether	0.096729							GO:0043371	BP	negative regulation of CD4-positive, alpha-beta T cell differentiation	0.0938088		GO:0032488	BP	Cdc42 protein signal transduction	0.109708
																														GO:0042391	BP	regulation of membrane potential	0.096729							GO:0045623	BP	negative regulation of T-helper cell differentiation	0.0938088		GO:0005152	MF	interleukin-1 receptor antagonist activity	0.109914
																														GO:0001071	MF	nucleic acid binding transcription factor activity	0.0976768							GO:2000515	BP	negative regulation of CD4-positive, alpha-beta T cell activation	0.0938088		GO:0030195	BP	negative regulation of blood coagulation	0.110293
																														GO:0071214	BP	cellular response to abiotic stimulus	0.0976768							GO:2000696	BP	regulation of epithelial cell differentiation involved in kidney development	0.0938088		GO:1900047	BP	negative regulation of hemostasis	0.110293
																														GO:0051130	BP	positive regulation of cellular component organization	0.0983731							GO:0030425	CC	dendrite	0.0938359		GO:0043066	BP	negative regulation of apoptotic process	0.110293
																														GO:0032102	BP	negative regulation of response to external stimulus	0.0983731							GO:0050886	BP	endocrine process	0.0938359		GO:0055088	BP	lipid homeostasis	0.110861
																														GO:0044060	BP	regulation of endocrine process	0.0984838							GO:0048821	BP	erythrocyte development	0.0938359		GO:0002702	BP	positive regulation of production of molecular mediator of immune response	0.110861
																														GO:0046879	BP	hormone secretion	0.098532							GO:0015291	MF	secondary active transmembrane transporter activity	0.0942315		GO:0070326	MF	very-low-density lipoprotein particle receptor binding	0.110861
																														GO:0005138	MF	interleukin-6 receptor binding	0.099013							GO:0006641	BP	triglyceride metabolic process	0.0942315		GO:0007611	BP	learning or memory	0.110914
																														GO:0001935	BP	endothelial cell proliferation	0.0992008							GO:0030799	BP	regulation of cyclic nucleotide metabolic process	0.0947273		GO:0004913	MF	interleukin-4 receptor activity	0.110914
																														GO:0071825	BP	protein-lipid complex subunit organization	0.101085							GO:0042752	BP	regulation of circadian rhythm	0.0947273		GO:0017145	BP	stem cell division	0.110985
																														GO:0055117	BP	regulation of cardiac muscle contraction	0.101285							GO:0042744	BP	hydrogen peroxide catabolic process	0.095493		GO:0030667	CC	secretory granule membrane	0.111698
																														GO:0005912	CC	adherens junction	0.102523							GO:2000401	BP	regulation of lymphocyte migration	0.0958415		GO:0014031	BP	mesenchymal cell development	0.112085
																														GO:0018149	BP	peptide cross-linking	0.10255							GO:0072006	BP	nephron development	0.095975		GO:0019956	MF	chemokine binding	0.114051
																														GO:0030414	MF	peptidase inhibitor activity	0.103649							GO:0035725	BP	sodium ion transmembrane transport	0.0961379		GO:0052652	BP	cyclic purine nucleotide metabolic process	0.114539
																														GO:0032370	BP	positive regulation of lipid transport	0.104006							GO:1901031	BP	regulation of response to reactive oxygen species	0.0973304		GO:0002699	BP	positive regulation of immune effector process	0.114984
																														GO:0061098	BP	positive regulation of protein tyrosine kinase activity	0.104259							GO:0005788	CC	endoplasmic reticulum lumen	0.0973352		GO:0010460	BP	positive regulation of heart rate	0.114984
																														GO:0071417	BP	cellular response to organonitrogen compound	0.10464							GO:0048732	BP	gland development	0.0978802		GO:0071417	BP	cellular response to organonitrogen compound	0.114984
																														GO:2000833	BP	positive regulation of steroid hormone secretion	0.10464							GO:0061034	BP	olfactory bulb mitral cell layer development	0.0980175		GO:0045833	BP	negative regulation of lipid metabolic process	0.115787
																														GO:0008233	MF	peptidase activity	0.10464							GO:0015093	MF	ferrous iron transmembrane transporter activity	0.0993856		GO:0006940	BP	regulation of smooth muscle contraction	0.116676
																														GO:0060021	BP	palate development	0.10464							GO:0042306	BP	regulation of protein import into nucleus	0.0993856		GO:0042506	BP	tyrosine phosphorylation of Stat5 protein	0.118024
																														GO:0043200	BP	response to amino acid stimulus	0.105136							GO:0007369	BP	gastrulation	0.0993856		GO:0042522	BP	regulation of tyrosine phosphorylation of Stat5 protein	0.118024
																														GO:0006023	BP	aminoglycan biosynthetic process	0.105667							GO:0022603	BP	regulation of anatomical structure morphogenesis	0.100349		GO:0045165	BP	cell fate commitment	0.118024
																														GO:0006024	BP	glycosaminoglycan biosynthetic process	0.105667							GO:0034110	BP	regulation of homotypic cell-cell adhesion	0.101403		GO:0038093	BP	Fc receptor signaling pathway	0.118024
																														GO:0016051	BP	carbohydrate biosynthetic process	0.105713							GO:0003205	BP	cardiac chamber development	0.104054		GO:0048015	BP	phosphatidylinositol-mediated signaling	0.118119
																														GO:0040013	BP	negative regulation of locomotion	0.105937							GO:0072503	BP	cellular divalent inorganic cation homeostasis	0.104213		GO:0048017	BP	inositol lipid-mediated signaling	0.118119
																														GO:0005884	CC	actin filament	0.106209							GO:0030517	BP	negative regulation of axon extension	0.104213		GO:0019199	MF	transmembrane receptor protein kinase activity	0.118131
																														GO:0010677	BP	negative regulation of cellular carbohydrate metabolic process	0.106209							GO:0031399	BP	regulation of protein modification process	0.10468		GO:0060765	BP	regulation of androgen receptor signaling pathway	0.118131
																														GO:0032642	BP	regulation of chemokine production	0.107271							GO:0003006	BP	developmental process involved in reproduction	0.10519		GO:0010810	BP	regulation of cell-substrate adhesion	0.118131
																														GO:0032762	BP	mast cell cytokine production	0.107853							GO:0042769	BP	DNA damage response, detection of DNA damage	0.105537		GO:0050840	MF	extracellular matrix binding	0.119255
																														GO:0050921	BP	positive regulation of chemotaxis	0.107873							GO:0007188	BP	adenylate cyclase-modulating G-protein coupled receptor signaling pathway	0.105865		GO:0015911	BP	plasma membrane long-chain fatty acid transport	0.119255
																														GO:0050954	BP	sensory perception of mechanical stimulus	0.107873							GO:0072092	BP	ureteric bud invasion	0.105865		GO:0045428	BP	regulation of nitric oxide biosynthetic process	0.119255
																														GO:0033692	BP	cellular polysaccharide biosynthetic process	0.108143							GO:0072093	BP	metanephric renal vesicle formation	0.105865		GO:0051607	BP	defense response to virus	0.120526
																														GO:0010717	BP	regulation of epithelial to mesenchymal transition	0.108331							GO:0048593	BP	camera-type eye morphogenesis	0.106369		GO:0032846	BP	positive regulation of homeostatic process	0.121351
																														GO:0019724	BP	B cell mediated immunity	0.108331							GO:0021988	BP	olfactory lobe development	0.106471		GO:0001821	BP	histamine secretion	0.123624
																														GO:0001875	MF	lipopolysaccharide receptor activity	0.10857							GO:0051271	BP	negative regulation of cellular component movement	0.10676		GO:0031952	BP	regulation of protein autophosphorylation	0.124668
																														GO:0060577	BP	pulmonary vein morphogenesis	0.108736							GO:0052547	BP	regulation of peptidase activity	0.107936		GO:0050715	BP	positive regulation of cytokine secretion	0.124668
																														GO:0016192	BP	vesicle-mediated transport	0.108976							GO:0002576	BP	platelet degranulation	0.108149		GO:0010744	BP	positive regulation of macrophage derived foam cell differentiation	0.124744
																														GO:0017055	BP	negative regulation of RNA polymerase II transcriptional preinitiation complex assembly	0.109019							GO:0030218	BP	erythrocyte differentiation	0.108406		GO:0003032	BP	detection of oxygen	0.126078
																														GO:0005520	MF	insulin-like growth factor binding	0.109108							GO:0032371	BP	regulation of sterol transport	0.108406		GO:0035914	BP	skeletal muscle cell differentiation	0.126836
																														GO:0051055	BP	negative regulation of lipid biosynthetic process	0.11004							GO:0032374	BP	regulation of cholesterol transport	0.108406		GO:0007612	BP	learning	0.127424
																														GO:0005344	MF	oxygen transporter activity	0.11004							GO:0021536	BP	diencephalon development	0.109076		GO:0045621	BP	positive regulation of lymphocyte differentiation	0.127424
																														GO:0042745	BP	circadian sleep/wake cycle	0.11006							GO:0070301	BP	cellular response to hydrogen peroxide	0.109618		GO:0060795	BP	cell fate commitment involved in formation of primary germ layer	0.128062
																														GO:1900180	BP	regulation of protein localization to nucleus	0.11006							GO:0043112	BP	receptor metabolic process	0.111016		GO:0031032	BP	actomyosin structure organization	0.128098
																														GO:0072676	BP	lymphocyte migration	0.11006							GO:0016324	CC	apical plasma membrane	0.111214		GO:0050731	BP	positive regulation of peptidyl-tyrosine phosphorylation	0.128098
																														GO:0034754	BP	cellular hormone metabolic process	0.11006							GO:0002287	BP	alpha-beta T cell activation involved in immune response	0.111214		GO:0042110	BP	T cell activation	0.128098
																														GO:0034637	BP	cellular carbohydrate biosynthetic process	0.11006							GO:0002292	BP	T cell differentiation involved in immune response	0.111214		GO:0009190	BP	cyclic nucleotide biosynthetic process	0.128098
																														GO:0016769	MF	transferase activity, transferring nitrogenous groups	0.11006							GO:0002293	BP	alpha-beta T cell differentiation involved in immune response	0.111214		GO:0019216	BP	regulation of lipid metabolic process	0.130785
																														GO:0032386	BP	regulation of intracellular transport	0.110939							GO:0002294	BP	CD4-positive, alpha-beta T cell differentiation involved in immune response	0.111214		GO:0050819	BP	negative regulation of coagulation	0.132729
																														GO:0032655	BP	regulation of interleukin-12 production	0.110939							GO:0042093	BP	T-helper cell differentiation	0.111214		GO:0051146	BP	striated muscle cell differentiation	0.132729
																														GO:0060562	BP	epithelial tube morphogenesis	0.11142							GO:0010888	BP	negative regulation of lipid storage	0.111875		GO:0007405	BP	neuroblast proliferation	0.132729
																														GO:0043030	BP	regulation of macrophage activation	0.111851							GO:0042554	BP	superoxide anion generation	0.111875		GO:0001822	BP	kidney development	0.132729
																														GO:0005126	MF	cytokine receptor binding	0.111851							GO:0003756	MF	protein disulfide isomerase activity	0.111875		GO:0019062	BP	viral attachment to host cell	0.132729
																														GO:0065003	BP	macromolecular complex assembly	0.111851							GO:0016864	MF	intramolecular oxidoreductase activity, transposing S-S bonds	0.111875		GO:0044406	BP	adhesion to host	0.132729
																														GO:0044557	BP	relaxation of smooth muscle	0.111851							GO:0048846	BP	axon extension involved in axon guidance	0.111875		GO:0044650	BP	adhesion of symbiont to host cell	0.132729
																														GO:0060087	BP	relaxation of vascular smooth muscle	0.111851							GO:1902284	BP	neuron projection extension involved in neuron projection guidance	0.111875		GO:0005771	CC	multivesicular body	0.133356
																														GO:0009117	BP	nucleotide metabolic process	0.111944							GO:0043552	BP	positive regulation of phosphatidylinositol 3-kinase activity	0.11191		GO:0045580	BP	regulation of T cell differentiation	0.133554
																														GO:0086001	BP	regulation of cardiac muscle cell action potential	0.112802							GO:0002822	BP	regulation of adaptive immune response based on somatic recombination of immune receptors built from immunoglobulin superfamily domains	0.112546		GO:0050730	BP	regulation of peptidyl-tyrosine phosphorylation	0.134104
																														GO:0019222	BP	regulation of metabolic process	0.112903							GO:0043114	BP	regulation of vascular permeability	0.11268		GO:0048661	BP	positive regulation of smooth muscle cell proliferation	0.13467
																														GO:0071682	CC	endocytic vesicle lumen	0.115402							GO:0050673	BP	epithelial cell proliferation	0.113997		GO:0072593	BP	reactive oxygen species metabolic process	0.134874
																														GO:0010517	BP	regulation of phospholipase activity	0.115672							GO:0051246	BP	regulation of protein metabolic process	0.114598		GO:0016406	MF	carnitine O-acyltransferase activity	0.136352
																														GO:0042101	CC	T cell receptor complex	0.116377							GO:0070661	BP	leukocyte proliferation	0.116478		GO:0010743	BP	regulation of macrophage derived foam cell differentiation	0.136473
																														GO:0019864	MF	IgG binding	0.116377							GO:0009056	BP	catabolic process	0.117362		GO:0005737	CC	cytoplasm	0.136473
																														GO:0002700	BP	regulation of production of molecular mediator of immune response	0.116377							GO:0010594	BP	regulation of endothelial cell migration	0.117652		GO:0032616	BP	interleukin-13 production	0.13685
																														GO:0008329	MF	signaling pattern recognition receptor activity	0.116377							GO:1900542	BP	regulation of purine nucleotide metabolic process	0.117914		GO:0032656	BP	regulation of interleukin-13 production	0.13685
																														GO:0038187	MF	pattern recognition receptor activity	0.116377							GO:0010812	BP	negative regulation of cell-substrate adhesion	0.117914		GO:0072162	BP	metanephric mesenchymal cell differentiation	0.136958
																														GO:0070661	BP	leukocyte proliferation	0.11703							GO:0001503	BP	ossification	0.118208		GO:0042641	CC	actomyosin	0.137159
																														GO:0045926	BP	negative regulation of growth	0.117321							GO:0010642	BP	negative regulation of platelet-derived growth factor receptor signaling pathway	0.118552		GO:0008081	MF	phosphoric diester hydrolase activity	0.137345
																														GO:0006704	BP	glucocorticoid biosynthetic process	0.117321							GO:0005488	MF	binding	0.119127		GO:0043200	BP	response to amino acid stimulus	0.138228
																														GO:0009581	BP	detection of external stimulus	0.117325							GO:1902176	BP	negative regulation of intrinsic apoptotic signaling pathway in response to oxidative stress	0.119127		GO:0010718	BP	positive regulation of epithelial to mesenchymal transition	0.138342
																														GO:0042755	BP	eating behavior	0.117498							GO:0006865	BP	amino acid transport	0.119168		GO:0051897	BP	positive regulation of protein kinase B signaling cascade	0.138467
																														GO:0046660	BP	female sex differentiation	0.117936							GO:0009892	BP	negative regulation of metabolic process	0.120813		GO:0030863	CC	cortical cytoskeleton	0.138483
																														GO:0033686	BP	positive regulation of luteinizing hormone secretion	0.117936							GO:0002703	BP	regulation of leukocyte mediated immunity	0.120813		GO:0035743	BP	CD4-positive, alpha-beta T cell cytokine production	0.138512
																														GO:0048598	BP	embryonic morphogenesis	0.118153							GO:1900180	BP	regulation of protein localization to nucleus	0.12192		GO:0035745	BP	T-helper 2 cell cytokine production	0.138512
																														GO:0033688	BP	regulation of osteoblast proliferation	0.11832							GO:0030904	CC	retromer complex	0.122861		GO:2000551	BP	regulation of T-helper 2 cell cytokine production	0.138512
																														GO:0044463	CC	cell projection part	0.11832							GO:0061351	BP	neural precursor cell proliferation	0.122861		GO:2000553	BP	positive regulation of T-helper 2 cell cytokine production	0.138512
																														GO:0006753	BP	nucleoside phosphate metabolic process	0.118528							GO:0006733	BP	oxidoreduction coenzyme metabolic process	0.123686		GO:0031748	MF	D1 dopamine receptor binding	0.138835
																														GO:0002021	BP	response to dietary excess	0.118962							GO:0055072	BP	iron ion homeostasis	0.123689		GO:0016049	BP	cell growth	0.138835
																														GO:0004867	MF	serine-type endopeptidase inhibitor activity	0.11959							GO:0086012	BP	membrane depolarization involved in regulation of cardiac muscle cell action potential	0.124712		GO:0045059	BP	positive thymic T cell selection	0.139324
																														GO:0006047	BP	UDP-N-acetylglucosamine metabolic process	0.119676							GO:0006470	BP	protein dephosphorylation	0.124712		GO:0030382	BP	sperm mitochondrion organization	0.139387
																														GO:0035162	BP	embryonic hemopoiesis	0.120055							GO:0045628	BP	regulation of T-helper 2 cell differentiation	0.125359		GO:0010634	BP	positive regulation of epithelial cell migration	0.14038
																														GO:0032105	BP	negative regulation of response to extracellular stimulus	0.120055							GO:0050891	BP	multicellular organismal water homeostasis	0.125359		GO:0001657	BP	ureteric bud development	0.14038
																														GO:0032108	BP	negative regulation of response to nutrient levels	0.120055							GO:0032890	BP	regulation of organic acid transport	0.125524		GO:0070307	BP	lens fiber cell development	0.14038
																														GO:0042321	BP	negative regulation of circadian sleep/wake cycle, sleep	0.120055							GO:0071219	BP	cellular response to molecule of bacterial origin	0.125524		GO:0000904	BP	cell morphogenesis involved in differentiation	0.140789
																														GO:0042754	BP	negative regulation of circadian rhythm	0.120055							GO:0033628	BP	regulation of cell adhesion mediated by integrin	0.125773		GO:0005765	CC	lysosomal membrane	0.140955
																														GO:0042542	BP	response to hydrogen peroxide	0.120055							GO:0006082	BP	organic acid metabolic process	0.12588		GO:1901699	BP	cellular response to nitrogen compound	0.140955
																														GO:0003230	BP	cardiac atrium development	0.120055							GO:0010884	BP	positive regulation of lipid storage	0.126181		GO:0033043	BP	regulation of organelle organization	0.141898
																														GO:0061135	MF	endopeptidase regulator activity	0.120055							GO:0006066	BP	alcohol metabolic process	0.126317		GO:0016725	MF	oxidoreductase activity, acting on CH or CH2 groups	0.142202
																														GO:0015833	BP	peptide transport	0.120421							GO:0030018	CC	Z disc	0.126369		GO:1900542	BP	regulation of purine nucleotide metabolic process	0.143033
																														GO:0010719	BP	negative regulation of epithelial to mesenchymal transition	0.120421							GO:0050921	BP	positive regulation of chemotaxis	0.126409		GO:0048662	BP	negative regulation of smooth muscle cell proliferation	0.143033
																														GO:0032905	BP	transforming growth factor beta1 production	0.120421							GO:0050877	BP	neurological system process	0.126655		GO:0032226	BP	positive regulation of synaptic transmission, dopaminergic	0.145062
																														GO:0032908	BP	regulation of transforming growth factor beta1 production	0.120421							GO:0016125	BP	sterol metabolic process	0.127175		GO:0060348	BP	bone development	0.145833
																														GO:0061037	BP	negative regulation of cartilage development	0.120509							GO:0002764	BP	immune response-regulating signaling pathway	0.127761		GO:0019637	BP	organophosphate metabolic process	0.145833
																														GO:0033267	CC	axon part	0.121064							GO:0031032	BP	actomyosin structure organization	0.127761		GO:0051882	BP	mitochondrial depolarization	0.145833
																														GO:0032276	BP	regulation of gonadotropin secretion	0.121064							GO:0046639	BP	negative regulation of alpha-beta T cell differentiation	0.127859		GO:0010770	BP	positive regulation of cell morphogenesis involved in differentiation	0.145833
																														GO:0043549	BP	regulation of kinase activity	0.121631							GO:0046661	BP	male sex differentiation	0.128721		GO:0003073	BP	regulation of systemic arterial blood pressure	0.145926
																														GO:0048732	BP	gland development	0.121636							GO:0004467	MF	long-chain fatty acid-CoA ligase activity	0.128967		GO:0031639	BP	plasminogen activation	0.145926
																														GO:0031646	BP	positive regulation of neurological system process	0.121723							GO:0043085	BP	positive regulation of catalytic activity	0.128967		GO:0019227	BP	neuronal action potential propagation	0.146223
																														GO:0032226	BP	positive regulation of synaptic transmission, dopaminergic	0.122705							GO:0030246	MF	carbohydrate binding	0.129086		GO:0051496	BP	positive regulation of stress fiber assembly	0.146223
																														GO:0070301	BP	cellular response to hydrogen peroxide	0.123537							GO:0048843	BP	negative regulation of axon extension involved in axon guidance	0.129086		GO:0001954	BP	positive regulation of cell-matrix adhesion	0.146223
																														GO:0016125	BP	sterol metabolic process	0.123578							GO:0051346	BP	negative regulation of hydrolase activity	0.129939		GO:0048699	BP	generation of neurons	0.146223
																														GO:0045859	BP	regulation of protein kinase activity	0.124012							GO:0051604	BP	protein maturation	0.131089		GO:0018022	BP	peptidyl-lysine methylation	0.146735
																														GO:0019318	BP	hexose metabolic process	0.124346							GO:0006955	BP	immune response	0.131197		GO:0007044	BP	cell-substrate junction assembly	0.146956
																														GO:0051480	BP	cytosolic calcium ion homeostasis	0.124346							GO:0001553	BP	luteinization	0.131934		GO:0030278	BP	regulation of ossification	0.146956
																														GO:0002351	BP	serotonin production involved in inflammatory response	0.124346							GO:0014704	CC	intercalated disc	0.133496		GO:0043030	BP	regulation of macrophage activation	0.146956
																														GO:0002442	BP	serotonin secretion involved in inflammatory response	0.124346							GO:0034405	BP	response to fluid shear stress	0.134316		GO:0044319	BP	wound healing, spreading of cells	0.146956
																														GO:0002554	BP	serotonin secretion by platelet	0.124346							GO:0043271	BP	negative regulation of ion transport	0.135827		GO:0090504	BP	epiboly	0.146956
																														GO:0008289	MF	lipid binding	0.124388							GO:0019637	BP	organophosphate metabolic process	0.135827		GO:0090505	BP	epiboly involved in wound healing	0.146956
																														GO:0002517	BP	T cell tolerance induction	0.125351							GO:0001704	BP	formation of primary germ layer	0.135827		GO:0034729	BP	histone H3-K79 methylation	0.146956
																														GO:0002664	BP	regulation of T cell tolerance induction	0.125351							GO:0045638	BP	negative regulation of myeloid cell differentiation	0.135885		GO:2001160	BP	regulation of histone H3-K79 methylation	0.146956
																														GO:0002666	BP	positive regulation of T cell tolerance induction	0.125351							GO:0010644	BP	cell communication by electrical coupling	0.136019		GO:2001162	BP	positive regulation of histone H3-K79 methylation	0.146956
																														GO:0043552	BP	positive regulation of phosphatidylinositol 3-kinase activity	0.126088							GO:0002934	BP	desmosome organization	0.136019		GO:0005540	MF	hyaluronic acid binding	0.146956
																														GO:0019904	MF	protein domain specific binding	0.126533							GO:0031401	BP	positive regulation of protein modification process	0.136093		GO:0030182	BP	neuron differentiation	0.146956
																														GO:0019752	BP	carboxylic acid metabolic process	0.126841							GO:0030336	BP	negative regulation of cell migration	0.136277		GO:0007492	BP	endoderm development	0.147714
																														GO:0071603	BP	endothelial cell-cell adhesion	0.127251							GO:0010543	BP	regulation of platelet activation	0.136277		GO:0030802	BP	regulation of cyclic nucleotide biosynthetic process	0.14829
																														GO:0090075	BP	relaxation of muscle	0.127251							GO:0002823	BP	negative regulation of adaptive immune response based on somatic recombination of immune receptors built from immunoglobulin superfamily domains	0.136333		GO:0050707	BP	regulation of cytokine secretion	0.148341
																														GO:0030431	BP	sleep	0.127959							GO:0032634	BP	interleukin-5 production	0.136935		GO:0097193	BP	intrinsic apoptotic signaling pathway	0.148994
																														GO:0071868	BP	cellular response to monoamine stimulus	0.127959							GO:0032674	BP	regulation of interleukin-5 production	0.136935		GO:0044437	CC	vacuolar part	0.148994
																														GO:0071870	BP	cellular response to catecholamine stimulus	0.127959							GO:0016862	MF	intramolecular oxidoreductase activity, interconverting keto- and enol-groups	0.138676		GO:0016485	BP	protein processing	0.148994
																														GO:0002690	BP	positive regulation of leukocyte chemotaxis	0.127959							GO:0002768	BP	immune response-regulating cell surface receptor signaling pathway	0.138676		GO:0050727	BP	regulation of inflammatory response	0.149639
																														GO:0050433	BP	regulation of catecholamine secretion	0.127959							GO:0046651	BP	lymphocyte proliferation	0.138796		GO:0045639	BP	positive regulation of myeloid cell differentiation	0.149639
																														GO:0032615	BP	interleukin-12 production	0.128088							GO:0019199	MF	transmembrane receptor protein kinase activity	0.139459		GO:0002768	BP	immune response-regulating cell surface receptor signaling pathway	0.149639
																														GO:0086002	BP	regulation of cardiac muscle cell action potential involved in contraction	0.129819							GO:0050918	BP	positive chemotaxis	0.141687		GO:0043372	BP	positive regulation of CD4-positive, alpha-beta T cell differentiation	0.150134
																														GO:0009891	BP	positive regulation of biosynthetic process	0.129819							GO:0008217	BP	regulation of blood pressure	0.142703		GO:2000516	BP	positive regulation of CD4-positive, alpha-beta T cell activation	0.150134
																														GO:0043542	BP	endothelial cell migration	0.129819							GO:0043168	MF	anion binding	0.143159		GO:0032612	BP	interleukin-1 production	0.150329
																														GO:0070091	BP	glucagon secretion	0.129819							GO:0055086	BP	nucleobase-containing small molecule metabolic process	0.144881		GO:0014820	BP	tonic smooth muscle contraction	0.150593
																														GO:0070092	BP	regulation of glucagon secretion	0.129819							GO:0019752	BP	carboxylic acid metabolic process	0.145006		GO:0034341	BP	response to interferon-gamma	0.150773
																														GO:0070093	BP	negative regulation of glucagon secretion	0.129819							GO:0016791	MF	phosphatase activity	0.145362		GO:0072558	CC	NLRP1 inflammasome complex	0.150773
																														GO:0031100	BP	organ regeneration	0.129873							GO:0030424	CC	axon	0.145821		GO:0048864	BP	stem cell development	0.150773
																														GO:0010631	BP	epithelial cell migration	0.129992							GO:0002828	BP	regulation of type 2 immune response	0.146099		GO:0043406	BP	positive regulation of MAP kinase activity	0.150773
																														GO:0090132	BP	epithelium migration	0.129992							GO:0048678	BP	response to axon injury	0.146164		GO:0010628	BP	positive regulation of gene expression	0.150773
																														GO:0003181	BP	atrioventricular valve morphogenesis	0.129992							GO:0090330	BP	regulation of platelet aggregation	0.146543		GO:0031404	MF	chloride ion binding	0.151124
																														GO:0002687	BP	positive regulation of leukocyte migration	0.129992							GO:0009593	BP	detection of chemical stimulus	0.146571		GO:0005902	CC	microvillus	0.15116
																														GO:0048511	BP	rhythmic process	0.129992							GO:0045621	BP	positive regulation of lymphocyte differentiation	0.147204		GO:0060562	BP	epithelial tube morphogenesis	0.15174
																														GO:0002790	BP	peptide secretion	0.129992							GO:0061302	BP	smooth muscle cell-matrix adhesion	0.147204		GO:0001656	BP	metanephros development	0.152394
																														GO:0002673	BP	regulation of acute inflammatory response	0.129992							GO:2000097	BP	regulation of smooth muscle cell-matrix adhesion	0.147204		GO:0048342	BP	paraxial mesodermal cell differentiation	0.153974
																														GO:0045898	BP	regulation of RNA polymerase II transcriptional preinitiation complex assembly	0.129992							GO:0042578	MF	phosphoric ester hydrolase activity	0.147415		GO:0048343	BP	paraxial mesodermal cell fate commitment	0.153974
																														GO:0045596	BP	negative regulation of cell differentiation	0.129992							GO:0002244	BP	hematopoietic progenitor cell differentiation	0.147415		GO:0045619	BP	regulation of lymphocyte differentiation	0.153974
																														GO:0030002	BP	cellular anion homeostasis	0.13061							GO:0048738	BP	cardiac muscle tissue development	0.147415		GO:0051384	BP	response to glucocorticoid stimulus	0.15423
																														GO:0042116	BP	macrophage activation	0.130794							GO:0016209	MF	antioxidant activity	0.147415		GO:0009615	BP	response to virus	0.154273
																														GO:0042510	BP	regulation of tyrosine phosphorylation of Stat1 protein	0.131653							GO:0045296	MF	cadherin binding	0.147415		GO:0051100	BP	negative regulation of binding	0.154415
																														GO:0030214	BP	hyaluronan catabolic process	0.132072							GO:0007620	BP	copulation	0.147415		GO:0001653	MF	peptide receptor activity	0.156251
																														GO:0051045	BP	negative regulation of membrane protein ectodomain proteolysis	0.132429							GO:0090190	BP	positive regulation of branching involved in ureteric bud morphogenesis	0.147415		GO:0008528	MF	G-protein coupled peptide receptor activity	0.156251
																														GO:0051937	BP	catecholamine transport	0.133273							GO:0022011	BP	myelination in peripheral nervous system	0.148094		GO:0051248	BP	negative regulation of protein metabolic process	0.156501
																														GO:0050849	BP	negative regulation of calcium-mediated signaling	0.133331							GO:0032292	BP	peripheral nervous system axon ensheathment	0.148094		GO:0010813	BP	neuropeptide catabolic process	0.156501
																														GO:0031401	BP	positive regulation of protein modification process	0.133332							GO:0044463	CC	cell projection part	0.149178		GO:2001238	BP	positive regulation of extrinsic apoptotic signaling pathway	0.156501
																														GO:0051591	BP	response to cAMP	0.134153							GO:0006518	BP	peptide metabolic process	0.149247		GO:0031711	MF	bradykinin receptor binding	0.156501
																														GO:0032609	BP	interferon-gamma production	0.134218							GO:0017046	MF	peptide hormone binding	0.149247		GO:1901490	BP	regulation of lymphangiogenesis	0.156501
																														GO:0032602	BP	chemokine production	0.134218							GO:0005912	CC	adherens junction	0.149247		GO:0010039	BP	response to iron ion	0.157518
																														GO:0071407	BP	cellular response to organic cyclic compound	0.134218							GO:0002698	BP	negative regulation of immune effector process	0.149427		GO:0008013	MF	beta-catenin binding	0.157518
																														GO:0010720	BP	positive regulation of cell development	0.136451							GO:0050764	BP	regulation of phagocytosis	0.149735		GO:0005783	CC	endoplasmic reticulum	0.158382
																														GO:0070372	BP	regulation of ERK1 and ERK2 cascade	0.136556							GO:0044085	BP	cellular component biogenesis	0.149776		GO:0030098	BP	lymphocyte differentiation	0.158382
																														GO:0001085	MF	RNA polymerase II transcription factor binding	0.136638							GO:0009101	BP	glycoprotein biosynthetic process	0.149776		GO:0050708	BP	regulation of protein secretion	0.159816
																														GO:0070325	MF	lipoprotein particle receptor binding	0.136859							GO:0045765	BP	regulation of angiogenesis	0.149798		GO:0060242	BP	contact inhibition	0.161869
																														GO:0030819	BP	positive regulation of cAMP biosynthetic process	0.137227							GO:0090317	BP	negative regulation of intracellular protein transport	0.149878		GO:0003062	BP	regulation of heart rate by chemical signal	0.164383
																														GO:0051004	BP	regulation of lipoprotein lipase activity	0.137227							GO:0046888	BP	negative regulation of hormone secretion	0.150164		GO:0048341	BP	paraxial mesoderm formation	0.165715
																														GO:0061061	BP	muscle structure development	0.137365							GO:0016485	BP	protein processing	0.151862		GO:0070483	BP	detection of hypoxia	0.165715
																														GO:0061134	MF	peptidase regulator activity	0.137569							GO:0001542	BP	ovulation from ovarian follicle	0.151862		GO:0046916	BP	cellular transition metal ion homeostasis	0.166426
																														GO:0050810	BP	regulation of steroid biosynthetic process	0.137637							GO:0031324	BP	negative regulation of cellular metabolic process	0.151924		GO:0010518	BP	positive regulation of phospholipase activity	0.166646
																														GO:0071695	BP	anatomical structure maturation	0.13973							GO:0007173	BP	epidermal growth factor receptor signaling pathway	0.152115		GO:0030659	CC	cytoplasmic vesicle membrane	0.166646
																														GO:0001820	BP	serotonin secretion	0.140196							GO:0005811	CC	lipid particle	0.152196		GO:0016538	MF	cyclin-dependent protein serine/threonine kinase regulator activity	0.166646
																														GO:0003779	MF	actin binding	0.140853							GO:0032870	BP	cellular response to hormone stimulus	0.152196		GO:0030521	BP	androgen receptor signaling pathway	0.166722
																														GO:0002088	BP	lens development in camera-type eye	0.140853							GO:0009117	BP	nucleotide metabolic process	0.153201		GO:0001938	BP	positive regulation of endothelial cell proliferation	0.166722
																														GO:0030809	BP	negative regulation of nucleotide biosynthetic process	0.140936							GO:0060284	BP	regulation of cell development	0.153905		GO:0043028	MF	cysteine-type endopeptidase regulator activity involved in apoptotic process	0.166722
																														GO:1900372	BP	negative regulation of purine nucleotide biosynthetic process	0.140936							GO:0072376	BP	protein activation cascade	0.153992		GO:0009593	BP	detection of chemical stimulus	0.166745
																														GO:0060560	BP	developmental growth involved in morphogenesis	0.14118							GO:0046882	BP	negative regulation of follicle-stimulating hormone secretion	0.154113		GO:0031349	BP	positive regulation of defense response	0.16722
																														GO:0051047	BP	positive regulation of secretion	0.141696							GO:0032943	BP	mononuclear cell proliferation	0.154728		GO:0051592	BP	response to calcium ion	0.16722
																														GO:0010572	BP	positive regulation of platelet activation	0.141785							GO:0048589	BP	developmental growth	0.155222		GO:0071840	BP	cellular component organization or biogenesis	0.16722
																														GO:0030814	BP	regulation of cAMP metabolic process	0.142418							GO:1901342	BP	regulation of vasculature development	0.155703		GO:0006140	BP	regulation of nucleotide metabolic process	0.16722
																														GO:0071871	BP	response to epinephrine stimulus	0.142457							GO:0072507	BP	divalent inorganic cation homeostasis	0.156103		GO:0006879	BP	cellular iron ion homeostasis	0.168123
																														GO:0071872	BP	cellular response to epinephrine stimulus	0.142457							GO:0042749	BP	regulation of circadian sleep/wake cycle	0.156103		GO:0032769	BP	negative regulation of monooxygenase activity	0.16895
																														GO:0044242	BP	cellular lipid catabolic process	0.142466							GO:0045187	BP	regulation of circadian sleep/wake cycle, sleep	0.156103		GO:0004114	MF	3',5'-cyclic-nucleotide phosphodiesterase activity	0.169426
																														GO:0021891	BP	olfactory bulb interneuron development	0.142466							GO:0007044	BP	cell-substrate junction assembly	0.156608		GO:0032652	BP	regulation of interleukin-1 production	0.169652
																														GO:0060537	BP	muscle tissue development	0.142466							GO:0007204	BP	elevation of cytosolic calcium ion concentration	0.156629		GO:0071496	BP	cellular response to external stimulus	0.169921
																														GO:2000736	BP	regulation of stem cell differentiation	0.143035							GO:0051606	BP	detection of stimulus	0.157211		GO:0002027	BP	regulation of heart rate	0.170007
																														GO:0004551	MF	nucleotide diphosphatase activity	0.143178							GO:0035924	BP	cellular response to vascular endothelial growth factor stimulus	0.157726		GO:0043462	BP	regulation of ATPase activity	0.170231
																														GO:0045664	BP	regulation of neuron differentiation	0.144507							GO:2000243	BP	positive regulation of reproductive process	0.157769		GO:0045926	BP	negative regulation of growth	0.170474
																														GO:0090218	BP	positive regulation of lipid kinase activity	0.144515							GO:0042326	BP	negative regulation of phosphorylation	0.157867		GO:0009892	BP	negative regulation of metabolic process	0.170474
																														GO:0045216	BP	cell-cell junction organization	0.144915							GO:0032928	BP	regulation of superoxide anion generation	0.158033		GO:0060561	BP	apoptotic process involved in morphogenesis	0.170474
																														GO:0086005	BP	regulation of ventricular cardiac muscle cell action potential	0.14587							GO:0015672	BP	monovalent inorganic cation transport	0.158033		GO:0051606	BP	detection of stimulus	0.170474
																														GO:0015248	MF	sterol transporter activity	0.146804							GO:0034186	MF	apolipoprotein A-I binding	0.158737		GO:0046058	BP	cAMP metabolic process	0.173421
																														GO:0016486	BP	peptide hormone processing	0.146804							GO:0033684	BP	regulation of luteinizing hormone secretion	0.158821		GO:0033561	BP	regulation of water loss via skin	0.174378
																														GO:0001764	BP	neuron migration	0.146804							GO:0010862	BP	positive regulation of pathway-restricted SMAD protein phosphorylation	0.159223		GO:0032355	BP	response to estradiol stimulus	0.174378
																														GO:0032373	BP	positive regulation of sterol transport	0.146804							GO:0006753	BP	nucleoside phosphate metabolic process	0.15938		GO:0060766	BP	negative regulation of androgen receptor signaling pathway	0.174608
																														GO:0032376	BP	positive regulation of cholesterol transport	0.146804							GO:0045927	BP	positive regulation of growth	0.15938		GO:0033093	CC	Weibel-Palade body	0.174884
																														GO:0043403	BP	skeletal muscle tissue regeneration	0.147598							GO:2001179	BP	regulation of interleukin-10 secretion	0.15938		GO:0051492	BP	regulation of stress fiber assembly	0.174905
																														GO:0008559	MF	xenobiotic-transporting ATPase activity	0.147874							GO:0071902	BP	positive regulation of protein serine/threonine kinase activity	0.15938		GO:0015993	BP	molecular hydrogen transport	0.175225
																														GO:0007162	BP	negative regulation of cell adhesion	0.14872							GO:0031982	CC	vesicle	0.160527		GO:0071624	BP	positive regulation of granulocyte chemotaxis	0.175225
																														GO:0030212	BP	hyaluronan metabolic process	0.149196							GO:0002274	BP	myeloid leukocyte activation	0.160527		GO:0090023	BP	positive regulation of neutrophil chemotaxis	0.175225
																														GO:0016310	BP	phosphorylation	0.149196							GO:0045582	BP	positive regulation of T cell differentiation	0.160817		GO:0051235	BP	maintenance of location	0.175272
																														GO:0008203	BP	cholesterol metabolic process	0.149196							GO:0043491	BP	protein kinase B signaling cascade	0.160817		GO:0001952	BP	regulation of cell-matrix adhesion	0.175327
																														GO:0090130	BP	tissue migration	0.149196							GO:0086010	BP	membrane depolarization involved in regulation of action potential	0.160965		GO:0032269	BP	negative regulation of cellular protein metabolic process	0.17544
																														GO:0016324	CC	apical plasma membrane	0.149541							GO:0048243	BP	norepinephrine secretion	0.160965		GO:0007597	BP	blood coagulation, intrinsic pathway	0.176466
																														GO:0042306	BP	regulation of protein import into nucleus	0.150001							GO:0046887	BP	positive regulation of hormone secretion	0.161421		GO:0009636	BP	response to toxic substance	0.178717
																														GO:0065005	BP	protein-lipid complex assembly	0.150429							GO:0044093	BP	positive regulation of molecular function	0.161421		GO:0043409	BP	negative regulation of MAPK cascade	0.179922
																														GO:0045742	BP	positive regulation of epidermal growth factor receptor signaling pathway	0.150777							GO:0008035	MF	high-density lipoprotein particle binding	0.161902		GO:0060005	BP	vestibular reflex	0.179922
																														GO:0071624	BP	positive regulation of granulocyte chemotaxis	0.151074							GO:0004656	MF	procollagen-proline 4-dioxygenase activity	0.162122		GO:0002440	BP	production of molecular mediator of immune response	0.180119
																														GO:0090023	BP	positive regulation of neutrophil chemotaxis	0.151074							GO:0042098	BP	T cell proliferation	0.162349		GO:0036296	BP	response to increased oxygen levels	0.180119
																														GO:0071676	BP	negative regulation of mononuclear cell migration	0.151235							GO:0016011	CC	dystroglycan complex	0.162349		GO:0055093	BP	response to hyperoxia	0.180119
																														GO:0050919	BP	negative chemotaxis	0.151331							GO:0030282	BP	bone mineralization	0.162409		GO:0019233	BP	sensory perception of pain	0.180119
																														GO:0019229	BP	regulation of vasoconstriction	0.152398							GO:0006022	BP	aminoglycan metabolic process	0.162409		GO:0038036	MF	sphingosine-1-phosphate receptor activity	0.180119
																														GO:0043235	CC	receptor complex	0.152579							GO:0042160	BP	lipoprotein modification	0.162409		GO:0060244	BP	negative regulation of cell proliferation involved in contact inhibition	0.180119
																														GO:0051044	BP	positive regulation of membrane protein ectodomain proteolysis	0.152579							GO:0042161	BP	lipoprotein oxidation	0.162409		GO:0042474	BP	middle ear morphogenesis	0.180198
																														GO:0031328	BP	positive regulation of cellular biosynthetic process	0.152609							GO:0042541	BP	hemoglobin biosynthetic process	0.162686		GO:0048011	BP	neurotrophin TRK receptor signaling pathway	0.182689
																														GO:0000187	BP	activation of MAPK activity	0.15376							GO:0038127	BP	ERBB signaling pathway	0.162686		GO:0034390	BP	smooth muscle cell apoptotic process	0.182689
																														GO:0051956	BP	negative regulation of amino acid transport	0.154293							GO:0019471	BP	4-hydroxyproline metabolic process	0.162686		GO:0034391	BP	regulation of smooth muscle cell apoptotic process	0.182689
																														GO:0048146	BP	positive regulation of fibroblast proliferation	0.154515							GO:0005021	MF	vascular endothelial growth factor-activated receptor activity	0.163216		GO:0030808	BP	regulation of nucleotide biosynthetic process	0.183629
																														GO:0031532	BP	actin cytoskeleton reorganization	0.154515							GO:0003206	BP	cardiac chamber morphogenesis	0.163774		GO:1900371	BP	regulation of purine nucleotide biosynthetic process	0.183629
																														GO:0043518	BP	negative regulation of DNA damage response, signal transduction by p53 class mediator	0.154715							GO:0007618	BP	mating	0.163801		GO:0034599	BP	cellular response to oxidative stress	0.184298
																														GO:0021537	BP	telencephalon development	0.154838							GO:0002685	BP	regulation of leukocyte migration	0.164669		GO:0050870	BP	positive regulation of T cell activation	0.185121
																														GO:0042475	BP	odontogenesis of dentin-containing tooth	0.154854							GO:0007193	BP	adenylate cyclase-inhibiting G-protein coupled receptor signaling pathway	0.16629		GO:0042277	MF	peptide binding	0.1874
																														GO:0006054	BP	N-acetylneuraminate metabolic process	0.154854							GO:0016705	MF	oxidoreductase activity, acting on paired donors, with incorporation or reduction of molecular oxygen	0.169319		GO:0010759	BP	positive regulation of macrophage chemotaxis	0.1874
																														GO:0008154	BP	actin polymerization or depolymerization	0.155214							GO:0071813	MF	lipoprotein particle binding	0.169448		GO:0010742	BP	macrophage derived foam cell differentiation	0.1874
																														GO:0014910	BP	regulation of smooth muscle cell migration	0.155329							GO:0071814	MF	protein-lipid complex binding	0.169448		GO:0090077	BP	foam cell differentiation	0.1874
																														GO:0030800	BP	negative regulation of cyclic nucleotide metabolic process	0.155329							GO:1900825	BP	regulation of membrane depolarization involved in regulation of cardiac muscle cell action potential	0.169845		GO:0008207	BP	C21-steroid hormone metabolic process	0.1874
																														GO:0030815	BP	negative regulation of cAMP metabolic process	0.155329							GO:0050856	BP	regulation of T cell receptor signaling pathway	0.17183		GO:0071230	BP	cellular response to amino acid stimulus	0.1874
																														GO:0043254	BP	regulation of protein complex assembly	0.155508							GO:0001501	BP	skeletal system development	0.172107		GO:0019935	BP	cyclic-nucleotide-mediated signaling	0.1874
																														GO:0030216	BP	keratinocyte differentiation	0.155518							GO:0001764	BP	neuron migration	0.172359		GO:0043383	BP	negative T cell selection	0.1874
																														GO:0072678	BP	T cell migration	0.155518							GO:0035270	BP	endocrine system development	0.172408		GO:0045060	BP	negative thymic T cell selection	0.1874
																														GO:0032388	BP	positive regulation of intracellular transport	0.155708							GO:0048545	BP	response to steroid hormone stimulus	0.173373		GO:0022602	BP	ovulation cycle process	0.18869
																														GO:0055086	BP	nucleobase-containing small molecule metabolic process	0.155737							GO:0010563	BP	negative regulation of phosphorus metabolic process	0.173373		GO:0055098	BP	response to low-density lipoprotein particle stimulus	0.188769
																														GO:0044432	CC	endoplasmic reticulum part	0.156376							GO:0045936	BP	negative regulation of phosphate metabolic process	0.173373		GO:0044448	CC	cell cortex part	0.188769
																														GO:0090066	BP	regulation of anatomical structure size	0.156557							GO:0008354	BP	germ cell migration	0.173598		GO:0035662	MF	Toll-like receptor 4 binding	0.189856
																														GO:0007605	BP	sensory perception of sound	0.156792							GO:0042058	BP	regulation of epidermal growth factor receptor signaling pathway	0.173598		GO:0048568	BP	embryonic organ development	0.190644
																														GO:0010171	BP	body morphogenesis	0.156898							GO:0002820	BP	negative regulation of adaptive immune response	0.173774		GO:0007369	BP	gastrulation	0.190644
																														GO:0051040	BP	regulation of calcium-independent cell-cell adhesion	0.156898							GO:0060996	BP	dendritic spine development	0.173774		GO:0005537	MF	mannose binding	0.191224
																														GO:0007548	BP	sex differentiation	0.157503							GO:0007584	BP	response to nutrient	0.173774		GO:0019079	BP	viral genome replication	0.191766
																														GO:0016936	MF	galactoside binding	0.157558							GO:0042910	MF	xenobiotic transporter activity	0.174833		GO:0031532	BP	actin cytoskeleton reorganization	0.191839
																														GO:0055099	BP	response to high density lipoprotein particle stimulus	0.157659							GO:0030879	BP	mammary gland development	0.17573		GO:0005584	CC	collagen type I	0.19237
																														GO:0022607	BP	cellular component assembly	0.158137							GO:0005134	MF	interleukin-2 receptor binding	0.17573		GO:0032119	BP	sequestering of zinc ion	0.192551
																														GO:0010919	BP	regulation of inositol phosphate biosynthetic process	0.158594							GO:1901575	BP	organic substance catabolic process	0.17573		GO:0038179	BP	neurotrophin signaling pathway	0.192551
																														GO:1901623	BP	regulation of lymphocyte chemotaxis	0.15985							GO:0032937	CC	SREBP-SCAP-Insig complex	0.176981		GO:0002250	BP	adaptive immune response	0.192621
																														GO:1901078	BP	negative regulation of relaxation of muscle	0.160719							GO:0051186	BP	cofactor metabolic process	0.177099		GO:0030228	MF	lipoprotein particle receptor activity	0.193018
																														GO:1901898	BP	negative regulation of relaxation of cardiac muscle	0.160719							GO:0045766	BP	positive regulation of angiogenesis	0.177445		GO:0006814	BP	sodium ion transport	0.194208
																														GO:0030097	BP	hemopoiesis	0.160719							GO:0048863	BP	stem cell differentiation	0.17799		GO:0010886	BP	positive regulation of cholesterol storage	0.19675
																														GO:0048365	MF	Rac GTPase binding	0.160959							GO:0045191	BP	regulation of isotype switching	0.178243		GO:0045295	MF	gamma-catenin binding	0.196915
																														GO:0000271	BP	polysaccharide biosynthetic process	0.161343							GO:0050748	BP	negative regulation of lipoprotein metabolic process	0.178243		GO:0046332	MF	SMAD binding	0.197554
																														GO:0051955	BP	regulation of amino acid transport	0.161474							GO:0002513	BP	tolerance induction to self antigen	0.178373		GO:0001885	BP	endothelial cell development	0.197744
																														GO:0031253	CC	cell projection membrane	0.161511							GO:0043654	BP	recognition of apoptotic cell	0.180157		GO:0032943	BP	mononuclear cell proliferation	0.198686
																														GO:0071867	BP	response to monoamine stimulus	0.161511							GO:0004957	MF	prostaglandin E receptor activity	0.180934		GO:0051960	BP	regulation of nervous system development	0.198873
																														GO:0071869	BP	response to catecholamine stimulus	0.161511							GO:0045629	BP	negative regulation of T-helper 2 cell differentiation	0.180934		GO:0071407	BP	cellular response to organic cyclic compound	0.199462
																														GO:0046890	BP	regulation of lipid biosynthetic process	0.161511							GO:0021537	BP	telencephalon development	0.180934		GO:0030199	BP	collagen fibril organization	0.199462
																														GO:0007631	BP	feeding behavior	0.161511							GO:0030814	BP	regulation of cAMP metabolic process	0.180934
																														GO:0022409	BP	positive regulation of cell-cell adhesion	0.161511							GO:0007270	BP	neuron-neuron synaptic transmission	0.181078
																														GO:0043524	BP	negative regulation of neuron apoptotic process	0.161884							GO:0071577	BP	zinc ion transmembrane transport	0.181078
																														GO:0048565	BP	digestive tract development	0.162584							GO:0005794	CC	Golgi apparatus	0.181078
																														GO:0002699	BP	positive regulation of immune effector process	0.163532							GO:0018298	BP	protein-chromophore linkage	0.18119
																														GO:0016064	BP	immunoglobulin mediated immune response	0.163532							GO:0071578	BP	zinc ion transmembrane import	0.183555
																														GO:0001784	MF	phosphotyrosine binding	0.164357							GO:0031252	CC	cell leading edge	0.183555
																														GO:0010857	MF	calcium-dependent protein kinase activity	0.164588							GO:0015294	MF	solute:cation symporter activity	0.183581
																														GO:0010812	BP	negative regulation of cell-substrate adhesion	0.165757							GO:0009826	BP	unidimensional cell growth	0.183581
																														GO:0070851	MF	growth factor receptor binding	0.165757							GO:0010721	BP	negative regulation of cell development	0.184111
																														GO:0004857	MF	enzyme inhibitor activity	0.166072							GO:0097006	BP	regulation of plasma lipoprotein particle levels	0.184111
																														GO:0005283	MF	sodium:amino acid symporter activity	0.166072							GO:0006874	BP	cellular calcium ion homeostasis	0.184708
																														GO:0005416	MF	cation:amino acid symporter activity	0.166072							GO:0022891	MF	substrate-specific transmembrane transporter activity	0.185175
																														GO:0033687	BP	osteoblast proliferation	0.166362							GO:0043184	MF	vascular endothelial growth factor receptor 2 binding	0.185872
																														GO:0070011	MF	peptidase activity, acting on L-amino acid peptides	0.167762							GO:0044702	BP	single organism reproductive process	0.185908
																														GO:0045309	MF	protein phosphorylated amino acid binding	0.167762							GO:0015824	BP	proline transport	0.186159
																														GO:0071942	CC	XPC complex	0.168305							GO:0045577	BP	regulation of B cell differentiation	0.186164
																														GO:0048608	BP	reproductive structure development	0.16849							GO:0004866	MF	endopeptidase inhibitor activity	0.186164
																														GO:0030199	BP	collagen fibril organization	0.168526							GO:0009100	BP	glycoprotein metabolic process	0.186414
																														GO:0071705	BP	nitrogen compound transport	0.168757							GO:2000049	BP	positive regulation of cell-cell adhesion mediated by cadherin	0.186414
																														GO:0002003	BP	angiotensin maturation	0.168812							GO:0070542	BP	response to fatty acid	0.186444
																														GO:0086036	BP	regulation of cardiac muscle cell membrane potential	0.168812							GO:0044092	BP	negative regulation of molecular function	0.186444
																														GO:0051961	BP	negative regulation of nervous system development	0.169803							GO:0002757	BP	immune response-activating signal transduction	0.186444
																														GO:0051964	BP	negative regulation of synapse assembly	0.169803							GO:1901184	BP	regulation of ERBB signaling pathway	0.186681
																														GO:0048839	BP	inner ear development	0.169803							GO:0044291	CC	cell-cell contact zone	0.186681
																														GO:0033057	BP	multicellular organismal reproductive behavior	0.169803							GO:0002819	BP	regulation of adaptive immune response	0.188425
																														GO:0006958	BP	complement activation, classical pathway	0.169803							GO:0015166	MF	polyol transmembrane transporter activity	0.188944
																														GO:0052551	BP	response to defense-related nitric oxide production by other organism involved in symbiotic interaction	0.169803							GO:0001707	BP	mesoderm formation	0.189067
																														GO:0052565	BP	response to defense-related host nitric oxide production	0.169803							GO:0032891	BP	negative regulation of organic acid transport	0.189067
																														GO:0009150	BP	purine ribonucleotide metabolic process	0.170322							GO:0006606	BP	protein import into nucleus	0.189067
																														GO:0051258	BP	protein polymerization	0.170864							GO:0044744	BP	protein targeting to nucleus	0.189067
																														GO:0009790	BP	embryo development	0.171019							GO:1901565	BP	organonitrogen compound catabolic process	0.189256
																														GO:0008211	BP	glucocorticoid metabolic process	0.171156							GO:0043436	BP	oxoacid metabolic process	0.189426
																														GO:0050777	BP	negative regulation of immune response	0.171159							GO:0035051	BP	cardiocyte differentiation	0.189426
																														GO:2000105	BP	positive regulation of DNA-dependent DNA replication	0.171595							GO:0022408	BP	negative regulation of cell-cell adhesion	0.189426
																														GO:0002367	BP	cytokine production involved in immune response	0.171798							GO:0035637	BP	multicellular organismal signaling	0.189745
																														GO:0045740	BP	positive regulation of DNA replication	0.1718							GO:0004714	MF	transmembrane receptor protein tyrosine kinase activity	0.190098
																														GO:0030825	BP	positive regulation of cGMP metabolic process	0.171801							GO:0043043	BP	peptide biosynthetic process	0.190098
																														GO:0051338	BP	regulation of transferase activity	0.172027							GO:2000108	BP	positive regulation of leukocyte apoptotic process	0.190283
																														GO:0044264	BP	cellular polysaccharide metabolic process	0.172041							GO:0030801	BP	positive regulation of cyclic nucleotide metabolic process	0.190283
																														GO:0061458	BP	reproductive system development	0.17235							GO:0043125	MF	ErbB-3 class receptor binding	0.190323
																														GO:0032490	BP	detection of molecule of bacterial origin	0.172822							GO:0005176	MF	ErbB-2 class receptor binding	0.190323
																														GO:0060713	BP	labyrinthine layer morphogenesis	0.172981							GO:0030139	CC	endocytic vesicle	0.190389
																														GO:0003365	BP	establishment of cell polarity involved in ameboidal cell migration	0.173216							GO:0032270	BP	positive regulation of cellular protein metabolic process	0.190389
																														GO:0050806	BP	positive regulation of synaptic transmission	0.173237							GO:0005025	MF	transforming growth factor beta receptor activity, type I	0.190389
																														GO:0051971	BP	positive regulation of transmission of nerve impulse	0.173237							GO:0016064	BP	immunoglobulin mediated immune response	0.190389
																														GO:0043269	BP	regulation of ion transport	0.17384							GO:0006694	BP	steroid biosynthetic process	0.190389
																														GO:0019534	MF	toxin transporter activity	0.173922							GO:2001256	BP	regulation of store-operated calcium entry	0.191385
																														GO:1901342	BP	regulation of vasculature development	0.175338							GO:0030175	CC	filopodium	0.191683
																														GO:0007420	BP	brain development	0.175338							GO:0003279	BP	cardiac septum development	0.191683
																														GO:0010873	BP	positive regulation of cholesterol esterification	0.175338							GO:0016051	BP	carbohydrate biosynthetic process	0.191683
																														GO:0004553	MF	hydrolase activity, hydrolyzing O-glycosyl compounds	0.175379							GO:0021675	BP	nerve development	0.191755
																														GO:0005229	MF	intracellular calcium activated chloride channel activity	0.175518							GO:1900408	BP	negative regulation of cellular response to oxidative stress	0.191755
																														GO:0000188	BP	inactivation of MAPK activity	0.175934							GO:0017048	MF	Rho GTPase binding	0.192321
																														GO:0042058	BP	regulation of epidermal growth factor receptor signaling pathway	0.175993							GO:0005737	CC	cytoplasm	0.192321
																														GO:0030111	BP	regulation of Wnt receptor signaling pathway	0.17643							GO:0032355	BP	response to estradiol stimulus	0.192815
																														GO:0002720	BP	positive regulation of cytokine production involved in immune response	0.17643							GO:0050729	BP	positive regulation of inflammatory response	0.192821
																														GO:0070977	BP	bone maturation	0.17643							GO:0007320	BP	insemination	0.192821
																														GO:0051608	BP	histamine transport	0.17643							GO:0046943	MF	carboxylic acid transmembrane transporter activity	0.192821
																														GO:0007160	BP	cell-matrix adhesion	0.177928							GO:0050072	MF	m7G(5')pppN diphosphatase activity	0.19301
																														GO:0060670	BP	branching involved in labyrinthine layer morphogenesis	0.178579							GO:0031347	BP	regulation of defense response	0.193406
																														GO:0009259	BP	ribonucleotide metabolic process	0.179554							GO:0007626	BP	locomotory behavior	0.193406
																														GO:0004714	MF	transmembrane receptor protein tyrosine kinase activity	0.179645							GO:0019838	MF	growth factor binding	0.194018
																														GO:0035914	BP	skeletal muscle cell differentiation	0.179897							GO:0014069	CC	postsynaptic density	0.194054
																														GO:0033293	MF	monocarboxylic acid binding	0.181201							GO:0042992	BP	negative regulation of transcription factor import into nucleus	0.194291
																														GO:0046686	BP	response to cadmium ion	0.181201							GO:0048741	BP	skeletal muscle fiber development	0.195481
																														GO:0035924	BP	cellular response to vascular endothelial growth factor stimulus	0.18182							GO:0001190	MF	RNA polymerase II transcription factor binding transcription factor activity involved in positive regulation of transcription	0.195481
																														GO:0010035	BP	response to inorganic substance	0.18182							GO:0030414	MF	peptidase inhibitor activity	0.196109
																														GO:0005584	CC	collagen type I	0.18182							GO:0006829	BP	zinc ion transport	0.197762
																														GO:0036149	BP	phosphatidylinositol acyl-chain remodeling	0.18182							GO:0050852	BP	T cell receptor signaling pathway	0.197762
																														GO:0034367	BP	macromolecular complex remodeling	0.181879							GO:0007622	BP	rhythmic behavior	0.197762
																														GO:0034368	BP	protein-lipid complex remodeling	0.181879							GO:0048512	BP	circadian behavior	0.197762
																														GO:0034369	BP	plasma lipoprotein particle remodeling	0.181879							GO:0045177	CC	apical part of cell	0.19832
																														GO:0030816	BP	positive regulation of cAMP metabolic process	0.182028							GO:0007156	BP	homophilic cell adhesion	0.198513
																														GO:0032722	BP	positive regulation of chemokine production	0.18244							GO:0051345	BP	positive regulation of hydrolase activity	0.199469
																														GO:0014704	CC	intercalated disc	0.182723							GO:0048747	BP	muscle fiber development	0.199493
																														GO:0003170	BP	heart valve development	0.18288							GO:0010875	BP	positive regulation of cholesterol efflux	0.199578
																														GO:0000139	CC	Golgi membrane	0.183755							GO:0072033	BP	renal vesicle formation	0.199639
																														GO:0002538	BP	arachidonic acid metabolite production involved in inflammatory response	0.183755							GO:0060017	BP	parathyroid gland development	0.19997
																														GO:0002540	BP	leukotriene production involved in inflammatory response	0.183755
																														GO:0071702	BP	organic substance transport	0.183755
																														GO:0014706	BP	striated muscle tissue development	0.183755
																														GO:0043550	BP	regulation of lipid kinase activity	0.184143
																														GO:0050769	BP	positive regulation of neurogenesis	0.184195
																														GO:0046546	BP	development of primary male sexual characteristics	0.186494
																														GO:0008360	BP	regulation of cell shape	0.186567
																														GO:0050670	BP	regulation of lymphocyte proliferation	0.18858
																														GO:0080090	BP	regulation of primary metabolic process	0.189196
																														GO:0045058	BP	T cell selection	0.189196
																														GO:0030041	BP	actin filament polymerization	0.189196
																														GO:0034364	CC	high-density lipoprotein particle	0.189232
																														GO:0050764	BP	regulation of phagocytosis	0.189232
																														GO:1901215	BP	negative regulation of neuron death	0.189232
																														GO:0032768	BP	regulation of monooxygenase activity	0.189232
																														GO:0046173	BP	polyol biosynthetic process	0.189233
																														GO:0034341	BP	response to interferon-gamma	0.189233
																														GO:0002718	BP	regulation of cytokine production involved in immune response	0.189764
																														GO:0030141	CC	secretory granule	0.189798
																														GO:0010922	BP	positive regulation of phosphatase activity	0.190052
																														GO:1901566	BP	organonitrogen compound biosynthetic process	0.190574
																														GO:0005773	CC	vacuole	0.191387
																														GO:1901184	BP	regulation of ERBB signaling pathway	0.191652
																														GO:0097110	MF	scaffold protein binding	0.191952
																														GO:0031225	CC	anchored to membrane	0.191952
																														GO:0019637	BP	organophosphate metabolic process	0.192191
																														GO:0005996	BP	monosaccharide metabolic process	0.192332
																														GO:0009395	BP	phospholipid catabolic process	0.19248
																														GO:0045541	BP	negative regulation of cholesterol biosynthetic process	0.192613
																														GO:0090206	BP	negative regulation of cholesterol metabolic process	0.192613
																														GO:0043025	CC	neuronal cell body	0.193164
																														GO:1900006	BP	positive regulation of dendrite development	0.193771
																														GO:0021800	BP	cerebral cortex tangential migration	0.193771
																														GO:0021823	BP	cerebral cortex tangential migration using cell-cell interactions	0.193771
																														GO:0021825	BP	substrate-dependent cerebral cortex tangential migration	0.193771
																														GO:0021827	BP	postnatal olfactory bulb interneuron migration	0.193771
																														GO:0021836	BP	chemorepulsion involved in postnatal olfactory bulb interneuron migration	0.193771
																														GO:0018193	BP	peptidyl-amino acid modification	0.195505
																														GO:0071987	MF	WD40-repeat domain binding	0.196278
																														GO:0019693	BP	ribose phosphate metabolic process	0.196284
																														GO:0021846	BP	cell proliferation in forebrain	0.196284
																														GO:0051251	BP	positive regulation of lymphocyte activation	0.19649
																														GO:0016101	BP	diterpenoid metabolic process	0.19649
																														GO:0045177	CC	apical part of cell	0.196671
																														GO:0034504	BP	protein localization to nucleus	0.196671
																														GO:0090103	BP	cochlea morphogenesis	0.196671
																														GO:0002537	BP	nitric oxide production involved in inflammatory response	0.19679
																														GO:0030234	MF	enzyme regulator activity	0.197734
																														GO:0055081	BP	anion homeostasis	0.199391
																														GO:0032944	BP	regulation of mononuclear cell proliferation	0.199419

























































































































































































































































































































[truncated: 8 more columns]

## Sheet: Tab B - Trait KEGG Enrichment
Mreads	Mreads	Mreads		rin	rin	rin		sex	sex	sex		weight	weight	weight		length	length	length		birth	birth	birth		age	age	age		BMI	BMI	BMI		drinker	drinker	drinker		vegetarian	vegetarian	vegetarian		group	group	group		inter-individual	inter-individual	inter-individual
KEGG Cat	KEGG TERM	padj		KEGG Cat	KEGG TERM	padj		KEGG Cat	KEGG TERM	padj		KEGG Cat	KEGG TERM	padj		KEGG Cat	KEGG TERM	padj		KEGG Cat	KEGG TERM	padj		KEGG Cat	KEGG TERM	padj		KEGG Cat	KEGG TERM	padj		KEGG Cat	KEGG TERM	padj		KEGG Cat	KEGG TERM	padj		KEGG Cat	KEGG TERM	padj		KEGG Cat	KEGG TERM	padj
3010	Ribosome	4.75e-23		140	Steroid hormone biosynthesis	0.0940304		4512	ECM-receptor interaction	0.0699827		5215	Prostate cancer	0.0270903		NA	NA	NA		10	Glycolysis / Gluconeogenesis	0.0166167		4060	Cytokine-cytokine receptor interaction	0.000281821		4610	Complement and coagulation cascades	0.010461		10	Glycolysis / Gluconeogenesis	0.0102402		4060	Cytokine-cytokine receptor interaction	1.44094e-05		4514	Cell adhesion molecules (CAMs)	1.33469e-05		4514	Cell adhesion molecules (CAMs)	1.64699e-07
4141	Protein processing in endoplasmic reticulum	7.65e-06		5144	Malaria	0.0940304		4974	Protein digestion and absorption	0.0699827		4640	Hematopoietic cell lineage	0.0561555						4612	Antigen processing and presentation	0.0508375		5146	Amoebiasis	0.00197594		5150	Staphylococcus aureus infection	0.0218766		4976	Bile secretion	0.0838737		4510	Focal adhesion	4.96797e-05		4610	Complement and coagulation cascades	7.08221e-05		4060	Cytokine-cytokine receptor interaction	4.42349e-07
4810	Regulation of actin cytoskeleton	0.000204732		4976	Bile secretion	0.0940304		4976	Bile secretion	0.0699827		5200	Pathways in cancer	0.0669964						4141	Protein processing in endoplasmic reticulum	0.0508375		4974	Protein digestion and absorption	0.00215169		512	Mucin type O-Glycan biosynthesis	0.104611		4975	Fat digestion and absorption	0.0838737		4512	ECM-receptor interaction	4.96797e-05		4060	Cytokine-cytokine receptor interaction	0.000126002		4510	Focal adhesion	1.14489e-06
4612	Antigen processing and presentation	0.00542128						4510	Focal adhesion	0.0699827		5213	Endometrial cancer	0.0669964						4621	NOD-like receptor signaling pathway	0.064469		4510	Focal adhesion	0.00215169						4060	Cytokine-cytokine receptor interaction	0.0838737		5144	Malaria	0.00024386		5144	Malaria	0.000126002		4142	Lysosome	1.63529e-06
4962	Vasopressin-regulated water reabsorption	0.0385555						5146	Amoebiasis	0.0699827														4512	ECM-receptor interaction	0.00215169						1100	Metabolic pathways	0.0838737		5322	Systemic lupus erythematosus	0.00125051		4512	ECM-receptor interaction	0.000126002		5146	Amoebiasis	1.03513e-05
5010	Alzheimer's disease	0.0385555						760	Nicotinate and nicotinamide metabolism	0.0886587														4630	Jak-STAT signaling pathway	0.0090717						4610	Complement and coagulation cascades	0.127105		5323	Rheumatoid arthritis	0.00222931		4510	Focal adhesion	0.000650592		4974	Protein digestion and absorption	1.03513e-05
5414	Dilated cardiomyopathy	0.0586148						1100	Metabolic pathways	0.101585														4610	Complement and coagulation cascades	0.0090717						2010	ABC transporters	0.155331		4010	MAPK signaling pathway	0.00242346		5146	Amoebiasis	0.000736786		4610	Complement and coagulation cascades	1.48971e-05
4912	GnRH signaling pathway	0.0586148																						5144	Malaria	0.0162607						4360	Axon guidance	0.190202		4514	Cell adhesion molecules (CAMs)	0.00244115		380	Tryptophan metabolism	0.000898769		4512	ECM-receptor interaction	3.51343e-05
4510	Focal adhesion	0.0586148																						5200	Pathways in cancer	0.0199734										5200	Pathways in cancer	0.00254045		4141	Protein processing in endoplasmic reticulum	0.000999692		4141	Protein processing in endoplasmic reticulum	6.35829e-05
5146	Amoebiasis	0.0586148																						4650	Natural killer cell mediated cytotoxicity	0.0408562										4640	Hematopoietic cell lineage	0.00549369		4142		0.00121455		4810	Regulation of actin cytoskeleton	8.69539e-05
4260	Cardiac muscle contraction	0.0770789																						5150	Staphylococcus aureus infection	0.0432977										4145	Phagosome	0.00757994		4640		0.00175918		4010	MAPK signaling pathway	9.09412e-05
510	N-Glycan biosynthesis	0.0790144																						4142	Lysosome	0.0520685										5410	Hypertrophic cardiomyopathy (HCM)	0.0122226		5200		0.00175918		4630	Jak-STAT signaling pathway	0.000102588
4010	MAPK signaling pathway	0.0790144																						4640	Hematopoietic cell lineage	0.0527529										5219	Bladder cancer	0.0122226		4360		0.00356141		4640	Hematopoietic cell lineage	0.000151285
5215	Prostate cancer	0.0881833																						520	Amino sugar and nucleotide sugar metabolism	0.0527529										4974	Protein digestion and absorption	0.0122226		5020		0.00400861		5200	Pathways in cancer	0.000168202
190	Oxidative phosphorylation	0.0881833																						4514	Cell adhesion molecules (CAMs)	0.0686024										5146	Amoebiasis	0.0122226		5142		0.00474087		5142	Chagas disease (American trypanosomiasis)	0.000248438
5016	Huntington's disease	0.100475																						5322	Systemic lupus erythematosus	0.08046										5320	Autoimmune thyroid disease	0.0310685		5414		0.00510969		5150	Staphylococcus aureus infection	0.000476986
5012	Parkinson's disease	0.10686																						5323	Rheumatoid arthritis	0.0899221										5414	Dilated cardiomyopathy	0.0310685		5143		0.00575822		3320	PPAR signaling pathway	0.000536273
5100	Bacterial invasion of epithelial cells	0.114745																						5143	African trypanosomiasis	0.100577										5140	Leishmaniasis	0.0889749		4810		0.00663687		4080	Neuroactive ligand-receptor interaction	0.000588734
140	Steroid hormone biosynthesis	0.128184																						4144	Endocytosis	0.122317										4630	Jak-STAT signaling pathway	0.0889749		4010		0.00803554		4612	Antigen processing and presentation	0.000762348
10	Glycolysis / Gluconeogenesis	0.128184																						5142	Chagas disease (American trypanosomiasis)	0.122317										4144	Endocytosis	0.097961		5150		0.0100187		5144	Malaria	0.00119647
5130	Pathogenic Escherichia coli infection	0.144055																						5020	Prion diseases	0.122317										5120	Epithelial cell signaling in Helicobacter pylori infection	0.101094		5410		0.0117973		5322	Systemic lupus erythematosus	0.0013272
5110	Vibrio cholerae infection	0.178224																						5214	Glioma	0.122317										380	Tryptophan metabolism	0.108949		4916		0.0117973		5145	Toxoplasmosis	0.0013272
4971	Gastric acid secretion	0.179193																						511	Other glycan degradation	0.130065										4142	Lysosome	0.108949		4540		0.0174959		531	Glycosaminoglycan degradation	0.0023887
4950	Maturity onset diabetes of the young	0.179319																						5412	Arrhythmogenic right ventricular cardiomyopathy (ARVC)	0.13362										4520	Adherens junction	0.123828		531		0.0191399		4971	Gastric acid secretion	0.00311866
																								4810	Regulation of actin cytoskeleton	0.166353										5222	Small cell lung cancer	0.123844		5145		0.0213268		4350	TGF-beta signaling pathway	0.00660956
																								531	Glycosaminoglycan degradation	0.168856										5412	Arrhythmogenic right ventricular cardiomyopathy (ARVC)	0.151926		4670		0.024019		5140	Leishmaniasis	0.00660956
																								4145	Phagosome	0.171106										5216	Thyroid cancer	0.152778		5140		0.0292871		600	Sphingolipid metabolism	0.00682444
																								600	Sphingolipid metabolism	0.188197										4080	Neuroactive ligand-receptor interaction	0.152778		3320		0.0293988		1100	Metabolic pathways	0.00692314
																																				4110	Cell cycle	0.152778		4062		0.0368892		5143		0.00881827
																																				5330	Allograft rejection	0.179077		5412		0.0382647		5416		0.0100047
																																				4115	p53 signaling pathway	0.179077		4270		0.0414067		5410		0.0103306
																																								565		0.0531292		4530		0.0121275
																																								4976		0.0531292		4145		0.0126189
																																								4630		0.0531292		4380		0.0131247
																																								4080		0.0533241		4722		0.0135292
																																								4912		0.0635602		10		0.0135292
																																								4971		0.0635602		480		0.0140199
																																								140		0.0635602		4360		0.0149381
																																								4920		0.0641071		982		0.0163957
																																								4974		0.0681389		4920		0.0163957
																																								4977		0.0681389		4976		0.0169632
																																								5211		0.0681389		4520		0.0202845
																																								4612		0.0797255		5412		0.0223269
																																								4744		0.0876136		4960		0.0236819
																																								5322		0.0882947		5215		0.0236819
																																								5100		0.11334		980		0.0238847
																																								4145		0.115582		4614		0.0238847
																																								592		0.118214		5323		0.0264998
																																								982		0.118881		4740		0.0299412
																																								270		0.1224		380		0.0315669
																																								980		0.12755		4670		0.0331291
																																								5416		0.130168		4340		0.0336833
																																								520		0.137249		500		0.0345131
																																								4910		0.166054		4910		0.0351174
																																								5217		0.182057		4666		0.0351174
																																								4380		0.185411		5414		0.0371084
																																								480		0.189567		4970		0.0424525
																																								4115		0.193498		4940		0.0431593
																																												561		0.0445735
																																												4930		0.0449563
																																												4062		0.0471378
																																												4070		0.0471378
																																												5222		0.0471378
																																												5100		0.0481089
																																												4744		0.0489415
																																												52		0.0542789
																																												140		0.058575
																																												5332		0.0612144
																																												5320		0.0616637
																																												5218		0.0616637
																																												4912		0.0619532
																																												760		0.0623038
																																												5212		0.0645383
																																												360		0.0796932
																																												4146		0.0837051
																																												250		0.086198
																																												5131		0.0897863
																																												5020		0.0986599
																																												4973		0.0986599
																																												562		0.0986599
																																												4916		0.0986599
																																												511		0.115679
																																												4115		0.124349
																																												4621		0.124349
																																												5214		0.124349
																																												1040		0.124349
																																												520		0.125847
																																												4020		0.134807
																																												4964		0.134807
																																												330		0.134807
																																												564		0.134807
																																												603		0.136921
																																												5220		0.146083
																																												5330		0.146989
																																												5211		0.146989
																																												4540		0.154017
																																												5130		0.155006
																																												4260		0.155315
																																												5160		0.155315
																																												512		0.159062
																																												830		0.179668
																																												5120		0.185065
																																												4012		0.191143
																																												5210		0.193927

## Sheet: Tab C - Trait Directional KEGG
KEGG Category	NumerOfMappedReads	RIN	sex	weight	length	birth	age	bmi	drinker	veg	group	group:individual	weight_pos	weight_neg	length_pos	length_neg	age_pos	age_neg	bmi_pos	bmi_neg	Increased Expression in Females	Decreased Expression in Females	Increased Expression in Cesarians	Decreased Expression in Cesarians	Decreased Expression in Drinkers	Increased Expression in Drinkers	Decreased Expression in Vegans	Increased Expression in Vegans
4514	0.894556	0.642266	1	0.280814	0.984889	0.757267	0.0686024	0.304312	0.338209	0.00244115	1.33469e-05	1.64699e-07	1	0.110406	1	0.974343	0.0476183	1	0.513509	1	1	0.911879	0.138197	1	1	0.247292	1	0.000312824
4610	0.877023	0.357817	0.661225	0.331943	1	1	0.0090717	0.010461	0.127105	0.523111	7.08221e-05	1.48971e-05	1	0.134304	1	0.90241	0.000228537	1	0.00370938	1	1	0.796391	1	1	0.316514	0.795182	1	0.284869
5144	0.815459	0.0940304	1	0.757224	0.648837	0.256587	0.0162607	1	0.338209	0.00024386	0.000126002	0.00119647	1	0.448466	1	0.0919289	0.00012056	1	1	1	1	1	0.138197	1	0.114153	1	1	5.28076e-06
4060	0.929036	0.613392	0.210041	0.280814	0.648837	0.455255	0.000281821	0.776717	0.0838737	1.44094e-05	0.000126002	4.42349e-07	1	0.100846	1	0.0919289	0.000839764	1	1	1	1	0.236288	0.897766	1	0.316514	0.521705	1	6.12343e-07
4512	0.374782	0.388612	0.0699827	0.331943	0.648837	0.912038	0.00215169	0.699552	0.436315	4.96797e-05	0.000126002	3.51343e-05	1	0.100846	1	0.0261115	2.58769e-07	1	1	0.832816	0.0135918	0.911879	1	1	1	0.528016	1	5.28076e-06
4510	0.0586148	0.357817	0.0699827	0.298464	0.648837	1	0.00215169	0.9869	0.338209	4.96797e-05	0.000650592	1.14489e-06	1	0.0833068	1	0.0919289	0.00012056	1	1	1	0.0316769	0.911879	1	1	0.691913	0.521705	1	1.01367e-05
5146	0.0586148	0.394205	0.0699827	0.579416	0.693922	1	0.00197594	1	0.338209	0.0122226	0.000736786	1.03513e-05	1	0.276394	1	0.384842	1.86829e-05	1	1	1	0.018427	0.949034	1	1	1	0.247292	1	0.000546704
380	0.463263	0.684866	1	0.594067	0.925118	1	0.841121	0.304312	0.49899	0.108949	0.000898769	0.0315669	0.899877	1	1	0.858809	0.705688	1	1	0.739252	1	1	1	1	1	0.635227	1	0.452596
4141	7.64805e-06	1	0.495546	0.298464	0.648837	0.0508375	0.79195	0.865715	0.338209	0.876551	0.000999692	6.35829e-05	0.0319422	1	1	0.569862	1	1	1	1	1	0.796391	1	0.00198514	0.587361	0.938164	1	1
4142	0.463263	0.860847	1	0.897584	0.864285	1	0.0520685	0.795228	0.846735	0.108949	0.00121455	1.63529e-06	1	1	1	0.555412	0.114416	1	1	1	1	1	1	1	0.936252	1	1	0.0846031
5200	0.463263	0.394205	0.764744	0.0669964	0.648837	0.757267	0.0199734	1	0.49899	0.00254045	0.00175918	0.000168202	0.899877	0.100846	1	0.493735	0.00723594	1	1	1	1	0.490669	1	0.992123	0.701253	1	1	0.000373038
4640	0.414878	0.636313	0.764744	0.0561555	0.925118	1	0.0527529	0.806043	0.822197	0.00549369	0.00175918	0.000151285	1	0.0442139	1	0.593818	0.135024	1	1	0.832816	1	0.563283	1	1	1	1	1	0.0039246
4360	0.257666	0.710697	1	0.847833	0.648837	0.366933	0.421088	0.806043	0.190202	0.566631	0.00356141	0.0149381	1	0.356435	1	0.555412	0.24735	1	1	1	1	0.886986	0.138197	1	0.573158	0.521705	1	0.354749
5020	0.959121	0.860847	0.255565	0.695938	1	0.99289	0.122317	1	0.30148	0.519006	0.00400861	0.0986599	1	0.659095	1	0.678331	0.00675456	1	1	1	0.616766	0.886986	1	1	0.691913	0.528016	1	0.723742
5142	0.910733	0.636313	1	0.749701	1	0.99289	0.122317	1	0.822197	0.468171	0.00474087	0.000248438	1	0.341089	1	0.90241	0.00388544	1	1	1	1	1	1	1	0.498584	1	1	0.0227264
5414	0.0586148	0.642266	1	0.653153	1	0.877042	0.985188	0.806043	0.500373	0.0310685	0.00510969	0.0371084	1	0.0442139	1	1	0.468286	1	1	1	1	1	1	1	0.977243	0.795182	1	0.00295566
5143	1	0.636313	1	0.917619	0.648837	0.313804	0.100577	0.254268	1	0.468873	0.00575822	0.00881827	1	1	1	0.593818	0.00441338	1	1	0.241626	1	1	0.338319	1	0.981652	1	1	0.306447
4810	0.000204732	0.636313	1	0.749701	1	1	0.166353	0.911795	0.543984	0.323535	0.00663687	8.69539e-05	1	0.675823	1	1	0.215231	1	1	1	1	1	1	1	0.771104	1	1	0.0888296
4010	0.0790144	0.642266	1	0.720774	1	1	0.421088	1	0.768207	0.00242346	0.00803554	9.09412e-05	1	0.448466	1	1	0.357285	1	1	1	1	1	1	1	0.316514	1	1	0.000157239
5150	1	0.782168	1	0.794924	0.648837	1	0.0432977	0.0218766	0.30148	0.286122	0.0100187	0.000476986	1	0.356435	1	1	0.00101401	1	0.000815754	1	1	0.886986	1	1	0.424941	1	1	0.0368727
5410	0.209938	0.782168	1	0.877819	1	1	0.807992	0.895947	0.798579	0.0122226	0.0117973	0.0103306	1	0.276394	1	1	0.215231	1	1	1	1	1	1	1	0.936252	1	1	0.000983664
4916	0.334371	0.782168	0.764744	0.331943	0.648837	0.681634	0.281	1	0.768207	0.286122	0.0117973	0.0986599	1	0.100846	1	0.90241	0.468286	1	1	1	1	0.563283	1	1	1	1	1	0.231539
4540	0.463263	0.782168	1	0.653153	0.925118	1	0.510823	1	0.822197	0.836373	0.0174959	0.154017	1	0.341089	1	0.90241	0.265569	1	1	1	1	1	1	1	0.896043	1	1	0.358746
531	0.894556	0.925377	0.848666	0.762958	1	1	0.168856	1	0.382462	1	0.0191399	0.0023887	1	0.896201	1	1	0.370844	1	1	1	1	0.933717	1	1	1	0.247292	1	1
5145	0.946018	0.636313	1	0.720774	1	0.877042	0.421088	1	0.808907	0.592057	0.0213268	0.0013272	1	0.356435	1	0.736028	0.00723594	1	1	1	1	1	1	1	0.869341	1	1	0.295261
4670	0.223697	0.357817	1	0.749701	1	1	0.288818	0.865715	1	0.296659	0.024019	0.0331291	1	0.670089	1	1	0.114416	1	1	1	1	0.973534	1	1	1	1	1	0.0355693
5140	0.992258	0.782168	0.764744	0.947537	0.648837	1	0.421088	0.911795	1	0.0889749	0.0292871	0.00660956	1	0.675823	1	0.555412	0.0435725	1	1	1	1	0.686189	1	1	0.936252	1	1	0.00487502
3320	0.961293	0.854489	0.943738	0.280814	0.648837	1	0.303902	1	0.49899	0.309432	0.0293988	0.000536273	1	0.197846	1	0.72257	0.0670791	1	1	1	1	0.973534	1	1	0.182903	1	1	0.210169
4062	0.655732	0.860847	1	0.720774	1	0.681634	0.44366	1	0.453234	0.286122	0.0368892	0.0471378	1	0.443053	1	1	0.282932	1	1	1	1	0.911879	0.882813	1	0.701253	1	1	0.206328
5412	0.501919	0.966086	1	0.653153	1	1	0.13362	1	0.395564	0.151926	0.0382647	0.0223269	1	0.628706	1	1	0.205332	1	1	1	1	0.911879	1	1	0.484666	1	1	0.118615
4270	0.209938	0.782168	1	0.749701	0.925118	0.912038	0.985188	1	0.867566	0.386748	0.0414067	0.284271	1	0.0442139	1	1	0.544413	1	1	1	1	1	1	1	0.936252	1	1	0.0127414
4976	0.334371	0.0940304	0.0699827	0.298464	1	0.324053	0.807992	0.304312	0.0838737	1	0.0531292	0.0169632	1	0.0442139	1	1	0.472833	1	0.513509	1	1	0.236288	1	0.975768	0.573158	0.247292	1	0.916895
565	0.929036	0.782168	1	1	1	1	0.688456	1	0.60802	0.896867	0.0531292	0.202939	1	1	1	1	0.262526	1	1	0.921991	1	0.886986	1	1	0.678238	1	1	1
4630	0.929036	0.880591	0.764744	0.399474	0.693922	0.877042	0.0090717	1	0.808907	0.0889749	0.0531292	0.000102588	1	0.675823	1	0.384842	0.119406	0.931623	1	1	1	0.563283	1	1	0.862801	1	1	0.0368727
4080	1	0.860847	0.764744	0.600038	0.648837	0.99289	0.235897	0.254268	0.474747	0.152778	0.0533241	0.000588734	1	0.289363	1	0.384842	0.119406	1	1	0.241626	0.616766	1	1	1	0.829969	0.932405	1	0.166007
4912	0.0586148	0.782168	1	0.653153	0.78788	0.774787	0.374339	0.776717	0.808907	0.519006	0.0635602	0.0619532	1	0.356435	1	0.736028	0.540577	1	1	1	1	1	1	1	0.701253	1	1	0.296606
4971	0.179193	0.636313	1	0.653153	0.78788	0.51	0.577043	0.865715	0.543984	0.403132	0.0635602	0.00311866	1	0.100846	1	1	0.902235	1	1	1	1	1	1	0.645106	0.909061	1	1	0.235759
140	0.128184	0.0940304	1	0.280814	0.925118	1	0.601436	0.304312	1	0.309432	0.0635602	0.058575	0.161631	1	1	1	1	1	1	0.675102	1	1	1	1	1	1	1	0.848577
4920	0.929036	0.860847	0.764744	0.877966	1	1	0.969097	1	0.338209	0.836373	0.0641071	0.0163957	1	0.443053	1	1	0.677708	1	1	1	1	0.236288	1	1	0.0982396	1	1	0.848577
5211	0.463263	0.610186	1	0.298464	0.822193	1	0.396147	1	0.338209	0.553946	0.0681389	0.146989	1	0.352799	1	0.90241	0.707925	1	1	1	1	0.796391	1	1	0.167002	1	1	0.88828
4977	0.992258	0.782168	1	0.635258	1	1	0.985188	1	0.722765	0.789235	0.0681389	0.857284	1	0.443053	1	1	0.818605	1	1	1	1	0.949034	1	1	0.548203	1	1	0.41221
4974	0.929036	0.860847	0.0699827	0.720774	0.648837	1	0.00215169	1	0.844531	0.0122226	0.0681389	1.03513e-05	1	0.175757	1	0.0919289	3.96368e-05	1	1	1	0.00173917	1	1	1	1	1	1	0.000388259
4612	0.00542128	0.815744	1	0.331943	0.925118	0.0508375	0.374339	0.628681	1	0.592057	0.0797255	0.000762348	0.187134	1	1	1	0.189561	1	0.872672	1	1	0.911879	1	0.00198514	1	1	1	0.206328
4744	0.671552	0.860847	1	0.911301	0.648837	1	0.21141	1	0.826124	0.876551	0.0876136	0.0489415	1	0.724463	1	0.555412	0.227931	1	1	1	1	1	1	1	0.701253	1	1	0.768027
5322	0.929036	0.639175	0.764744	0.514886	0.648837	1	0.08046	0.304312	0.436315	0.00125051	0.0882947	0.0013272	1	0.573868	1	1	0.00898742	1	0.0551106	1	1	0.911879	1	1	0.167002	1	0.562019	0.0458098
5100	0.114745	0.350727	0.902557	0.331943	1	1	0.860208	1	0.49899	0.290096	0.11334	0.0481089	0.985029	0.597507	1	1	0.6004	1	1	1	1	1	1	1	0.829969	0.938164	1	0.296606
4145	0.209938	0.782168	1	0.665929	0.648837	0.877042	0.171106	0.795228	0.854879	0.00757994	0.115582	0.0126189	1	0.509626	1	0.555412	0.205332	1	1	1	1	1	1	1	0.691913	1	1	5.32762e-05
592	0.929036	0.860847	1	0.917619	1	1	0.573982	1	0.843143	0.579726	0.118214	0.930793	1	0.724463	1	1	0.24735	1	1	1	1	1	1	1	0.70919	1	1	0.280077
982	0.929036	0.782168	1	0.360894	1	0.877042	0.997949	1	1	0.829079	0.118881	0.0163957	0.885154	0.946128	1	1	1	1	1	1	1	1	1	1	1	1	1	1
270	0.232918	0.880591	0.309384	0.87079	1	1	1	0.865715	0.854879	1	0.1224	0.301244	1	0.712789	1	1	1	1	1	1	1	0.563283	1	1	0.701253	1	1	1
980	0.334371	0.770166	1	0.551601	0.648837	0.774787	0.6599	1	1	0.956214	0.12755	0.0238847	1	0.896201	1	0.7874	1	1	1	1	1	1	1	1	1	1	1	1
5416	0.746212	0.636313	1	0.757224	1	1	0.860208	0.895947	0.338209	0.286122	0.130168	0.0100047	1	0.446796	1	1	0.721612	1	1	1	1	1	1	1	1	0.329504	1	0.0258192
520	0.917952	0.782168	1	0.963666	1	1	0.0527529	1	0.98681	1	0.137249	0.125847	1	1	1	1	0.525637	0.931623	1	1	1	1	1	1	1	1	1	1
4910	0.798407	1	1	0.777404	1	0.563961	0.985188	1	0.768207	0.519006	0.166054	0.0351174	1	0.356435	1	0.974343	1	1	1	1	1	0.911879	1	1	0.548203	1	1	0.900615
5217	0.992258	0.636313	1	0.695938	0.648837	1	0.47895	0.911795	0.91635	0.722318	0.182057	0.351712	1	0.280222	1	0.555412	0.756239	1	1	1	1	0.914312	1	1	1	1	1	0.527418
4380	0.929036	1	1	0.993202	1	1	0.791662	1	0.363009	0.226286	0.185411	0.0131247	1	0.98826	1	1	0.179916	1	1	1	1	0.911879	1	1	0.0984438	1	1	0.0320799
480	1	0.642266	1	0.749701	1	1	0.809403	0.895947	0.49899	0.836373	0.189567	0.0140199	1	0.773724	1	1	0.699841	1	1	1	1	1	1	1	0.548203	1	1	0.834911
4115	0.929036	0.642266	1	0.331943	1	1	0.39838	0.865715	0.543984	0.179077	0.193498	0.124349	1	0.356435	1	1	0.197497	1	1	0.832816	1	1	1	1	0.424941	1	1	0.0039246
4975	0.910733	0.357817	1	0.993202	0.78788	0.877042	0.985188	1	0.0838737	0.226286	0.207212	0.485094	1	0.904202	1	0.858809	0.82678	1	1	1	1	0.949034	1	1	0.0982396	1	1	0.0355693
4520	0.463263	0.636313	1	0.280814	1	1	0.303902	0.865715	0.777869	0.123828	0.207212	0.0202845	1	0.178662	1	1	0.721612	1	1	0.921991	1	0.608514	1	1	1	1	1	0.055232
5222	0.929036	0.782168	0.764744	0.695938	1	1	0.954615	1	0.822197	0.123844	0.208221	0.0471378	1	0.538007	1	1	0.403397	1	1	1	1	0.886986	1	1	1	1	1	0.0967841
5323	0.946018	0.782168	1	1	0.648837	1	0.0899221	0.9869	0.338209	0.00222931	0.217763	0.0264998	1	1	1	0.204512	0.129769	1	1	1	1	0.911879	1	1	0.316514	1	1	8.58028e-05
4740	0.570462	0.960512	0.952851	0.665929	0.837352	0.877042	0.235897	1	0.742506	0.489905	0.238494	0.0299412	1	0.448466	1	0.858809	0.411003	1	1	1	1	1	1	0.975768	0.896043	1	1	0.452596
4340	1	0.636313	0.764744	0.917619	1	0.877042	0.446183	1	0.543984	0.722318	0.299117	0.0336833	1	0.750773	1	1	0.209107	1	1	1	1	0.911879	1	0.913552	1	0.329504	1	0.520501
5130	0.144055	0.636313	1	0.720774	0.693066	1	0.517052	1	0.777869	0.380752	0.307209	0.155006	1	0.971535	1	1	0.205332	1	1	1	1	1	1	1	1	1	1	0.234805
4146	0.536544	1	1	1	0.925118	1	0.985188	1	0.403653	1	0.30932	0.0837051	1	1	1	1	0.782689	1	1	1	1	0.911879	1	1	0.424941	1	1	1
4666	0.255372	0.8201	0.543998	0.87079	1	0.677307	0.350285	1	0.338209	0.798473	0.311991	0.0351174	1	0.868352	1	1	0.432382	1	1	1	1	0.563283	1	1	0.316514	1	1	0.848577
1040	0.910733	0.987425	1	0.399474	1	0.877042	0.281107	1	0.768207	0.523111	0.311991	0.124349	1	0.100846	1	1	0.432382	1	1	1	1	0.796391	1	0.982494	0.909061	1	1	0.206328
760	1	0.427816	0.0886587	0.877819	0.648837	1	0.527557	0.628681	0.98681	0.836373	0.321836	0.0623038	1	0.946128	1	0.90241	0.197497	1	1	0.318514	0.0428941	1	1	1	1	1	1	0.94073
4930	0.92801	0.860847	1	0.85295	1	0.563961	1	0.911795	0.553501	0.89217	0.341322	0.0449563	1	0.744535	1	1	1	1	1	1	1	0.881928	1	1	0.548203	1	1	1
4614	0.929036	0.716002	1	0.280814	0.925118	1	0.601436	0.776054	1	0.286122	0.341322	0.0238847	1	0.100846	1	0.555412	0.258272	1	1	0.571174	1	1	1	1	1	1	1	0.296606
4960	1	0.782168	1	0.280814	1	0.877042	0.782637	0.726306	1	0.539628	0.341322	0.0236819	1	0.100846	1	1	0.762781	1	1	1	1	1	1	1	1	1	1	0.539936
4722	0.255372	1	1	0.482885	1	1	0.904582	1	1	0.380752	0.345267	0.0135292	1	0.497371	1	1	0.887204	1	1	1	1	0.949034	1	1	0.981652	1	1	0.895486
770	0.454066	0.782168	0.902557	0.993202	0.200112	1	0.985188	0.865715	0.717752	0.455125	0.351646	0.406226	1	0.868352	0.0879095	1	0.8126	1	0.878491	1	0.989254	1	1	1	0.522616	1	1	0.41221
4664	0.992258	1	1	0.90438	1	1	0.235897	1	0.798579	0.836373	0.414255	0.329047	1	1	1	1	0.0435725	1	1	1	1	0.949034	1	1	0.430163	1	1	0.951085
4970	0.655732	0.782168	1	0.847139	0.648837	0.877042	0.860208	0.628681	0.717752	1	0.414255	0.0424525	1	0.144405	1	0.555412	0.724374	1	0.872672	1	1	1	1	1	1	0.795182	1	1
590	1	0.860847	1	1	0.648837	0.90412	0.330158	0.304312	0.338209	1	0.424895	0.45036	1	0.98826	1	0.0919289	0.0731702	1	1	0.870615	1	1	1	1	0.320101	1	1	0.974302
4070	0.929036	0.860847	1	0.877819	1	1	0.985188	1	0.620456	1	0.443257	0.0471378	1	0.352799	1	1	0.931842	1	1	1	1	1	1	1	0.548203	1	1	1
4350	0.703013	0.860847	1	0.757224	0.864285	0.610761	0.601436	1	0.822197	0.226644	0.443257	0.00660956	1	0.630558	1	1	0.646952	1	1	1	1	1	1	1	0.678238	1	1	0.0127414
330	0.463263	0.860847	0.764744	0.944038	1	1	0.550157	0.628681	0.822197	0.383249	0.443257	0.134807	1	1	1	1	0.262526	1	1	1	1	1	1	1	0.852227	1	1	0.314775
10	0.128184	0.642266	0.764744	0.594067	0.925118	0.0166167	0.374339	0.806043	0.0102402	0.829266	0.453257	0.0135292	1	0.356435	1	1	0.82678	1	1	1	1	0.914312	1	0.00198514	0.000790177	1	1	1
4662	0.929036	0.880591	1	0.760197	1	1	0.79195	1	0.516863	0.489905	0.453257	0.394023	1	0.904202	1	1	0.432382	1	1	1	1	1	1	1	0.158582	1	1	0.210169
500	0.655732	0.737959	0.764744	1	0.732637	1	0.629055	0.9869	1	0.876551	0.453257	0.0345131	1	1	1	0.919375	0.9069	1	1	1	0.426831	1	1	1	0.936252	1	1	1
4530	0.498214	0.782168	1	0.749701	1	1	0.809403	1	0.832591	0.722318	0.453257	0.0121275	1	0.573868	1	1	0.961331	1	1	1	1	0.886986	1	1	1	1	1	0.817704
561	0.929036	0.860847	1	0.794924	1	1	0.896144	1	1	0.876551	0.453257	0.0445735	1	0.462329	1	1	0.432382	1	1	1	1	1	1	1	1	1	1	1
511	0.798407	1	1	1	1	1	0.130065	0.806043	0.867566	0.949675	0.473623	0.115679	1	1	1	1	0.114416	1	1	1	1	1	1	1	0.828444	1	1	1
5131	0.63647	0.880591	1	0.422741	1	1	0.985188	1	0.826124	1	0.473623	0.0897863	1	0.356435	1	1	0.762781	1	1	1	1	0.911879	1	1	1	1	1	0.900615
4621	0.817924	1	0.764744	0.720774	0.891817	0.064469	0.860208	1	0.854879	0.722318	0.517861	0.124349	1	0.951243	1	1	0.893237	1	1	1	1	0.563283	0.897766	0.645106	0.909061	1	1	0.231539
5212	0.798407	0.357817	1	0.794924	1	1	0.943206	1	0.543984	0.836373	0.530293	0.0645383	1	0.448466	1	1	0.442294	1	1	1	1	1	1	1	0.691913	1	1	0.225795
4110	0.992258	0.642266	1	0.399474	1	1	0.608831	1	1	0.152778	0.538955	0.310312	0.899877	0.904202	1	1	0.862591	1	1	1	1	1	1	1	1	1	1	0.300491
564	0.894556	0.860847	1	0.87079	1	1	0.985188	0.865715	0.844531	1	0.539305	0.134807	1	0.356435	1	1	0.784179	1	1	0.832816	1	1	1	1	1	1	1	1
5215	0.0881833	1	1	0.0270903	1	0.99289	0.330158	1	0.767273	0.592057	0.549934	0.0236819	0.205659	0.166796	1	1	0.82678	1	1	1	1	0.943388	1	1	0.488856	1	1	0.544867
512	1	0.350727	0.764744	0.298464	0.648837	1	0.573982	0.104611	0.781238	1	0.560633	0.159062	0.985029	0.472947	0.854464	1	0.442294	1	0.513509	0.832816	1	0.881928	1	1	0.91447	1	1	1
4012	0.894556	1	1	0.720774	1	1	0.342141	1	0.798579	0.612042	0.568987	0.191143	1	0.729644	1	1	0.515617	1	1	1	1	1	1	1	0.701253	1	1	1
5220	0.961293	0.860847	1	0.749701	1	1	0.577768	1	0.781238	0.592057	0.64529	0.146083	1	0.483326	1	1	0.205332	1	1	1	1	1	1	1	0.350201	1	1	0.414225
4020	0.816623	0.782168	1	0.877966	0.648837	1	0.785414	1	0.742506	0.65473	0.64529	0.134807	1	0.356435	1	0.736028	0.525657	1	1	1	1	1	1	1	1	1	1	0.311737
5010	0.0385555	1	1	0.868483	0.869365	1	0.645225	1	1	1	0.654582	0.74065	1	0.45823	1	0.90241	0.657425	1	1	1	1	0.911879	1	1	1	1	1	1
5120	0.655732	0.860847	1	0.749701	0.937601	0.912038	0.577768	1	0.543984	0.101094	0.662683	0.185065	1	1	1	1	1	1	1	1	1	0.911879	1	1	0.573158	1	1	0.231539
603	0.655732	0.737959	0.764744	0.944038	1	1	0.608831	0.304312	1	0.917762	0.672076	0.136921	1	0.744535	1	1	0.265569	1	0.872672	1	1	0.914312	1	1	1	1	1	1
4660	0.929036	0.860847	1	0.917619	1	1	0.755107	1	0.436315	0.484046	0.672546	0.593406	1	1	1	1	0.432382	1	1	1	1	0.941658	1	1	0.158582	1	1	0.571093
1100	0.671552	0.782168	0.101585	1	0.925118	1	0.432381	0.628681	0.0838737	0.939023	0.709868	0.00692314	1	1	1	1	0.197497	1	1	0.241626	1	0.236288	1	1	0.114153	1	1	1
4940	1	0.860847	1	0.87079	1	0.99289	0.841121	1	0.808907	0.428895	0.709868	0.0431593	1	0.659095	1	1	0.570967	1	1	1	1	0.886986	1	1	0.691913	1	1	0.206328
5218	0.761803	0.860847	1	0.331943	1	1	0.550157	1	0.822197	0.279662	0.709868	0.0616637	1	0.352799	1	1	0.468286	1	1	1	1	1	1	1	0.701253	1	1	0.206328
360	0.334371	0.880591	0.764744	0.947537	1	0.313804	0.342141	1	0.867566	0.938918	0.709868	0.0796932	1	1	1	1	0.756239	1	1	1	1	0.914312	1	0.851974	1	1	1	0.881172
4962	0.0385555	0.860847	1	0.749701	0.925118	1	1	1	0.822197	1	0.750222	0.568792	1	0.537391	1	1	1	1	1	1	1	1	1	1	1	1	1	1
4672	1	0.782168	0.764744	0.94763	1	1	0.985188	1	0.647977	0.380752	0.771025	0.518925	1	0.868352	1	1	0.779274	1	1	1	1	0.563283	1	1	0.520398	1	1	0.118615
4144	0.463263	0.636313	0.764744	0.331943	0.648837	1	0.122317	0.776717	0.382462	0.097961	0.792361	0.249217	1	0.443053	1	0.90241	0.448395	1	1	1	1	0.563283	1	1	0.691913	0.938164	1	0.18185
5210	0.929036	0.636313	1	0.817166	1	1	1	1	1	0.386748	0.792361	0.193927	1	0.383214	1	1	0.834008	1	1	1	1	1	1	1	0.828444	1	1	0.0617682
4260	0.0770789	1	1	0.877819	1	1	0.969097	0.865715	1	1	0.832774	0.155315	1	0.390387	1	1	0.845873	1	1	1	1	0.881928	1	1	1	1	1	0.939622
430	0.817924	1	1	1	1	0.877042	1	1	0.338209	0.717704	0.842871	0.975139	1	1	1	1	1	1	1	1	1	1	1	1	0.158582	1	1	0.477477
51	0.93535	1	1	0.85295	1	0.757267	1	1	0.422223	1	0.842871	0.336073	1	0.356435	1	1	1	1	1	1	1	0.893759	1	0.648909	0.167002	1	1	1
5320	1	0.782168	0.908808	0.749701	1	1	0.674564	0.304312	0.722765	0.0310685	0.842871	0.0616637	1	0.497371	1	1	0.432382	1	1	0.241626	1	1	1	1	0.573158	1	1	0.00534794
5332	1	1	0.908808	0.749701	1	1	0.674564	0.865715	0.722765	0.247831	0.842871	0.0612144	1	0.497371	1	1	0.432382	1	1	0.870615	1	0.796391	1	1	0.573158	1	1	0.0846031
5160	1	0.860847	1	0.720774	1	1	0.985188	1	0.798579	0.896867	0.842871	0.155315	1	1	1	1	0.962698	1	1	1	1	1	1	1	0.604794	1	1	0.848577
4973	1	0.880591	1	0.965834	1	1	0.985188	1	0.832591	1	0.842871	0.0986599	1	1	1	1	0.962698	1	1	1	1	1	1	1	0.691913	1	1	1
830	1	1	1	0.917619	1	1	0.550157	1	1	0.88154	0.842871	0.179668	1	1	1	1	0.240355	1	1	1	1	1	1	1	1	1	1	1
562	1	0.782168	0.764744	1	1	1	1	1	0.382462	1	0.852837	0.0986599	1	1	1	1	1	1	1	1	1	0.881928	1	1	0.573158	1	1	1
4650	0.929036	0.858133	1	0.87079	1	1	0.0408562	1	0.854879	0.484046	0.852837	0.528228	1	0.971535	1	1	0.00136725	1	1	1	1	1	1	1	0.701253	1	1	0.279642
5219	0.817924	0.357817	1	0.368993	1	0.891915	0.374339	1	0.422223	0.0122226	0.853259	0.291966	1	0.341089	1	1	0.472833	1	1	1	1	0.936817	1	1	0.828444	0.825247	1	0.0143099
604	0.93535	0.860847	1	0.917619	1	1	0.283079	1	1	0.896867	0.881562	0.518925	1	0.744535	1	1	0.0731702	1	1	1	1	0.911879	1	1	1	1	1	1
250	0.929036	1	0.764744	0.917619	1	0.981627	0.924699	1	0.571164	0.89217	0.88846	0.086198	1	1	1	1	0.931842	1	1	1	1	0.886986	1	1	0.665684	1	1	0.672304
4964	0.929036	0.737959	1	0.399474	1	1	0.969097	0.776717	0.854879	0.917762	0.88846	0.134807	1	0.10513	1	1	1	1	0.872672	1	1	0.914312	1	1	1	1	1	0.848577
2010	0.946018	0.925377	1	1	1	1	0.396147	1	0.155331	0.836373	0.917697	0.935138	1	0.675823	1	1	0.0561241	1	1	1	1	1	1	1	0.0982396	1	1	0.41221
5110	0.178224	0.925377	1	0.917619	1	0.99289	0.537904	1	0.867566	0.788575	0.92746	0.849754	1	0.971535	1	1	0.620364	1	1	1	1	1	1	1	0.936252	1	1	0.776747
533	0.671552	0.909644	0.495546	0.298464	1	1	0.674564	1	1	0.377561	0.961051	0.462004	1	0.122886	1	1	0.31008	1	1	1	1	0.236288	1	1	1	1	1	0.88828
510	0.0790144	0.860847	1	0.917619	1	1	0.782637	1	0.338209	0.592057	0.963321	0.568792	1	1	1	1	0.91568	1	1	1	1	0.886986	1	1	0.691913	0.581203	1	0.836615
52	0.929036	0.860847	1	1	1	1	0.860208	1	0.798579	0.8539	0.96526	0.0542789	1	1	1	1	0.894951	1	1	1	1	1	1	1	0.573158	1	1	1
5223	0.992258	1	1	0.399474	1	1	0.3756	1	0.939704	0.861684	0.96526	0.485094	1	0.333934	1	1	0.143993	1	1	1	1	1	1	1	0.949397	1	1	0.88828
5213	0.929036	1	1	0.0669964	1	1	0.985188	1	0.822197	0.553946	0.972058	0.408533	0.885154	0.166515	1	1	0.962698	1	1	1	1	1	1	1	0.973067	1	1	0.891025
5216	1	0.782168	1	0.720774	1	1	1	1	1	0.152778	0.972058	1	1	0.356435	1	1	0.962698	1	1	1	1	1	1	1	1	1	1	0.358885
5330	1	1	1	0.749701	1	1	0.629055	0.865715	0.647977	0.179077	1	0.146989	1	0.448466	1	1	0.407223	1	1	0.832816	1	1	1	1	0.548203	1	1	0.0581437
5214	0.639789	1	1	0.399474	1	1	0.122317	1	0.854879	0.836373	1	0.124349	1	0.537391	1	1	0.205332	1	1	1	1	1	1	1	0.573158	1	1	0.723742
600	0.992245	0.642266	0.764744	0.749701	0.648837	1	0.188197	0.628681	0.742506	0.992018	1	0.00682444	0.899877	1	0.203951	1	0.67175	1	0.872672	1	1	0.608514	1	1	0.701253	1	1	1
4950	0.179319	1	1	1	1	1	1	1	1	0.609262	1	0.930793	1	1	1	1	1	1	1	1	1	1	1	1	1	1	1	0.406162
5012	0.10686	1	0.764744	1	0.648837	1	1	1	1	0.836373	1	1	1	1	1	0.26569	0.9069	1	1	1	1	0.236288	1	1	1	1	1	0.880759
190	0.0881833	1	0.961952	1	0.78788	1	1	1	1	0.896867	1	1	1	1	1	0.284146	1	1	1	1	1	0.236288	1	1	1	1	1	1
5016	0.100475	1	1	1	0.648837	1	1	1	0.98681	1	1	1	1	1	1	0.555412	1	1	1	1	1	0.914312	1	1	1	1	1	1
3010	4.74568e-23	1	1	1	1	1	1	1	1	1	1	1	1	1	1	1	1	1	1	1	1	1	1	1	1	1	1	1
